# Supplementary material for: Twenty Years of Dispersive Liquid–Liquid Microextraction: An Umbrella Review of Methodological Quality, Thematic Evolution, and Roadmap for Evidence Integration in Analytical Chemistry
Source: Molecules. 2026 Jun 2;31(11):1918. doi: 10.3390/molecules31111918 (PMC13257464; doi:10.3390/molecules31111918)
Supplement: Supplementary file 1 [file molecules-31-01918-s001.zip]

Archive with 29 entries (29 files):
- Supplementary File S1.pdf
- AMSTAR2_TOTAL-Results.xlsx
- item1_pico_articulated_extraction.csv
- item2_protocol_registered_extraction.csv
- item3_study_design_selection.csv
- item4_comprehensive_literature_search_strategy.csv
- item5_study_selection_in_duplicate.csv
- item6_data_extraction_in_duplicate.csv
- item7_extraction_excluded_studies_justified.csv
- item8_included_studies_described_in_detail.csv
- item9_satisfactory_risk_of_bias_assessment.csv
- item10_funding_for_primary_studies_reported.csv
- item11_appropriate_statistical_methods_for_meta_analysis.csv
- item12_impact_of_rob_on_meta_analysis_assessed.csv
- item13_rob_accounted_for_in_interpretation.csv
- item14_heterogeneity_explained_and_discussed.csv
- item15_publication_bias_investigated.csv
- item16_conflict_of_interest_reported.csv
- Supplementary File S4_AMSTAR2_Assessment_Results.xlsx
- csv-Pubmed 82.csv
- Scopus266.csv
- Supplemenary File S6_Search_Results_Raw_Data.xlsx
- WOS-50.csv
- README.txt.txt
- Suppl. File5_3_Raw data_CSV format_Input to Tool.csv
- Suppl. FileS5_1_The output data of Overlap Analysis Tool.xlsx
- Suppl. FileS5_2_Final-Overlap-Analysis-Tool.html
- Supplementary File S2_Data_Extraction_Form.json
- Supplementary File S3_Adapted AMSTAR 2.pdf
