# Supplementary material for: Twenty Years of Dispersive Liquid–Liquid Microextraction: An Umbrella Review of Methodological Quality, Thematic Evolution, and Roadmap for Evidence Integration in Analytical Chemistry
Source: Molecules. 2026 Jun 2;31(11):1918. doi: 10.3390/molecules31111918 (PMC13257464; doi:10.3390/molecules31111918)
Supplement: Supplementary file 1 [file molecules-31-01918-s001.zip › AMSTAR2_TOTAL-Results.xlsx]

## Sheet: AMSTAR2_Results
Article Title	DOI	Overall Confidence Rating	Item 1	Item 2	Item 3	Item 4	Item 5	Item 6	Item 7	Item 8	Item 9	Item 10	Item 11	Item 12	Item 13	Item 14	Item 15	Item 16
A review on extraction solvents in the DLLME	10.17576/mjas-2018-2202-01	Critically Low	Yes	No	No	No	No	No	No	Partial Yes	No	No	N/A	N/A	No	No	N/A	Yes
Advancements in overcoming challenges in DLLME: An overview of advanced strategies	10.1016/j.trac.2023.117429	Critically Low	Partial Yes	No	No	No	No	No	No	Partial Yes	No	No	N/A	N/A	No	Yes	N/A	Yes
Advances in DLLME and its application to analysis of biological samples	10.3724/SP.J.1123.2019.10026	Critically Low	Partial Yes	No	No	No	No	No	No	Yes	No	No	N/A	N/A	No	No	N/A	No
An overview of advances in dispersive liquid-iquid microextraction for the extraction of pesticides and emerging contaminants from environmental samples	10.1016/j.teac.2017.03.001	Critically Low	Yes	No	Yes	No	No	No	No	Partial Yes	No	No	N/A	N/A	No	Partial Yes	N/A	Yes
Application of DLLME in Forensic Toxicological Analysis	10.12116/j.issn.1004-5619.2019.03.016	Critically Low	Partial Yes	No	No	No	No	No	No	Partial Yes	No	No	N/A	N/A	No	No	N/A	Yes
Application of hollow fiber liquid phase microextraction and DLLME techniques in analytical toxicology	10.1016/j.jfda.2015.10.004	Critically Low	Partial Yes	No	No	No	No	No	No	Partial Yes	No	No	N/A	N/A	No	Partial Yes	N/A	No
Applications and opportunities of experimental design for the DLLME method â€“ A review	10.1016/j.talanta.2018.08.002	Critically Low	Yes	No	Yes	No	No	No	No	Partial Yes	Partial Yes	No	N/A	N/A	Yes	Yes	N/A	Yes
Automated in-syringe DLLME	10.1016/j.trac.2014.03.009	Critically Low	Yes	No	Yes	No	No	No	No	Yes	No	No	N/A	N/A	No	Yes	N/A	Yes
Automation of DLLME and related techniques: Approaches based on flow, batch, flow-batch and in-syringe modes	10.1016/j.trac.2016.10.003	Critically Low	Yes	No	Yes	No	No	No	No	Yes	No	No	N/A	N/A	No	Yes	N/A	Partial Yes
Beyond DLLME	10.1016/j.chroma.2014.02.021	Critically Low	Partial Yes	No	No	No	No	No	No	Yes	No	No	N/A	N/A	No	No	N/A	Yes
Deep Eutectic Solvents as Promising Green Solvents in DLLME Based on Solidification of Floating Organic Droplet: Recent Applications, Challenges and Future Perspectives	10.3390/molecules26237406	Critically Low	Partial Yes	No	No	No	No	No	No	Partial Yes	No	No	N/A	N/A	No	No	N/A	Yes
Developments of DLLME Technique	10.1016/S1872-2040(08)60082-1	Critically Low	Yes	No	No	No	No	No	No	Partial Yes	No	No	N/A	N/A	No	Yes	N/A	No
DLLME in the Analysis of Milk and Dairy Products	10.1155/2016/4040165	Critically Low	Yes	No	Yes	No	No	No	No	Partial Yes	No	No	N/A	N/A	No	No	N/A	Yes
DLLME	10.1016/j.trac.2011.04.014	Critically Low	Yes	No	No	No	No	No	No	No	No	No	N/A	N/A	No	No	N/A	Yes
DLLME (Book Chapter)	10.1016/B978-0-12-816911-7.00016-5	Critically Low	Partial Yes	No	No	No	No	Yes	No	No	No	No	N/A	N/A	No	Yes	N/A	No
DLLME (Book Chapter)	10.1016/B978-0-12-381373-2.00051-X	Critically Low	Yes	No	Yes	No	No	No	No	Yes	No	No	N/A	N/A	Yes	Yes	N/A	No
DLLME based binary extraction techniques prior to chromatographic analysis: A review	10.1016/j.trac.2018.08.016	Critically Low	Yes	No	Yes	No	No	No	No	Partial Yes	No	No	N/A	N/A	No	Yes	N/A	Partial Yes
DLLME coupled with derivatization: A review of different modes, applications, and green aspects	10.1016/j.trac.2018.07.009	Critically Low	Partial Yes	No	No	No	No	No	No	Yes	No	No	N/A	N/A	No	Yes	N/A	No
DLLME- Evolution in design, application areas, and green aspects	10.1016/j.trac.2022.116636	Critically Low	Yes	No	No	No	No	No	No	Partial Yes	No	No	N/A	N/A	No	No	N/A	Yes
DLLME for chemical speciation and determination of ultra-trace concentrations of metal ions	10.1016/j.trac.2012.10.011	Critically Low	Yes	No	No	No	No	No	No	Yes	No	No	N/A	N/A	Yes	No	N/A	No
DLLME for determination of organic analytes	10.1016/j.trac.2010.03.016	Critically Low	Yes	Partial Yes	Yes	No	No	No	No	Yes	Partial Yes	No	N/A	N/A	Yes	Yes	N/A	Partial Yes
DLLME for forensic drug analysis (Book Chapter)	10.1016/B978-0-443-13907-9.00013-9	Critically Low	Yes	No	No	No	No	Yes	No	Yes	No	No	N/A	N/A	No	Yes	N/A	No
DLLME in food analysis. A critical review	10.1007/s00216-013-7344-9	Critically Low	Yes	No	Yes	No	No	No	No	Partial Yes	No	No	N/A	N/A	Yes	Yes	N/A	Partial Yes
DLLME of Organic Compounds: An Overview of Reviews	10.1134/S1061934820100056	Critically Low	Partial Yes	No	Yes	No	No	No	Yes	Yes	No	No	N/A	N/A	No	No	N/A	Yes
DLLME: An Analytical Technique Undergoing Continuous Evolution and Development-A Review of the Last 5 Years	10.3390/separations11070203	Critically Low	Partial Yes	No	Yes	No	No	No	No	Partial Yes	No	No	N/A	N/A	No	No	N/A	Yes
DLLME: trends in the analysis of biological samples	10.4155/bio.15.141	Critically Low	Yes	No	Yes	No	No	No	No	Yes	No	No	N/A	N/A	No	Yes	N/A	Yes
Evolution of DLLME method	10.1016/j.chroma.2009.11.088	Critically Low	No	No	No	No	No	No	No	Yes	No	No	N/A	N/A	No	Yes	N/A	Yes
Five Years of DLLME	10.1080/05704928.2012.697087	Critically Low	No	No	No	No	No	No	No	Partial Yes	No	No	N/A	N/A	No	No	N/A	Yes
Insights into coacervative and dispersive liquid-phase microextraction strategies with hydrophilic media-A review	10.1016/j.aca.2020.08.022	Critically Low	Yes	No	Yes	No	No	No	No	Yes	No	No	N/A	N/A	No	No	N/A	Yes
In-syringe DLLME	10.1016/j.talanta.2021.123002	Critically Low	Yes	No	Yes	No	No	No	No	Partial Yes	No	No	N/A	N/A	No	Yes	N/A	Yes
Ionic liquid DLLME for pesticide residue analysis in honey	10.1080/00218839.2019.1656701	Critically Low	Partial Yes	No	No	No	No	No	No	Yes	No	No	N/A	N/A	No	No	N/A	Yes
Ionic liquids in DLLME	10.1016/j.trac.2013.06.008	Critically Low	Partial Yes	No	Yes	No	No	No	No	Yes	No	No	N/A	N/A	No	Yes	N/A	Yes
Ionic liquids in DLLME for environmental aqueous samples	10.1016/j.microc.2024.112254	Critically Low	Partial Yes	No	Yes	No	No	No	No	Partial Yes	No	No	N/A	N/A	No	Yes	N/A	Yes
Ionic-Liquid Assisted DLLME and SPME for the Determination of Contaminants in Food Samples	10.3390/separations9070170	Critically Low	Yes	No	No	No	No	No	No	Yes	No	No	N/A	N/A	No	No	N/A	Yes
Liquid-phase and DLLME techniques with derivatization: Recent applications in bioanalysis	10.1016/j.jchromb.2011.02.009	Critically Low	Partial Yes	No	Yes	No	No	No	No	Yes	No	No	N/A	N/A	No	Yes	N/A	Yes
Modern approaches in DLLME based on ionic liquids: A review	10.1016/j.molliq.2018.03.043	Critically Low	Yes	No	Yes	No	No	No	No	Partial Yes	No	No	N/A	N/A	Yes	Yes	N/A	No
Pharmaceutical and biomedical applications of DLLME	10.1016/j.jchromb.2017.07.055	Critically Low	Partial Yes	No	No	No	No	No	No	Partial Yes	No	No	N/A	N/A	No	No	N/A	No
Progress of Extraction Solvent Dispersion Strategies for DLLME	10.1016/S1872-2040(15)60851-9	Critically Low	Yes	No	No	No	No	No	No	Partial Yes	No	No	N/A	N/A	No	No	N/A	Yes
Recent advances in coupling single-drop and DLLME with UV-vis spectrophotometry and related detection techniques	10.1016/j.microc.2011.10.006	Critically Low	Partial Yes	No	No	No	No	No	No	Partial Yes	No	No	N/A	N/A	No	No	N/A	Yes
Recent advances in dispersion strategies for DLLME from green chemistry perspectives	10.1016/j.microc.2023.108807	Critically Low	Yes	No	Yes	No	No	No	No	Yes	No	No	N/A	N/A	No	No	N/A	Yes
Recent Advances in DLLME for Organic Compounds Analysis in Environmental Water: A Review	10.2174/157341112798472170	Critically Low	Yes	No	Yes	No	No	No	No	Partial Yes	No	No	N/A	N/A	No	Yes	N/A	Yes
Recent advances in DLLME for pesticide analysis	10.1016/j.trac.2015.04.022	Critically Low	Yes	No	Yes	No	No	No	No	Partial Yes	No	No	N/A	N/A	No	Yes	N/A	No
Recent Advances in DLLME for Pharmaceutical Analysis	10.1080/10408347.2023.2299280	Critically Low	Yes	No	Yes	No	No	No	No	Yes	No	No	N/A	N/A	No	No	N/A	Yes
Recent advances in DLLME using organic solvents lighter than water. A review	10.1016/j.microc.2011.12.002	Critically Low	Yes	No	No	No	No	No	No	Yes	No	No	N/A	N/A	No	Yes	N/A	Yes
Recent Application of Deep Eutectic Solvents as Green Solvent in DLLME of Trace Level Chemical Contaminants in Food and Water	10.1080/10408347.2020.1808947	Critically Low	Yes	No	Yes	No	No	No	No	Yes	No	No	N/A	N/A	No	Yes	N/A	Yes
Recent development and applications of DLLME	10.1016/j.chroma.2013.04.053	Critically Low	Partial Yes	No	No	No	No	No	No	Yes	No	No	N/A	N/A	No	Yes	N/A	Yes
Recent developments in DLLME Techniques	10.3724/SP.J.1123.2014.11015	Critically Low	Partial Yes	No	No	No	No	No	No	Yes	No	No	N/A	N/A	No	No	N/A	No
Recent developments in DLLME Techniques	10.1007/s00216-013-7467-z	Critically Low	Yes	No	No	No	No	No	No	Yes	No	No	N/A	N/A	No	Yes	N/A	Yes
Recent developments in homogeneous and dispersive Liquid-Liquid extraction for inorganic elements determination. A review	10.1016/j.talanta.2009.09.005	Critically Low	Yes	No	Yes	No	No	No	No	Partial Yes	No	No	N/A	N/A	No	No	N/A	No
Recent trends in replacement of disperser solvent in DLLME methods	10.1080/15422119.2018.1460851	Critically Low	Yes	No	Yes	No	No	No	No	Yes	No	No	N/A	N/A	No	No	N/A	No
Separation and Preconcentration by DLLME Procedure: A Review	10.1365/s10337-009-1104-1	Critically Low	Yes	No	No	No	No	No	No	Yes	No	No	N/A	N/A	No	Yes	N/A	No
Separation and preconcentration by DLLME procedure: Recent applications	10.1007/s10337-011-2124-1	Critically Low	No	No	No	No	No	No	No	Partial Yes	No	No	N/A	N/A	No	No	N/A	No
Solidification of floating organic droplet in DLLME as a green analytical tool	10.1016/j.talanta.2017.03.084	Critically Low	Partial Yes	No	No	No	No	No	No	Partial Yes	No	No	N/A	N/A	No	No	N/A	No
Solvent-terminated DLLME: a tutorial	10.1016/j.aca.2018.02.005	Critically Low	Yes	No	Partial Yes	No	No	No	No	Partial Yes	No	No	N/A	N/A	No	No	N/A	No
Strategies of DLLME for coastal zone environmental pollutant determination	10.1016/j.chroma.2021.462615	Critically Low	Yes	No	Yes	No	No	No	No	Yes	No	No	N/A	N/A	Yes	Yes	N/A	Yes
Ten years of DLLME and derived techniques	10.1080/05704928.2016.1224240	Critically Low	Partial Yes	No	No	No	No	No	No	Partial Yes	No	No	N/A	N/A	No	Partial Yes	N/A	Yes
The present state of coupling of DLLME with atomic absorption spectrometry	10.1039/c2ja30175j	Critically Low	Partial Yes	No	Yes	No	No	No	No	Partial Yes	No	No	N/A	N/A	Yes	Yes	N/A	Yes
The recent developments in DLLME for preconcentration and determination of inorganic analytes	10.1016/j.jscs.2011.11.005	Critically Low	Yes	No	No	No	No	No	No	Partial Yes	Partial Yes	No	N/A	N/A	Yes	Partial Yes	N/A	No
Use of green alternative solvents in dispersive liquidâ€liquid microextraction	10.1002/jssc.202100609	Critically Low	Yes	No	Yes	No	No	No	No	Partial Yes	No	No	N/A	N/A	Yes	Yes	N/A	Yes
