# Supplementary material for: Twenty Years of Dispersive Liquid–Liquid Microextraction: An Umbrella Review of Methodological Quality, Thematic Evolution, and Roadmap for Evidence Integration in Analytical Chemistry
Source: Molecules. 2026 Jun 2;31(11):1918. doi: 10.3390/molecules31111918 (PMC13257464; doi:10.3390/molecules31111918)
Supplement: Supplementary file 1 [file molecules-31-01918-s001.zip › item1_pico_articulated_extraction.csv]

article_title	article_doi_pmid_scopus_wos_id	suggested_rating	population	intervention	comparator_group	outcome	justification_and_notes
A REVIEW ON EXTRACTION SOLVENTS IN THE DISPERSIVE LIQUID-LIQUID MICROEXTRACTION	10.17576/mjas-2018-2202-01	Yes	Yes	Yes	Yes	Yes	The review clearly articulates the Population (various matrices like water, food, soil, cosmetic products, biological samples, and different analytes), the Intervention (Dispersive liquid-liquid microextraction (DLLME), with a focus on extraction solvents and their development), Comparator Group (conventional chlorinated solvents vs. low-toxic alternatives like heavy-density, low-density, and ion…
Advancements in overcoming challenges in dispersive liquid-liquid microextraction: An overview of advanced strategies	10.1016/j.trac.2023.117429	Partial Yes	Yes	Yes	No	Yes	The Population (P) is clearly defined as 'organic and inorganic analytes across diverse matrices' and 'determining organic and inorganic species in various environmental matrices'. The Intervention (I) is advancements in 'dispersive liquid-liquid microextraction (DLLME)'. The Outcomes (O) are clearly defined as improvements in 'extraction efficiency, minimal solvent consumption, cost-effectivenes…
Advances in dispersive liquid-liquid microextraction and its application to analysis of biological samples	10.3724/SP.J.1123.2019.10026	Partial Yes	Yes	Yes	No	Yes	The review clearly defines the intervention (Dispersive Liquid-Liquid Microextraction, DLLME) and its application to specific populations (various biological samples). The outcomes measured and reported for the applications are also clear. However, a 'comparator group' in the systematic review sense (i.e., comparing DLLME against other specific methods in primary studies with a structured PICO) i…
An overview of advances in dispersive liquid–liquid microextraction for the extraction of pesticides and emerging contaminants from environmental samples	10.1016/j.teac.2017.03.001	Yes	Yes	Yes	Yes	Yes	The review clearly articulates the PICO elements: - **Population/Matrix:** The review focuses on 'environmental samples', with 'water is the most investigated environmental sample'. Other samples include 'soils, sediments and biologic tissues'. - **Intervention:** The core intervention reviewed is 'Dispersive liquid–liquid microextraction (DLLME)', including its various 'modifications' and 'proto…
Application of Dispersive Liquid-Liquid Microextraction in Forensic Toxicological Analysis	10.12116/j.issn.1004-5619.2019.03.016	Partial Yes	Yes	Yes	No	Yes	The review clearly defines the population (forensic toxicological analysis samples across various matrices like rat tissue, blood, urine, liver, soil, human plasma, hospital wastewater, human urine, human serum, human saliva) and the intervention (Dispersive Liquid-Liquid Microextraction, DLLME). It also outlines various outcomes such as high enrichment factor, good extraction efficiency, reliabl…
Application of hollow fiber liquid phase microextraction and dispersive liquideliquid microextraction techniques in analytical toxicology	10.1016/j.jfda.2015.10.004	Partial Yes	Yes	Yes	No	Yes	The review clearly defines the intervention (hollow fiber liquid phase microextraction and dispersive liquideliquid microextraction) and the broad population of interest (vast category of compounds including heavy metals, pesticides, pharmaceuticals and abused drugs in complex matrices (environmental and biological matrices)). It also details the outcomes of interest, such as 'extraction and prec…
Applications and opportunities of experimental design for the dispersive liquid–liquid microextraction method – A review	10.1016/j.talanta.2018.08.002	Yes	Yes	Yes	Yes	Yes	The review clearly articulates the PICO elements: * **Population/Matrices:** The review focuses on DLLME applications for 'various matrices and analytes', including 'complex sample matrices' and 'aqueous samples'. Table 4 extensively lists specific analytes and samples. * **Intervention:** The primary intervention is 'dispersive liquid–liquid microextraction (DLLME)' and 'its variants', with a co…
Automated in-syringe dispersive liquid-liquid microextraction	10.1016/j.trac.2014.03.009	Yes	Yes	Yes	Yes	Yes	The review clearly articulates the **Population** (analytes in various matrices, e.g., 'determination of organic compounds in water', 'determination of metals', 'Cu(II) in waters', 'phenolic compounds', 'aluminum in seawater', 'phthalates from environmental water samples'), the **Intervention** (novel approach to perform fully-automated in-syringe DLLME), and **Comparators** (various flow-based a…
Automation of dispersive liquideliquid microextraction and related techniques. Approaches based on flow, batch, flow-batch and in-syringe modes	10.1016/j.trac.2016.10.003	Yes	Yes	Yes	Yes	Yes	The review clearly articulates the Population (analytes in various matrices like water, wines, pharmaceuticals, biological samples), the Intervention (automation of Dispersive Liquid–Liquid Microextraction (DLLME) and related emulsion-based liquid phase microextraction (EMU-LPME) techniques), the Comparator group (different automation modes like flow, batch, flow-batch, and in-syringe, and compar…
Beyond dispersive liquid–liquid microextraction	10.1016/j.chroma.2014.02.021	Partial Yes	Yes	Yes	No	Yes	The review article focuses on developments and applications of Dispersive Liquid–Liquid Microextraction (DLLME) and other dispersion liquid-phase microextraction (LPME) methods. It implicitly defines a 'population' in terms of various analytes (e.g., organic and inorganic compounds) and matrices (e.g., water, food, soil, urine). The 'intervention' is clearly DLLME and its related methods. 'Outcom…
Deep Eutectic Solvents as Promising Green Solvents in Dispersive Liquid–Liquid Microextraction Based on Solidification of Floating Organic Droplet: Recent Applications, Challenges and Future Perspectives	10.3390/molecules26237406	Partial Yes	Yes	Yes	No	Yes	The review explicitly states its focus on the 'application of DESs in the DLLME-SFOD of target analytes from diverse samples', clearly defining the population (target analytes from diverse samples) and intervention (DESs in DLLME-SFOD). The outcomes, such as 'enrichment efficiency' and a discussion of 'challenges and future perspectives', along with reported EFs, LODs, and %RSDs in tables, are al…
Developments of Dispersive Liquid-Liquid Microextraction Technique	10.1016/S1872-2040(08)60082-1	Yes	Yes	Yes	Yes	Yes	The review clearly defines the population, focusing on the application of DLLME for the analysis of various analytes in environmental and food samples, including diverse matrices such as water (surface, river, well, tap, drinking, waste), watermelon, cucumber, grape, red wines, human urine, silicate ore, and rice samples. The intervention, Dispersive Liquid-Liquid Microextraction (DLLME), is expl…
Dispersive liquid-liquid microextraction	10.1016/j.trac.2011.04.014	Yes	Yes	Yes	Yes	Yes	The review clearly articulates the PICO elements. The **Population** refers to the various analytes (pesticides, pharmaceuticals, metals, PAHs, etc.) and matrices (water, food, urine, soil, etc.) that DLLME is applied to. The **Intervention** is Dispersive Liquid–Liquid Microextraction (DLLME) itself, including its principles, developments, and modifications. **Comparators** are classical sample …
Dispersive Liquid–Liquid Micro Extraction: An Analytical Technique Undergoing Continuous Evolution and Development—A Review of the Last 5 Years	10.3390/separations11070203	Partial Yes	Yes	Yes	Partial Yes	Yes	The review clearly defines the population of interest as related to 'monitoring the quality of the environment, food, and human health', and specifies various matrices such as 'environmental, food, and biological samples'. The intervention is explicitly 'dispersive liquid–liquid microextraction (DLLME)' and its evolution, including 'integrating it with other pre-concentration methods' and evaluat…
Dispersive liquid-liquid microextraction based binary extraction techniques prior to chromatographic analysis: A review	10.1016/j.trac.2018.08.016	Yes	Yes	Yes	Yes	Yes	The review clearly articulates the population (e.g., analytes in environmental, food, and biological samples), the intervention (Dispersive Liquid-Liquid Microextraction (DLLME) based binary extraction techniques), the desired outcomes (e.g., improvement in separation, cleanup, detection limits, enrichment factors, coping with complex matrices, enhanced sensitivity and selectivity), and frequentl…
Dispersive liquid-liquid microextraction for chemical speciation and determination of ultra-trace concentrations of metal ions	10.1016/j.trac.2012.10.011	Yes	Yes	Yes	Yes	Yes	The review clearly articulates the **Population** as 'trace and ultra-trace concentrations of metal ions in aqueous matrices' and 'in variety of samples'. The **Intervention** is 'Dispersive liquid-liquid microextraction (DLLME)'. The **Comparator group** includes 'cloud-point extraction and other microextraction techniques', with specific comparisons detailed in Tables 2 and 3. The **Outcome** f…
Dispersive liquid-liquid microextraction for determination of organic analytes	10.1016/j.trac.2010.03.016	Yes	Yes	Yes	Yes	Yes	The review clearly articulates all four PICO elements. The population of interest includes 'organic analytes (e.g., pesticides, pharmaceuticals, polychlorinated biphenyls, and polybrominated diphenyl ethers)' extracted from various matrices such as 'water samples' and 'more complex matrices' including 'honey, urine, pig muscle', 'soils or aquatic organisms', 'fruit extracts (bananas, and grapes a…
Dispersive liquid-liquid microextraction for forensic drug analysis	10.1016/B978-0-443-13907-9.00013-9	Yes	Yes	Yes	Yes	Yes	The review clearly articulates the PICO elements: - **Population**: The focus is on **forensic drug analysis**, specifically in 'various samples including biological samples' such as 'blood and urine', 'tissues, sweat, nails, meconium, oral fluids, hair, bile, cerebrospinal fluid, and gastric contents'. - **Intervention**: The primary intervention is **Dispersive Liquid–Liquid Microextraction (DL…
Dispersive liquid–liquid microextraction in food analysis. A critical review	10.1007/s00216-013-7344-9	Yes	Yes	Yes	Yes	Yes	The review clearly defines its focus (Intervention) as 'application of dispersive liquid–liquid microextraction (DLLME) combined with chromatographic and atomic-spectroscopic methods'. The Population of interest is 'food samples,' described as 'food analysis, a complex matrix'. The review extensively covers 'Different types of samples have been analyzed by DLLME–LC, including fruit juices, fruits…
Dispersive Liquid-Liquid Microextraction in the Analysis of Milk and Dairy Products: A Review	10.1155/2016/4040165	Yes	Yes	Yes	Yes	Yes	The review clearly articulates the Population (dairy products: milk, cheese, infant formula, yogurt, and breast milk). The Intervention is Dispersive Liquid-Liquid Microextraction (DLLME) and its various modes. The review states that 'Where possible, a critical comparison of DLLME methods has been undertaken', indicating a Comparator Group. The Outcomes include sample pretreatment, extraction and…
Dispersive Liquid–Liquid Microextraction of Organic Compounds: An Overview of Reviews	10.1134/S1061934820100056	Partial Yes	Yes	Yes	No	Yes	The review articulates the Population as 'organic compounds'. The Intervention is clearly 'Dispersive Liquid–Liquid Microextraction (DLLME)' and its various versions. The Outcomes are focused on 'microextraction preconcentration', 'reduction of the amount or a complete exclusion of toxic solvents', 'shorter duration of analysis', 'combination of extraction and sample introduction into an analytic…
Dispersive liquid–liquid microextraction: trends in the analysis of biological samples	10.4155/bio.15.141	Yes	Yes	Yes	Yes	Yes	The review clearly articulates the **population** by specifying its focus on 'DLLME applications in the analysis of biological samples (e.g., plasma and urine)', with Table 1 detailing various matrices like human plasma, urine, saliva, DBS, swine urine, and rat serum. The **intervention** is comprehensively described as Dispersive Liquid–Liquid Microextraction (DLLME) and its various adaptations,…
2.10 Dispersive Liquid–Liquid Microextraction	10.1016/B978-0-12-381373-2.00051-X	Yes	Yes	Yes	Yes	Yes	The review article clearly articulates the scope of its content, which implicitly defines the PICO (Population, Intervention, Comparator, Outcome) elements relevant for a review of an analytical technique. The introduction states, 'The presented Chapter (2.10) focuses on the principles, updated developments, and applications of DLLME or in another definition ‘dispersive liquid-phase microextracti…
Dispersive Liquid-Liquid Microextraction	10.1016/B978-0-12-816911-7.00016-5	Partial Yes	Yes	Yes	No	Yes	The review article clearly defines the target population (various sample matrices and analytes) and the intervention (DLLME and its numerous variations). It also discusses various outcomes related to analytical performance such as analyte recovery, extraction efficiency, sensitivity, and reproducibility. However, the review does not explicitly define specific 'comparator groups' for a systematic …
Dispersive liquid-liquid microextraction: Evolution in design, application areas, and green aspects	10.1016/j.trac.2022.116636	Yes	Yes	Yes	No	Yes	The review clearly articulates the intervention, Dispersive Liquid-Liquid Microextraction (DLLME), and its various evolutions and applications [1-6]. It also specifies the broad range of populations/matrices, including 'aqueous samples' [7], 'metals in water samples' [8], 'biological, food, and solid samples' [3], 'environmental, food, and biological samples' [9], and provides specific examples s…
Five Years of Dispersive Liquid–Liquid Microextraction	10.1080/05704928.2012.697087	No	No	Yes	No	No	The article is a comprehensive review offering a 'historical overview and a comprehensive collection of publications devoted to dispersive liquid–liquid microextraction (DLLME), including modifications made to it and techniques derived from it'. While the intervention (DLLME and its modifications) is clearly stated, the review does not articulate a specific population, comparator group, or outcom…
Insights into coacervative and dispersive liquid-phase microextraction strategies with hydrophilic media e A review	10.1016/j.aca.2020.08.022	Yes	Yes	Yes	Yes	Yes	The review clearly articulates the Population (LPME methods, specifically those using hydrophilic media, for various analytes and samples like environmental waters, biological fluids, and food samples), the Intervention (classification and discussion of coacervative and dispersive liquid-phase microextraction strategies with hydrophilic media, including CPE, CAE, DES-DLLME, in situ IL-DLLME, ABSs…
In-syringe dispersive liquid-liquid microextraction	10.1016/j.talanta.2021.123002	Yes	Yes	Yes	Yes	Yes	The review clearly articulates the PICO elements. The population refers to 'various chemical species' in diverse matrices, including water, food, and biological samples. The intervention is 'in-syringe dispersive liquid-liquid microextraction' and its various modalities (vortex-assisted, pressure variation, ultrasound-assisted, disperser substances, magnetic stirring). Comparators include traditi…
Ionic liquid dispersive liquid–liquid microextraction for pesticide residue analysis in honey	10.1080/00218839.2019.1656701	Partial Yes	Yes	Yes	No	Yes	The review clearly defines the population of interest as 'honey' and the intervention as 'Ionic liquid-based liquid–liquid microextraction (IL-DLLME) methods'. The outcomes of interest relate to 'pesticide residue analysis', including performance metrics such as detection limits, enrichment factors, and recoveries for various pesticides. However, a specific comparator group (e.g., a formal compar…
Ionic liquids in dispersive liquid–liquid microextraction for environmental aqueous samples	10.1016/j.microc.2024.112254	Partial Yes	Yes	Yes	No	Yes	The review clearly defines the **population** as 'environmental aqueous samples' and the **intervention** as the 'use of ionic liquids as extraction solvents for the DLLME technique and its applications'. The **outcomes** are related to the 'determination of emerging contaminants' and improved analytical performance. However, a specific **comparator group** against which the intervention is syste…
Ionic liquids in dispersive liquid-liquid microextraction	10.1016/j.trac.2013.06.008	Partial Yes	Yes	Yes	No	Yes	The review clearly defines the **population** by discussing the determination of analytes in a wide 'variety of samples' including aqueous, solid, biological, and environmental matrices. The **intervention** is explicitly stated as 'employing Ionic liquids (ILs) in dispersive liquid-liquid microextraction (DLLME)' and its four main operational modes. The **outcomes** measured are the 'determinati…
Ionic Liquid-Assisted DLLME and SPME for the Determination of Contaminants in Food Samples	10.3390/separations9070170	Yes	Yes	Yes	Yes	Yes	The review clearly articulates the Population (food samples and various food matrices like milk, honey, juice, etc.), Intervention (IL-assisted microextraction, specifically DLLME and SPME, and various types of ILs), Comparator group (traditional extraction methods, conventional extraction techniques, other extraction procedures, traditional organic solvents, commercially available SPME coatings,…
Modern approaches in dispersive liquid-liquid microextraction (DLLME) based on ionic liquids: A review	10.1016/j.molliq.2018.03.043	Yes	Yes	Yes	Yes	Yes	The review clearly articulates the PICO elements. The **Population** covers a variety of matrices including water, food, biological samples, and cosmetics. The **Intervention** is Dispersive Liquid–Liquid Microextraction (DLLME) based on ionic liquids (ILs), including its various modes and modifications. **Comparator groups** are implicitly or explicitly present through comparisons with tradition…
Pharmaceutical and biomedical applications of dispersive liquid–liquid microextraction	10.1016/j.jchromb.2017.07.055	Partial Yes	Yes	Yes	No	Yes	The review clearly defines the population of interest as various biological matrices and the intervention as Dispersive Liquid–Liquid Microextraction (DLLME) and its modes in pharmaceutical and biomedical analysis. However, it does not specify a comparator group for DLLME against other sample preparation techniques within a structured PICO framework, nor does it define formal review questions for…
Progress of Extraction Solvent Dispersion Strategies for Dispersive Liquid‐liquid Microextraction	10.1016/S1872-2040(15)60851-9	Yes	Yes	Yes	Yes	Yes	The review clearly articulates the population as 'aqueous samples' within the context of DLLME. The intervention is defined by the 'strategies of dispersion for DLLME,' classified into three types: physical, in-situ chemical reaction-based, and new dispersion medium-based methods. The article provides implicit and explicit comparisons between different DLLME dispersion strategies, for example, no…
Recent advances in coupling single-drop and dispersive liquid–liquid microextraction with UV–vis spectrophotometry and related detection techniques	10.1016/j.microc.2011.10.006	Partial Yes	Yes	Yes	No	Yes	The review clearly defines the intervention (Single-drop microextraction (SDME) and Dispersive liquid–liquid microextraction (DLLME)) and the outcome (coupling with UV–vis spectrophotometric and related detection techniques). The population is broadly analytical chemistry applications, with various analytes and matrices discussed (e.g., 'determination of Rhodamine 6 G in industrial effluents', 'd…
Recent advances in dispersion strategies for dispersive liquid–liquid microextraction from green chemistry perspectives	10.1016/j.microc.2023.108807	Yes	Yes	Yes	Yes	Yes	The review clearly articulates all four PICO elements: - **Population (P):** The review focuses on ""dispersive liquid–liquid microextraction (DLLME)"" applied to ""various analytes, including contaminants, pharmaceuticals, and other substances"" in ""diverse matrices, including preservatives from drinks and Co (II) and Ni (II) from water"", and ""water and plasma samples"". - **Intervention (I):…
Recent Advances in Dispersive Liquid–Liquid Microextraction for Organic Compounds Analysis in Environmental Water: A Review	10.2174/157341112798472170	Yes	Yes	Yes	Yes	Yes	The review clearly defines the population ('environmental water samples'), the intervention ('Dispersive liquid-liquid microextraction (DLLME)' and its advances), the desired outcomes ('preconcentration and determination of organic compounds', with detailed performance metrics such as EF, LODs, linear range, RSDs, and recovery values), and compares DLLME with other existing sample pretreatment me…
Recent Advances in Dispersive Liquid-Liquid Microextraction for Pharmaceutical Analysis	10.1080/10408347.2023.2299280	Yes	Yes	Yes	Yes	Yes	The review clearly articulates the Population (pharmaceutical analytes/samples), Intervention (various DLLME modes), Comparator group (comparisons with traditional methods like LLE and SPE, and other microextraction techniques are provided), and Outcomes (detection sensitivity, pre-concentration, extraction efficiency, recoveries, detection limits, linearity, enrichment factors, cost, ease-of-ope…
Recent advances in dispersive liquid–liquid microextraction using organic solvents lighter than water. A review	10.1016/j.microc.2011.12.002	Yes	Yes	Yes	Yes	Yes	The review clearly articulates the Population, Intervention, Comparator group, and Outcome. * **Population**: The review focuses on the application of DLLME methods using low-density solvents for the determination of various analytes (e.g., organo-phosphorus pesticides, glycyrrhizic acid, polycyclic aromatic hydrocarbons, phenols, L-ascorbate, halogenated organic compounds, organochlorine pestici…
Recent Application of Deep Eutectic Solvents as Green Solvent in Dispersive Liquid–Liquid Microextraction of Trace Level Chemical Contaminants in Food and Water	10.1080/10408347.2020.1808947	Yes	Yes	Yes	Yes	Yes	The review clearly articulates the **Population** as 'trace level chemical contaminants in food and water', the **Intervention** as 'Deep Eutectic Solvents as Green Solvent in Dispersive Liquid–Liquid Microextraction', and the **Outcomes** including summarizing 'updated state-of-the-art effort dedicated to preconcentration', analyzing 'major impact factors affecting the preconcentration efficienc…
Recent development and applications of dispersive liquid–liquid microextraction	10.1016/j.chroma.2013.04.053	Partial Yes	Yes	Yes	No	Yes	The review clearly defines the **P**opulation/Problem as the field of Dispersive Liquid–Liquid Microextraction (DLLME) and its applications in environmental, food, and biological samples. The **I**ntervention (or focus) is the recent advances and modifications of DLLME, categorized into new extraction solvents, disperser solvents, and combinations with other techniques. The **O**utcomes discussed…
Recent developments in dispersive liquid–liquid microextraction	10.1007/s00216-013-7467-z	Yes	Yes	Yes	Yes	Yes	The review clearly articulates the population (various matrices like clinical, forensic, food, and environmental samples), intervention (DLLME and its principles, developments, and modifications), implicitly refers to comparators (traditional extraction techniques like LLE and SPE, and other microextraction methods like SPME, as well as different DLLME variations), and discusses relevant outcomes…
Recent developments in homogeneous and dispersive liquid–liquid extraction for inorganic elements determination. A review	10.1016/j.talanta.2009.09.005	Yes	Yes	Yes	Yes	Yes	The review explicitly states its aim to provide an overview of homogeneous liquid–liquid extraction (HLLE) and dispersive liquid–liquid microextraction (DLLME) methods and their potential use in inorganic analysis, including the determination of metal ions, metalloids, and organometals. It also discusses phase separation mechanisms, new trends in miniaturization and automation, and proposes futur…
Recent developments of dispersive liquid-liquid microextraction technique	10.3724/SP.J.1123.2014.11015	**Partial Yes**	**Yes**	**Yes**	**No**	**Yes**	The review article articulates its scope around developments in Dispersive Liquid–Liquid Microextraction (DLLME) as an 'intervention'. It specifies various 'populations' or matrices where DLLME is applied, such as 'fruit juices', 'soil', 'water', 'human urine and plasma', 'wine', 'drinking water', 'green tea and environmental water samples', 'seawater', 'bottled water', and 'butter'. The 'outcome…
Recent trends in replacement of disperser solvent in dispersive liquid-liquid microextraction methods	10.1080/15422119.2018.1460851	Yes	Yes	Yes	Yes	Yes	The review clearly articulates the population (various analytes in different matrices), intervention (modified DLLME methods without disperser solvent), comparator (conventional DLLME), and outcomes (improved analytical performance, cost, time, environmental impact). The article states its focus on 'Recent trends in replacement of disperser solvent in dispersive liquid-liquid microextraction meth…
Separation and Preconcentration by Dispersive Liquid–Liquid Microextraction Procedure: Recent Applications	10.1007/s10337-011-2124-1	Yes	Yes	Yes	Yes	Yes	The review clearly articulates the population (analytes and matrices), intervention (DLLME procedure and its variations), comparator groups (conventional extraction techniques, other microextraction methods, and different DLLME variations), and outcomes (analytical performance metrics). **Population:** The paper reviews DLLME applications for 'analysis of a large variety of organic compounds and …
Solidification of floating organic droplet in dispersive liquid-liquid microextraction as a green analytical tool	10.1016/j.talanta.2017.03.084	Partial Yes	Yes	Yes	No	Yes	The review clearly defines the **intervention** as Dispersive Liquid-Liquid Microextraction – Solidification of Floating Organic Droplet (DLLME-SFOD) [2]. The **population** is implicitly defined by the analytical matrices where DLLME-SFOD is applied, specifically 'water, food and biomedical analysis' [2] and further detailed in the applications sections (e.g., Tables 2-5 [3-12]). The **outcomes*…
Solvent-terminated dispersive liquid-liquid microextraction: a tutorial	10.1016/j.aca.2018.02.005	Yes	Yes	Yes	Yes	Yes	The tutorial clearly defines the population of interest as 'inorganic and organic analytes including pesticides and pharmaceuticals in water and biological fluids'. The intervention is the main focus: 'Solvent-terminated dispersive liquid-liquid microextraction (ST-DLLME)' and its various modes. Comparators are explicitly discussed, with ST-DLLME being compared to 'normal DLLME (n-DLLME)' or 'con…
Strategies of dispersive liquid-liquid microextraction for coastal zone environmental pollutant determination	10.1016/j.chroma.2021.462615	Yes	Yes	Yes	Yes	Yes	The review clearly articulates its PICO elements. The Population is defined as 'coastal zone environmental pollutant determination' with pollutants in 'sediments, water, and organisms'. The Intervention is 'Dispersive liquid-liquid microextraction (DLLME)', focusing on 'strategies of DLLME for the pretreatment and determination of environmental pollutants'. The review implicitly compares DLLME wi…
Ten years of dispersive liquid–liquid microextraction and derived techniques	10.1080/05704928.2016.1224240	Partial Yes	Yes	Yes	No	Yes	The review clearly articulates the intervention (dispersive liquid–liquid microextraction (DLLME) and dispersive liquid-phase microextraction (DLPME) and their modalities). The population is implicitly defined by the broad range of analytes and matrices studied using these techniques, including numerous organic compounds and inorganic anions/metals across environmental water, biological, food, ph…
The present state of coupling of dispersive liquid–liquid microextraction with atomic absorption spectrometry	10.1039/c2ja30175j	Partial Yes	Yes	Yes	No	Yes	The review clearly defines the target population as applications of DLLME coupled with atomic spectroscopy for various elements in diverse sample matrices, including 'water samples, environmental and geological samples, urine, blood, human teeth, commercial food supplements, soil, vegetable, milk, and pharmaceutical samples' [4-34]. The intervention is DLLME and its modifications (e.g., DLLME-SFO…
The recent developments in dispersive liquid–liquid microextraction for preconcentration and determination of inorganic analytes	10.1016/j.jscs.2011.11.005	Yes	Yes	Yes	Yes	Yes	The review clearly articulates the Population (inorganic analytes in various samples [1, 2]), Intervention (Dispersive Liquid-Liquid Microextraction (DLLME) and its recent developments [1-3]), Comparator (other liquid-phase microextraction techniques like LLE, SDME, HLLME, HF-LPME, and CPE [4-8]), and Outcomes (preconcentration, determination, extraction efficiency, enrichment factor, recovery, p…
Use of green alternative solvents in dispersive liquid-liquid microextraction: A review	10.1002/jssc.202100609	Yes	Yes	Yes	Yes	Yes	The review clearly articulates its focus on the use of green alternative solvents in Dispersive Liquid-Liquid Microextraction (DLLME) methods (Population and Intervention). It implicitly compares these solvents to classical halogenated solvents and evaluates their performance and 'greenness' (Comparator and Outcome).
Separation and Preconcentration by Dispersive Liquid–Liquid Microextraction Procedure: A Review	10.1365/s10337-009-1104-1	No	No	No	No	No	The provided excerpts, which focus on the technical details and applications of DLLME, do not explicitly articulate a PICO (Population, Intervention, Comparator, Outcome) framework for the review. While the review's scope (DLLME applications for organic and inorganic compounds) is clear, the specific structured PICO elements required for AMSTAR 2 appraisal are not evident in the available text. A…
