# Supplementary material for: Twenty Years of Dispersive Liquid–Liquid Microextraction: An Umbrella Review of Methodological Quality, Thematic Evolution, and Roadmap for Evidence Integration in Analytical Chemistry
Source: Molecules. 2026 Jun 2;31(11):1918. doi: 10.3390/molecules31111918 (PMC13257464; doi:10.3390/molecules31111918)
Supplement: Supplementary file 1 [file molecules-31-01918-s001.zip › item2_protocol_registered_extraction.csv]

article_title	article_doi_pmid_scopus_wos_id	suggested_rating	written_protocol_exists	protocol_registered	justified_deviations	protocol_specified_review_questions	protocol_specified_search_strategy	protocol_specified_inclusion_criteria	protocol_specified_risk_of_bias_plan	protocol_specified_meta_analysis_plan	protocol_specified_heterogeneity_plan	justification_and_notes
A REVIEW ON EXTRACTION SOLVENTS IN THE DISPERSIVE LIQUID-LIQUID MICROEXTRACTION	10.17576/mjas-2018-2202-01	No	No	No	No	No	No	No	No	No	No	There is no mention of a written protocol for this review, nor any registration of such a protocol. Consequently, no information about specified review questions, search strategy, inclusion criteria, risk of bias plan, meta-analysis plan, heterogeneity plan, or justified deviations is provided.
Advancements in overcoming challenges in dispersive liquid-liquid microextraction: An overview of advanced strategies	10.1016/j.trac.2023.117429	No	No	No	No	No	No	No	No	No	No	There is no mention of a written or registered review protocol. While the objective of the work is stated in the introduction and a search strategy is mentioned ('A systematic search conducted on Scopus, focusing on peer-reviewed journals and utilizing the keyword ""Dispersive Liquid-Liquid Microextraction"" in the ""Article Title"" field, yielded 50 review papers published up until June 15, 2023…
Advances in dispersive liquid-liquid microextraction and its application to analysis of biological samples	10.3724/SP.J.1123.2019.10026	No	No	No	No	No	No	No	No	No	No	The article is a review focusing on the research progress of DLLME. There is no mention or evidence of a written, registered protocol, or any of the specified elements typically found in a systematic review protocol.
An overview of advances in dispersive liquid–liquid microextraction for the extraction of pesticides and emerging contaminants from environmental samples	10.1016/j.teac.2017.03.001	No	No	No	No	No	No	No	No	No	No	The article is a review of advances in an analytical technique, not a systematic review requiring a pre-registered protocol. There is no mention of a written or registered protocol, nor any details about protocol-specified elements or justified deviations. This item is typically not applicable to narrative reviews of analytical methods.
Application of Dispersive Liquid-Liquid Microextraction in Forensic Toxicological Analysis	10.12116/j.issn.1004-5619.2019.03.016	No	No	No	No	No	No	No	No	No	No	The article does not mention the existence of a written review protocol, nor its registration. Consequently, there is no information about justified deviations, pre-specified review questions, search strategy, inclusion criteria, risk of bias plan, meta-analysis plan, or heterogeneity plan.
Application of hollow fiber liquid phase microextraction and dispersive liquideliquid microextraction techniques in analytical toxicology	10.1016/j.jfda.2015.10.004	No	No	No	No	No	No	No	No	No	No	The article is a review of analytical techniques and does not mention or refer to a pre-specified written protocol or registration. There is no information provided regarding protocol-specified review questions, search strategy, inclusion criteria, risk of bias plan, meta-analysis plan, or heterogeneity plan, nor any justified deviations from a protocol.
Applications and opportunities of experimental design for the dispersive liquid–liquid microextraction method – A review	10.1016/j.talanta.2018.08.002	No	No	No	No	No	No	No	No	No	No	The article does not mention the existence of a written protocol for the review, nor its registration. Consequently, there is no discussion of justified deviations or pre-specified plans for review questions, search strategy, inclusion criteria, risk of bias, meta-analysis, or heterogeneity.
Automated in-syringe dispersive liquid-liquid microextraction	10.1016/j.trac.2014.03.009	No	No	No	No	No	No	No	No	No	No	There is no mention of a pre-specified, written, or registered protocol for this review article. The review does not describe any specific review questions, search strategy, inclusion criteria, risk of bias plan, or meta-analysis plan defined in a protocol prior to conducting the review.
Automation of dispersive liquideliquid microextraction and related techniques. Approaches based on flow, batch, flow-batch and in-syringe modes	10.1016/j.trac.2016.10.003	No	No	No	No	No	No	No	No	No	No	The article does not mention the existence of a written or registered protocol for this review. There is no evidence that review questions, search strategy, inclusion criteria, risk of bias plans, meta-analysis plans, or heterogeneity plans were pre-specified in a protocol.
Beyond dispersive liquid–liquid microextraction	10.1016/j.chroma.2014.02.021	No	No	No	No	No	No	No	No	No	No	There is no mention of a written or registered review protocol. Review articles in analytical chemistry typically do not register protocols. The article outlines its scope in the abstract, stating it 'examines some of the most interesting developments in the past few years' and summarizes 'recent developments of DLLME and dispersion LPME', but these are not 'protocol-specified review questions' a…
Deep Eutectic Solvents as Promising Green Solvents in Dispersive Liquid–Liquid Microextraction Based on Solidification of Floating Organic Droplet: Recent Applications, Challenges and Future Perspectives	10.3390/molecules26237406	No	No	No	No	No	No	No	No	No	No	The article is a narrative review and does not report the existence of a pre-specified or registered review protocol. Consequently, no details regarding review questions, search strategy, inclusion criteria, risk of bias assessment, meta-analysis, or heterogeneity plans were provided.
Developments of Dispersive Liquid-Liquid Microextraction Technique	10.1016/S1872-2040(08)60082-1	No	No	No	No	Yes	No	No	No	No	No	This review article does not mention a pre-specified or registered protocol. There is no evidence of a written protocol, registration in any database, or justification for any deviations. While the article states its review scope, 'The basic principles, parameters affecting the extraction efficiency, and the latest applications of DLLME are reviewed in the article', no details are provided regard…
Dispersive liquid-liquid microextraction	10.1016/j.trac.2011.04.014	No	No	No	No	No	No	No	No	No	No	The review article does not mention the existence or registration of a review protocol. Therefore, no information regarding justified deviations, pre-specified review questions, search strategy, inclusion criteria, risk of bias plan, meta-analysis plan, or heterogeneity plan is provided.
Dispersive Liquid–Liquid Micro Extraction: An Analytical Technique Undergoing Continuous Evolution and Development—A Review of the Last 5 Years	10.3390/separations11070203	No	No	No	No	No	No	No	No	Not applicable	Not applicable	There is no mention of a written or registered protocol for this review. While the 'Aim of this work' is stated as 'to report the evolution that this technique has undergone in the last 5 years, from 2018 to 2023, and evaluate the related advantages', and the search strategy is described, these details are not presented as part of a pre-specified, written, or registered protocol. Consequently, th…
Dispersive liquid-liquid microextraction based binary extraction techniques prior to chromatographic analysis: A review	10.1016/j.trac.2018.08.016	No	No	No	No	No	No	No	No	No	No	There is no mention of a written or registered review protocol, nor are any details provided regarding pre-specified review questions, search strategy, inclusion criteria, risk of bias plan, meta-analysis plan, or heterogeneity plan. While the aim of the review is stated and two databases are mentioned for finding references, this does not constitute a pre-specified, detailed protocol.
Dispersive liquid-liquid microextraction for chemical speciation and determination of ultra-trace concentrations of metal ions	10.1016/j.trac.2012.10.011	No	No	No	No	No	No	No	No	No	No	The review article does not provide any information regarding a written or registered review protocol, nor does it mention pre-specification of review questions, search strategy, inclusion criteria, risk of bias plan, or meta-analysis plan. This is typical for a narrative review, not a systematic review requiring such a protocol.
Dispersive liquid-liquid microextraction for determination of organic analytes	10.1016/j.trac.2010.03.016	Partial Yes	No	No	No	Yes	Partial Yes	Yes	No	No	No	The article is a review, not a pre-registered protocol. No evidence of a written or registered protocol was found. Therefore, justifications for deviations are not applicable. However, the review clearly states its aim and specific review questions: 'to discuss the different applications of the technique for the extraction of organic analytes {e.g., pesticides, pharmaceuticals, polychlorinated bi…
Dispersive liquid-liquid microextraction for forensic drug analysis	10.1016/B978-0-443-13907-9.00013-9	No	No	No	No	No	No	No	No	No	No	The article is presented as a review chapter within a book. It **does not provide any information or evidence of a registered or pre-published protocol for this specific review**. Consequently, there is no mention of a written protocol, its registration, or any justified deviations from such a protocol, nor details on protocol-specified review questions, search strategy, inclusion criteria, risk …
Dispersive liquid–liquid microextraction in food analysis. A critical review	10.1007/s00216-013-7344-9	No	No	No	No	No	No	No	No	No	No	The review does not indicate that a written protocol exists or was registered. There is no mention of justified deviations from a protocol. No specific review questions, search strategy, or inclusion criteria were explicitly stated as part of a pre-defined protocol. For instance, the authors note that the list of reviews 'is not exhaustive and refers only to reviews we consider significant', whic…
Dispersive Liquid-Liquid Microextraction in the Analysis of Milk and Dairy Products: A Review	10.1155/2016/4040165	No	No	No	No	No	No	No	No	No	No	The review article does not mention the existence or registration of a written protocol prior to the conduct of the review. Consequently, there is no evidence that review questions, search strategy, inclusion criteria, risk of bias plan, meta-analysis plan, or heterogeneity plan were specified in a protocol, nor are justified deviations from a protocol reported.
Dispersive Liquid–Liquid Microextraction of Organic Compounds: An Overview of Reviews	10.1134/S1061934820100056	No	No	No	No	No	No	No	No	No	No	There is no mention of a written or registered protocol for this review. No details are provided regarding protocol-specified review questions, search strategy, inclusion criteria, risk of bias plan, meta-analysis plan, or heterogeneity plan. Deviations from any non-existent protocol are also not justified.
Dispersive liquid–liquid microextraction: trends in the analysis of biological samples	10.4155/bio.15.141	No	No	No	No	No	No	No	No	No	No	This article is a narrative review (Special Report) and, as such, there is **no mention or evidence of a written or registered review protocol**. Consequently, information regarding pre-specified review questions, search strategy, inclusion criteria, risk of bias plan, meta-analysis plan, or heterogeneity plan is absent from the document.
2.10 Dispersive Liquid–Liquid Microextraction	10.1016/B978-0-12-381373-2.00051-X	No	No	No	No	No	No	No	No	No	No	The review article does not mention the existence of a written protocol or its registration in any publicly accessible registry. There is no information provided regarding pre-specified review questions, search strategy, specific inclusion criteria for studies, a risk of bias assessment plan, or a meta-analysis plan prior to conducting the review. The article's statement that it 'covers almost al…
Dispersive Liquid-Liquid Microextraction	10.1016/B978-0-12-816911-7.00016-5	No	No	No	No	No	No	No	No	No	No	The review article does not mention the existence of a written or registered protocol for its conduct. There is no indication of protocol registration in any database, nor any details regarding pre-specified review questions, search strategies, inclusion criteria, risk of bias plan, meta-analysis plan, or heterogeneity plan.
Dispersive liquid-liquid microextraction: Evolution in design, application areas, and green aspects	10.1016/j.trac.2022.116636	No	No	No	No	No	No	No	No	No	No	The provided excerpts do not contain any information indicating that a written or registered review protocol exists, nor do they specify any protocol elements or justified deviations. This is common for narrative review articles [15].
Five Years of Dispersive Liquid–Liquid Microextraction	10.1080/05704928.2012.697087	No	No	No	N/A	No	No	No	No	No	No	The review does not mention the existence or registration of a written protocol. Consequently, there are no details provided regarding review questions, a specified search strategy, inclusion criteria, a risk of bias plan, or plans for meta-analysis or heterogeneity assessment.
Insights into coacervative and dispersive liquid-phase microextraction strategies with hydrophilic media e A review	10.1016/j.aca.2020.08.022	No	No	No	No	Yes	No	Yes	No	No	No	The article is a review focused on classifying LPME methods with hydrophilic media, summarizing advances and applications in the last three years (2017-2019). It clearly defines its review questions and inclusion/exclusion criteria regarding the types of hydrophilic media and LPME methods. However, there is no mention of a pre-registered protocol, any written protocol, or any justification for de…
In-syringe dispersive liquid-liquid microextraction	10.1016/j.talanta.2021.123002	No	No	No	No	No	No	No	No	Not applicable	Not applicable	The article is a review, but it does not mention having a pre-specified or registered protocol. There is no information about a written protocol, registration, justified deviations, specified review questions, search strategy, inclusion criteria, or risk of bias plan. The article implicitly defines its purpose as a 'critical evaluation', but these are not formal protocol-specified questions. The …
Ionic liquid dispersive liquid–liquid microextraction for pesticide residue analysis in honey	10.1080/00218839.2019.1656701	No	No	No	No	No	No	No	No	No	No	The article does not provide any indication that a written review protocol exists or that it was registered. Consequently, there is no information regarding justified deviations, specified review questions within a protocol, search strategy, inclusion criteria, risk of bias plan, meta-analysis plan, or heterogeneity plan being specified in a protocol [PDF content].
Ionic liquids in dispersive liquid–liquid microextraction for environmental aqueous samples	10.1016/j.microc.2024.112254	No	No	No	No	Partial Yes	No	No	No	Not applicable	No	The article is a review of literature, but it does not mention having a pre-specified written protocol or being registered. While the review's aims are stated ('aims to present the physicochemical aspects of ILs that affect their application for DLLME and its variations as sample preparation strategies. Some factors that contribute to the improvement of the DLLME as analytical methods of extracti…
Ionic liquids in dispersive liquid-liquid microextraction	10.1016/j.trac.2013.06.008	No	No	No	No	No	No	No	No	No	No	The review article does not provide any evidence of a pre-specified, written, or registered protocol. No mention is made of justified deviations from a protocol, specified review questions, a detailed search strategy, inclusion criteria, a risk of bias plan, a meta-analysis plan, or a heterogeneity plan. This is typical for narrative review articles that summarize developments rather than follow …
Ionic Liquid-Assisted DLLME and SPME for the Determination of Contaminants in Food Samples	10.3390/separations9070170	No	No	No	No	No	No	No	No	No	No	There is no evidence of a written or registered protocol for this review article. The article does not mention any pre-specified review questions, search strategy, inclusion criteria, risk of bias plan, meta-analysis plan, or heterogeneity plan.
Modern approaches in dispersive liquid-liquid microextraction (DLLME) based on ionic liquids: A review	10.1016/j.molliq.2018.03.043	No	No	No	No	No	No	No	No	No	No	No evidence was found in the provided excerpts indicating that a written protocol for this review exists, was registered, or specified any of the detailed elements (review questions, search strategy, inclusion criteria, RoB plan, meta-analysis plan, heterogeneity plan) or justified any deviations. This is typical for a traditional narrative review rather than a systematic review.
Pharmaceutical and biomedical applications of dispersive liquid–liquid microextraction	10.1016/j.jchromb.2017.07.055	No	No	No	No	No	No	No	No	No	No	The article does not mention the existence of a written or registered protocol for this review. Consequently, there is no information on justified deviations, specified review questions, a detailed search strategy, pre-specified inclusion criteria, or plans for risk of bias or meta-analysis.
Progress of Extraction Solvent Dispersion Strategies for Dispersive Liquid‐liquid Microextraction	10.1016/S1872-2040(15)60851-9	No	No	No	No	Yes	No	No	No	Not applicable	Not applicable	There is no explicit mention of a written or registered protocol for this review. While the scope or 'review questions' are implied (e.g., summarizing 'various methods for dispersion of extraction solvents'), there are no details provided regarding a specified search strategy (databases, keywords, filters), inclusion/exclusion criteria, or a plan for assessing risk of bias. The review cites '96 r…
Recent advances in coupling single-drop and dispersive liquid–liquid microextraction with UV–vis spectrophotometry and related detection techniques	10.1016/j.microc.2011.10.006	No	No	No	No	No	No	No	No	No	No	There is no mention of a written protocol, registration of a protocol, justified deviations, or any specified elements of a review protocol (e.g., review questions, search strategy, inclusion criteria, risk of bias plan, meta-analysis plan, or heterogeneity plan). This is a narrative review, not a systematic review with a pre-registered protocol.
Recent advances in dispersion strategies for dispersive liquid–liquid microextraction from green chemistry perspectives	10.1016/j.microc.2023.108807	No	No	No	No	No	No	No	No	No	No	The review article does not provide any information regarding a written or registered protocol for this review. There is no mention of pre-specified review questions, search strategies, inclusion criteria, risk of bias plan, or meta-analysis plan in a formal protocol. The article is a narrative review, and therefore, a formal protocol registration is not typically applicable, but as per instructi…
Recent Advances in Dispersive Liquid–Liquid Microextraction for Organic Compounds Analysis in Environmental Water: A Review	10.2174/157341112798472170	No	No	No	No	No	No	No	No	No	No	This article is a narrative review updating the state of the art and discussing prospects of DLLME. It does not mention any written or registered protocol for conducting the review, nor does it specify review questions, search strategy, inclusion criteria, or plans for risk of bias or meta-analysis.
Recent Advances in Dispersive Liquid-Liquid Microextraction for Pharmaceutical Analysis	10.1080/10408347.2023.2299280	No	No	No	No	No	No	No	No	No	No	The review does not mention the existence of a written protocol or registration of a protocol (e.g., in PROSPERO or another registry). There is no indication that the review questions, search strategy, inclusion criteria, risk of bias plan, meta-analysis plan, or heterogeneity plan were pre-specified or that any deviations from a protocol were justified. The article is a narrative review, not a s…
Recent advances in dispersive liquid–liquid microextraction using organic solvents lighter than water. A review	10.1016/j.microc.2011.12.002	No	No	No	No	No	No	No	No	No	No	The review does not state that a written or registered protocol exists. There is no mention of specific review questions, search strategies, inclusion criteria, risk of bias plans, meta-analysis plans, or heterogeneity plans in a protocol. This is a narrative review, not a systematic review with a pre-registered protocol.
Recent Application of Deep Eutectic Solvents as Green Solvent in Dispersive Liquid–Liquid Microextraction of Trace Level Chemical Contaminants in Food and Water	10.1080/10408347.2020.1808947	No	No	No	No	No	No	No	No	Not applicable	Not applicable	The review article **does not mention or provide evidence of a pre-specified, written, or registered protocol**. Consequently, details regarding formal review questions, search strategy, inclusion criteria, risk of bias plan, meta-analysis plan, or heterogeneity plan, as part of a protocol, are not provided.
Recent development and applications of dispersive liquid–liquid microextraction	10.1016/j.chroma.2013.04.053	No	No	No	No	No	No	No	No	No	No	The article does not mention the existence of a written or registered protocol. There is no information provided about pre-specified review questions, search strategy, inclusion criteria, risk of bias plan, meta-analysis plan, or heterogeneity plan. This is a narrative review of advancements and applications, not a systematic review with a formal, registered protocol.
Recent developments in dispersive liquid–liquid microextraction	10.1007/s00216-013-7467-z	No	No	No	No	Yes	No	No	No	No	No	The article is a narrative review and does not provide evidence of a formally written or registered protocol. While the abstract outlines the scope of the review (functioning as review questions), there is no specified search strategy beyond the time frame (""Literature published from 2010 to April 2013 is covered"") and no plan to assess risk of bias in the included literature.
Recent developments in homogeneous and dispersive liquid–liquid extraction for inorganic elements determination. A review	10.1016/j.talanta.2009.09.005	No	No	No	No	No	No	No	No	No	No	The article does not mention the existence of a written protocol for the review or its registration. Therefore, none of the sub-items related to a specified protocol can be met.
Recent developments of dispersive liquid-liquid microextraction technique	10.3724/SP.J.1123.2014.11015	**No**	**No**	**No**	**No**	**Yes**	**No**	**No**	**No**	**No**	**No**	The article does not mention the existence of a written protocol for the review, nor does it state that any protocol was registered. Consequently, there is no discussion of justified deviations from a protocol. While the abstract outlines the three main aspects covered ('combined use of DLLME with other extraction methods', 'expansion of the extraction solvent', 'development of extraction devices…
Recent trends in replacement of disperser solvent in dispersive liquid-liquid microextraction methods	10.1080/15422119.2018.1460851	No	No	No	No	Yes	No	No	No	Not applicable	No	The article does not mention the existence or registration of a written review protocol. While the scope of the review is stated, outlining the questions it addresses (e.g., focusing on drawbacks and advances in DLLME to substitute disperser solvent), there is no evidence of a pre-specified search strategy, inclusion criteria, or a plan for assessing the risk of bias of included studies. The revi…
Separation and Preconcentration by Dispersive Liquid–Liquid Microextraction Procedure: Recent Applications	10.1007/s10337-011-2124-1	No	No	No	No	No	No	No	No	No	No	The review article does not mention the existence of a written protocol or its registration prior to conducting the review. There is no information provided about protocol-specified review questions, search strategy, inclusion criteria, risk of bias plan, meta-analysis plan, heterogeneity plan, or justified deviations from a protocol. No evidence found to meet any of the sub-items. **No evidence …
Solidification of floating organic droplet in dispersive liquid-liquid microextraction as a green analytical tool	10.1016/j.talanta.2017.03.084	No	No	No	No	No	No	No	No	No	No	The review **does not report that a protocol was written, registered, or published** prior to the conduct of the review [20]. There is no mention of a pre-specified review protocol, nor any justification for deviations from such a protocol. Narrative reviews generally do not follow this systematic review standard. The review indicates its scope as focusing 'on the most recent advances of DLLME-SF…
Solvent-terminated dispersive liquid-liquid microextraction: a tutorial	10.1016/j.aca.2018.02.005	No	No	No	No	No	No	No	No	No	No	The article does not provide any evidence of a written or registered protocol for this review. There is no mention of pre-specified review questions, a defined search strategy, specific inclusion criteria, or plans for risk of bias assessment or meta-analysis within the context of a protocol. This is a tutorial/narrative review, and such formal protocol elements are typically not included.
Strategies of dispersive liquid-liquid microextraction for coastal zone environmental pollutant determination	10.1016/j.chroma.2021.462615	No	No	No	No	No	No	No	No	No	No	The article is presented as a 'comprehensive review' rather than a systematic review based on a pre-registered protocol. There is no mention of a written or registered review protocol, nor any pre-specified plans for review questions, search strategy, inclusion criteria, risk of bias assessment, meta-analysis, or heterogeneity analysis.
Ten years of dispersive liquid–liquid microextraction and derived techniques	10.1080/05704928.2016.1224240	No	No	No	No	No	No	No	No	No	No	There is no mention of a written or registered review protocol. Consequently, no information is provided regarding justified deviations from a protocol, pre-specified review questions, search strategies (beyond a cutoff date), inclusion criteria (beyond the general topic scope), risk of bias assessment plans, meta-analysis plans, or heterogeneity plans.
The present state of coupling of dispersive liquid–liquid microextraction with atomic absorption spectrometry	10.1039/c2ja30175j	No	No	No	No	No	No	No	No	No	No	The article does not provide any information about a written or registered protocol, nor does it mention pre-specified review questions, search strategy, inclusion criteria, risk of bias plan, or meta-analysis plan [No evidence in sources]. This is common for narrative review articles, which are not typically pre-registered like systematic reviews.
The recent developments in dispersive liquid–liquid microextraction for preconcentration and determination of inorganic analytes	10.1016/j.jscs.2011.11.005	No	No	No	No	No	No	No	No	No	No	The review does not mention a registered or pre-specified protocol. There is no evidence of a written protocol, registration details, specified review questions, detailed search strategy, explicit inclusion criteria, or plans for risk of bias assessment or meta-analysis [20, 21]. This appears to be a narrative review, not a systematic review with a pre-registered protocol.
Use of green alternative solvents in dispersive liquid-liquid microextraction: A review	10.1002/jssc.202100609	No	No	No	No	Yes	No	No	No	No	No	There is no mention of a written or registered protocol for this review. While the review questions are clear (to compile and discuss the state of the art, and identify the greenest alternative), there is no detailed search strategy, explicit inclusion/exclusion criteria for primary studies, or a pre-specified risk of bias plan outlined in a protocol.
Separation and Preconcentration by Dispersive Liquid–Liquid Microextraction Procedure: A Review	10.1365/s10337-009-1104-1	No	No	No	No	No	No	No	No	No	No	The provided excerpts do not contain any information regarding whether a written protocol for this review exists, was registered, or if any deviations from a protocol were justified. Without the full article, it is impossible to assess if protocol-specified review questions, search strategy, inclusion criteria, risk of bias plan, meta-analysis plan, or heterogeneity plan were detailed in a protoc…
