# Supplementary material for: Twenty Years of Dispersive Liquid–Liquid Microextraction: An Umbrella Review of Methodological Quality, Thematic Evolution, and Roadmap for Evidence Integration in Analytical Chemistry
Source: Molecules. 2026 Jun 2;31(11):1918. doi: 10.3390/molecules31111918 (PMC13257464; doi:10.3390/molecules31111918)
Supplement: Supplementary file 1 [file molecules-31-01918-s001.zip › item3_study_design_selection.csv]

article_title	article_doi_pmid_scopus_wos_id	suggested_rating	included_study_designs_specified	rationale_for_inclusion_exclusion_of_designs_provided	restrictions_on_designs_justified	justification_and_notes
A REVIEW ON EXTRACTION SOLVENTS IN THE DISPERSIVE LIQUID-LIQUID MICROEXTRACTION	10.17576/mjas-2018-2202-01	No	No	No	No	The review focuses on 'research articles relating to DLLME' and 'extraction solvents used in the conventional DLLME and modified DLLME'. While it implicitly includes experimental studies demonstrating the use and development of DLLME solvents, it does not explicitly specify or provide a rationale for the inclusion or exclusion of particular study designs (e.g., experimental, theoretical, computat…
Advancements in overcoming challenges in dispersive liquid-liquid microextraction: An overview of advanced strategies	10.1016/j.trac.2023.117429	No	No	No	No	The review does not explicitly specify the types of primary study designs (e.g., experimental designs, control groups, replication strategies) that were included or excluded from the synthesis. It focuses on reviewing advancements in the DLLME technique across various applications and methodological variations. Therefore, a rationale for inclusion/exclusion or restrictions on designs is not provi…
Advances in dispersive liquid-liquid microextraction and its application to analysis of biological samples	10.3724/SP.J.1123.2019.10026	No	No	No	No	The review does not explicitly specify the types of study designs included or excluded (e.g., experimental, validation, case studies) nor does it provide a rationale for such decisions. It reviews applications of an analytical technique, which implicitly means studies validating or applying that technique.
An overview of advances in dispersive liquid–liquid microextraction for the extraction of pesticides and emerging contaminants from environmental samples	10.1016/j.teac.2017.03.001	Yes	Yes	Yes	Yes	The review specifies that it covers 'advances in DLLME for the extraction of pesticides and pharmaceutical and personal care products (PPCPs) from environmental samples'. It details 'A varied group of DLLME protocols that made possibly the expansion of DLLME applicability', with 'special emphasis on modifications that have been successfully employed for pesticides and PPCPs extraction'. The ratio…
Application of Dispersive Liquid-Liquid Microextraction in Forensic Toxicological Analysis	10.12116/j.issn.1004-5619.2019.03.016	No	No	No	No	The review does not explicitly specify which study designs were included or excluded (e.g., experimental, validation studies, application studies) from the primary literature. There is no rationale provided for the inclusion or exclusion of particular study designs, nor any justification for restrictions on designs.
Application of hollow fiber liquid phase microextraction and dispersive liquideliquid microextraction techniques in analytical toxicology	10.1016/j.jfda.2015.10.004	No	No	No	No	The review summarizes applications and developments of HFLPME and DLLME. It does not specify or provide a rationale for the inclusion or exclusion of particular *study designs* (e.g., experimental, observational studies) in a systematic review context. Instead, it describes different *modes* of the analytical techniques themselves, such as 'Two phase HFLPME', 'Three phase HFLPME', 'Static mode', …
Applications and opportunities of experimental design for the dispersive liquid–liquid microextraction method – A review	10.1016/j.talanta.2018.08.002	Yes	Yes	Yes	Yes	The review clearly specifies the types of experimental designs included: 'full factorial, fractional factorial, Plackett–Burman, orthogonal array, central composite, Box–Behnken, Doehlert, and D-optimal designs'. The rationale for including these is inherent in the review's purpose to 'present a general overview of the different DoEs that are currently used to optimize DLLME'. The 'preponderance …
Automated in-syringe dispersive liquid-liquid microextraction	10.1016/j.trac.2014.03.009	Yes	Yes	Yes	No	The review article clearly states its focus on 'recent applications' of automated in-syringe DLLME. It reviews experimental 'applications' and compares 'flow-based approaches for automated DLLME'. Table 2 'Automated dispersive liquid-liquid microextraction (DLLME) using flow techniques' clearly lists various 'System' designs used in primary studies (e.g., MSFIA Syringe, SIA Syringe, SIA Coil/Colu…
Automation of dispersive liquideliquid microextraction and related techniques. Approaches based on flow, batch, flow-batch and in-syringe modes	10.1016/j.trac.2016.10.003	Yes	Yes	Yes	Yes	The review explicitly specifies the types of automation approaches for DLLME and related techniques that it covers: 'flow, batch, flow-batch, and in-syringe modes'. It provides a rationale for its specific focus, stating 'a critical survey on their automation is missing' and that it provides 'a comprehensive overview on the automation of DLLME and related techniques'. It also justifies its scope …
Beyond dispersive liquid–liquid microextraction	10.1016/j.chroma.2014.02.021	No	No	No	No	The review does not specify included 'study designs' (e.g., randomized controlled trials, observational studies) because it is a narrative review of analytical chemistry *methods* and *techniques*, not an appraisal of primary studies of specific clinical or experimental designs. While it describes different DLLME methods (e.g., DLLME-SFO, AALLME) and their variations, it does not provide a ration…
Deep Eutectic Solvents as Promising Green Solvents in Dispersive Liquid–Liquid Microextraction Based on Solidification of Floating Organic Droplet: Recent Applications, Challenges and Future Perspectives	10.3390/molecules26237406	No	No	No	No	The review summarizes 'articles that are concerned with the application of DESs in the DLLME-SFOD', which implicitly refers to original research articles developing analytical methods. However, it does not explicitly specify the types of study designs included (e.g., experimental, observational, validation studies) nor does it provide a rationale for their inclusion or exclusion. No restrictions …
Developments of Dispersive Liquid-Liquid Microextraction Technique	10.1016/S1872-2040(08)60082-1	No	Yes	Yes	No	The review focuses on 'Developments of Dispersive Liquid-Liquid Microextraction Technique' and its applications, implicitly including experimental method development and application studies. Table 1 details the 'Analytes', 'Matrix', and 'Analytical method' for each application, thereby specifying the types of experimental designs covered. The rationale for focusing on DLLME is provided by highlig…
Dispersive liquid-liquid microextraction	10.1016/j.trac.2011.04.014	No	No	No	No	The review does not explicitly specify the types of 'study designs' included in the review beyond being applications of the DLLME technique itself, nor does it provide a rationale for their inclusion or exclusion. No restrictions on study designs are mentioned or justified.
Dispersive Liquid–Liquid Micro Extraction: An Analytical Technique Undergoing Continuous Evolution and Development—A Review of the Last 5 Years	10.3390/separations11070203	Yes	Yes	Yes	Yes	The review clearly specifies the type of studies included: 'scientific articles'. It also provides a clear rationale for their inclusion: 'The selection of relevant articles was carried out according to the criteria described below'. These criteria include focusing on 'the evolution of DLLME over the past five years (2018–2023)', using a 'manual selection ... identifying the works most relevant t…
Dispersive liquid-liquid microextraction based binary extraction techniques prior to chromatographic analysis: A review	10.1016/j.trac.2018.08.016	Yes	Yes	Yes	Yes	The review clearly specifies its focus on 'DLLME based binary extraction techniques' and categorizes them into three types: 'Conventional or macro-extractions followed by DLLME', 'miniaturized or micro-extractions followed by DLLME', and 'DLLME followed by miniaturized or micro-extractions'. The rationale for studying these combinations (e.g., to improve separation, cleanup, detection limits, and…
Dispersive liquid-liquid microextraction coupled with derivatization: A review of different modes, applications, and green aspects	10.1016/j.trac.2018.07.009	No	Yes	Yes	No	The review implicitly includes studies related to DLLME method development and applications, and provides a rationale for highlighting 'major trends' in this area. However, it does not specify or justify any restrictions on particular study designs beyond the thematic focus.
Dispersive liquid-liquid microextraction for chemical speciation and determination of ultra-trace concentrations of metal ions	10.1016/j.trac.2012.10.011	No	No	No	No	The review focuses on 'recent developments and applications of DLLME for preconcentration, sequential determination and/or chemical speciation of trace and ultra-trace metal ions in variety of samples'. While it implicitly covers experimental studies applying DLLME (as indicated by the content of Table 1), it **does not explicitly specify** included study designs or provide a rationale for their …
Dispersive liquid-liquid microextraction for determination of organic analytes	10.1016/j.trac.2010.03.016	Yes	Yes	Yes	Yes	The review clearly specifies the types of studies included by defining its scope: 'all the articles published in Journal Citation Research (JCR) journals since DLLME’s introduction (up to December 2009)' that deal with 'different applications of the technique for the extraction of organic analytes'. This implies the inclusion of primary experimental studies on DLLME applications. The rationale fo…
Dispersive liquid-liquid microextraction for forensic drug analysis	10.1016/B978-0-443-13907-9.00013-9	No	No	No	No	The review is a narrative summary of DLLME applications in forensic drug analysis. It **does not explicitly state the specific types of study designs** (e.g., method development studies, validation studies, comparative studies) that were systematically included or excluded in its synthesis. Although it discusses various analytical methods and their applications, it provides no rationale for the i…
Dispersive liquid–liquid microextraction in food analysis. A critical review	10.1007/s00216-013-7344-9	Yes	Yes	Yes	Yes	The review clearly specifies the types of studies included by focusing on applications of DLLME combined with 'chromatographic and atomic-spectroscopic methods'. The review is structured around these methods (LC, GC, atomic spectroscopy) and their applications in food analysis. The rationale for inclusion is explicitly stated as reviewing 'the main applications of DLLME related to analysis of foo…
Dispersive Liquid-Liquid Microextraction in the Analysis of Milk and Dairy Products: A Review	10.1155/2016/4040165	Yes	Yes	Yes	Yes	The review clearly states its focus on 'Dispersive Liquid-Liquid Microextraction in the Analysis of Milk and Dairy Products' and covers 'various modes of DLLME', which serve as the 'study designs' in the context of analytical methods. It details different DLLME techniques (e.g., traditional, low-density solvent, ultrasound-assisted, ionic liquid-based). The rationale for including these designs i…
Dispersive Liquid–Liquid Microextraction of Organic Compounds: An Overview of Reviews	10.1134/S1061934820100056	Yes	Yes	Yes	Yes	The review clearly specifies the types of 'studies' (which are reviews in this case) included and excluded. It states: 'In this publication, we summarized review articles that described various versions of DLLME... First of all, we analyzed the reviews published from 2009 till 2019, the titles of which contained the term “DLLME” [16–51]; they are listed in Table 1. In addition, we analyzed separa…
Dispersive liquid–liquid microextraction: trends in the analysis of biological samples	10.4155/bio.15.141	Yes	Yes	Yes	Yes	The review explicitly states its focus on 'DLLME applications in the analysis of biological samples (e.g., plasma and urine)', which defines the type of primary studies included. Table 1 provides examples of these 'DLLME applications to biological samples'. The **rationale for inclusion** is clearly the application of DLLME as an extraction technique for biological analysis, which is the stated s…
2.10 Dispersive Liquid–Liquid Microextraction	10.1016/B978-0-12-381373-2.00051-X	Yes	Yes	Yes	Yes	The review article clearly specifies the types of 'study designs' or, more accurately for a methodology review, the different configurations and combinations of DLLME applications that are included and discussed. The article introduces DLLME as a 'novel form of the LPME technique' and subsequently details various approaches such as conventional DLLME, DLLME based on solidification of a floating o…
Dispersive Liquid-Liquid Microextraction	10.1016/B978-0-12-816911-7.00016-5	No	No	No	No	The article is a review chapter focused on Dispersive Liquid-Liquid Microextraction (DLLME) techniques and their applications rather than a systematic review of primary research studies based on specific study designs. Therefore, it does not specify or provide a rationale for the inclusion or exclusion of particular study designs.
Dispersive liquid-liquid microextraction: Evolution in design, application areas, and green aspects	10.1016/j.trac.2022.116636	No	No	No	No	The review does not specify the types of study designs included or provide a rationale for their inclusion or exclusion. It is a narrative review focused on the evolution and application of a technique, rather than a systematic review with defined criteria for primary study designs [16].
Evolution of dispersive liquid–liquid microextraction method	10.1016/j.chroma.2009.11.088	No	No	No	No	The article is a comprehensive review of the Dispersive Liquid–Liquid Microextraction (DLLME) method, summarizing its evolution, applications, and limitations. It covers 'almost all the publications related to the procedure from the beginning'. It does not specify or provide rationale for the inclusion or exclusion of particular study designs, as it is a review of a technique, not a synthesis of …
Five Years of Dispersive Liquid–Liquid Microextraction	10.1080/05704928.2012.697087	No	No	No	No	The article reviews a 'collection of publications devoted to dispersive liquid–liquid microextraction (DLLME), including modifications made to it and techniques derived from it', as detailed in Table 1. However, it does not explicitly specify the types of primary study designs included or excluded (e.g., experimental designs for analytical method development/validation) or provide a rationale for…
Insights into coacervative and dispersive liquid-phase microextraction strategies with hydrophilic media e A review	10.1016/j.aca.2020.08.022	Yes	Yes	Yes	Yes	The review clearly specifies the types of LPME methods and hydrophilic media included, such as CPE, CAE, DES-DLLME, in situ IL-DLLME, ABSs, and SS-DLLME. It provides a rationale for their inclusion, stating its aim to 'classify all reported LPME methods using water-miscible media' to clarify confusing terminology. It also justifies exclusions, explicitly stating that methods using hydrophobic sub…
In-syringe dispersive liquid-liquid microextraction	10.1016/j.talanta.2021.123002	Yes	Yes	Yes	Yes	The review clearly specifies that it focuses on 'in-syringe dispersive liquid-liquid microextraction techniques' and their various modalities, such as 'dispersion with magnetic agitation, vortex, pressure variation, dispersant substances, and sonication'. It states, 'The literature presents several studies describing the use of a syringe in DLLME'. The rationale for including these specific desig…
Ionic liquid dispersive liquid–liquid microextraction for pesticide residue analysis in honey	10.1080/00218839.2019.1656701	No	No	No	No	The review focuses on 'IL-DLLME methods for different pesticide analysis in honey' and discusses various types of IL-DLLME modes and their applications. While it synthesizes findings from what are implicitly experimental method development/application studies, it does not explicitly specify the included study designs (e.g., defining them as experimental studies or method validation studies) nor d…
Ionic liquids in dispersive liquid–liquid microextraction for environmental aqueous samples	10.1016/j.microc.2024.112254	Yes	Yes	Yes	Yes	The review clearly specifies the focus on DLLME and its variations as sample preparation strategies using ionic liquids for environmental aqueous samples. The rationale for including studies based on these designs is inherent in the review's stated aim to 'present a discussion on the use of ionic liquids as extraction solvents for the DLLME technique and its applications for aqueous environmental…
Ionic liquids in dispersive liquid-liquid microextraction	10.1016/j.trac.2013.06.008	Yes	Yes	Yes	Yes	The review clearly **specified the included 'study designs'** by classifying and detailing the 'four main operation modes' of IL-DLLME (conventional, temperature-assisted, ultrasound/microwave/vortex-assisted, and in situ). A **rationale for the inclusion and exclusion of designs** is **provided** by stating that no previous review exclusively focused on IL-DLLME and highlighting the need to dist…
Ionic Liquid-Assisted DLLME and SPME for the Determination of Contaminants in Food Samples	10.3390/separations9070170	No	No	No	No	The review focuses on 'IL-assisted microextraction, including dispersive liquid–liquid microextraction (DLLME) and solid-phase microextraction (SPME)' and their 'application status and latest progress'. It does not explicitly specify the types of primary study designs (e.g., experimental, observational) included or excluded, nor does it provide a rationale for such inclusion/exclusion criteria fo…
Modern approaches in dispersive liquid-liquid microextraction (DLLME) based on ionic liquids: A review	10.1016/j.molliq.2018.03.043	Yes	Yes	Yes	No	The review explicitly focuses on 'Modern approaches in dispersive liquid-liquid microextraction (DLLME) based on ionic liquids: A review', including 'novel modes and alterations of IL-DLLME'. This clearly specifies the included types of study designs (papers developing/applying these methods). The rationale for inclusion is to 'summarize the latest achievements and point out the current research …
Pharmaceutical and biomedical applications of dispersive liquid–liquid microextraction	10.1016/j.jchromb.2017.07.055	No	No	No	No	The review focuses on the applications of analytical methods (DLLME) rather than specifying or justifying the inclusion or exclusion of particular study designs (e.g., clinical trials, observational studies) in a systematic review context. It describes experimental procedures of primary studies but does not formally select 'study designs.'
Progress of Extraction Solvent Dispersion Strategies for Dispersive Liquid‐liquid Microextraction	10.1016/S1872-2040(15)60851-9	No	No	Yes	No	The review states its purpose is to summarize 'various methods for dispersion of extraction solvents' due to a perceived lack of specific discussion on this topic. While the rationale for the review's scope (i.e., inclusion of relevant literature on DLLME dispersion strategies) is clearly provided, the specific types of 'study designs' (e.g., experimental papers, validation studies) included in t…
Recent advances in coupling single-drop and dispersive liquid–liquid microextraction with UV–vis spectrophotometry and related detection techniques	10.1016/j.microc.2011.10.006	No	No	No	No	The review does not explicitly specify the types of study designs (e.g., experimental, validation, comparative studies) that were included or excluded, nor does it provide a rationale for any such inclusion or exclusion criteria or restrictions.
Recent advances in dispersion strategies for dispersive liquid–liquid microextraction from green chemistry perspectives	10.1016/j.microc.2023.108807	Yes	Yes	Yes	Yes	The review clearly specifies the types of DLLME strategies (which are considered 'study designs' in this context of analytical methods) included and provides a rationale for their focus. - **Included study designs specified:** The review focuses on "current trends in the recent dispersion strategies of DLLME", categorized into "physical dispersion methods, in-situ chemical reaction-based methods,…
Recent Advances in Dispersive Liquid–Liquid Microextraction for Organic Compounds Analysis in Environmental Water: A Review	10.2174/157341112798472170	Yes	Yes	Yes	Yes	The review clearly states its focus on 'DLLME especially focuses on its combined use with chromatographic techniques for organic compounds analysis in environmental water samples' and 'the latest advances of DLLME and its coupling with various chromatographic techniques for the preconcentration and determination of organic compounds in environmental water samples'. The rationale for this focus is…
Recent Advances in Dispersive Liquid-Liquid Microextraction for Pharmaceutical Analysis	10.1080/10408347.2023.2299280	Yes	Yes	Yes	Yes	The review clearly specifies the focus on 'different DLLME modes used in pharmaceutical analysis from 2017 to May 2023', which implies the inclusion of experimental studies on analytical method development and application. The rationale for this inclusion is to highlight 'recent advancements' and 'significant works' in off-line pre-concentration using DLLME in pharmaceutical analysis. The restric…
Recent advances in dispersive liquid–liquid microextraction using organic solvents lighter than water. A review	10.1016/j.microc.2011.12.002	No	No	No	No	The review does not explicitly specify the included study designs of the primary studies (e.g., experimental method development, validation studies) nor does it provide a rationale for their inclusion or exclusion. It presents an 'overview of what in our opinion are some of the most interesting solutions', indicating a narrative rather than systematic selection of study designs. No restrictions o…
Recent Application of Deep Eutectic Solvents as Green Solvent in Dispersive Liquid–Liquid Microextraction of Trace Level Chemical Contaminants in Food and Water	10.1080/10408347.2020.1808947	Yes	Yes	Yes	Yes	The review clearly specifies that it includes 'research reports' and 'applications' of DES-based DLLME, summarizing the 'updated state-of-the-art effort' in this field **since 2017**. The **rationale for this inclusion is clearly stated** as addressing a gap in existing reviews by providing an updated summary of mechanisms, factors, and advancements in DES-based DLLME for trace chemical contamina…
Recent development and applications of dispersive liquid–liquid microextraction	10.1016/j.chroma.2013.04.053	No	Yes	Yes	No	The review focuses on publications detailing 'recent advances' and 'applications' of DLLME, categorized by modifications such as extraction solvents, disperser solvents, and combined techniques. The rationale is to provide a comprehensive overview of updated advancements and applications of DLLME. However, there is no explicit discussion or justification for specific restrictions on the types of …
Recent developments in dispersive liquid–liquid microextraction	10.1007/s00216-013-7467-z	No	No	No	No	The article is a narrative review of advancements and applications in DLLME. It does not explicitly define or justify the inclusion or exclusion of specific study designs beyond focusing on "articles published from 2010 to April 2013" and discussing "technological advances and important applications of DLLME".
Recent developments in homogeneous and dispersive liquid–liquid extraction for inorganic elements determination. A review	10.1016/j.talanta.2009.09.005	Yes	Yes	Yes	Yes	The review clearly specifies the included methods, focusing on HLLE and DLLME for inorganic elements determination, covering different separation modes and applications. The rationale for inclusion is to provide an overview of 'recent developments' and applications of these techniques. The scope is clearly restricted to inorganic elements, and this focus is justified by the content of the review.
Recent developments of dispersive liquid-liquid microextraction technique	10.3724/SP.J.1123.2014.11015	**No**	**No**	**No**	**No**	The review article does not specify the types of study designs included (e.g., experimental, validation, application studies). Furthermore, no rationale is provided for the inclusion or exclusion of any particular study designs, nor are any restrictions on designs mentioned or justified. The article focuses on summarising methodological advancements rather than systematically reviewing specific s…
Recent trends in replacement of disperser solvent in dispersive liquid-liquid microextraction methods	10.1080/15422119.2018.1460851	Yes	Yes	Yes	Yes	The review clearly specifies the focus on various modified DLLME techniques that eliminate the disperser solvent (e.g., 'Ultrasound-Assisted Dispersive Liquid-Liquid Microextraction', 'Temperature-Controlled Dispersive Liquid-Liquid Microextraction', 'Magnetic Stirring-Assisted Dispersive Liquid-Liquid Microextraction'). It also provides a clear rationale for this focus, emphasizing 'the need to …
Separation and Preconcentration by Dispersive Liquid–Liquid Microextraction Procedure: Recent Applications	10.1007/s10337-011-2124-1	No	No	No	No	The review focuses on 'recent applications' of DLLME, categorized by analytical techniques (GC, LC, Spectrometric). While it reviews experimental applications, it does not explicitly specify the included study designs (e.g., types of experimental studies, validation studies, etc.) or provide a rationale for including/excluding specific types of designs. **No evidence found in the article to expli…
Solidification of floating organic droplet in dispersive liquid-liquid microextraction as a green analytical tool	10.1016/j.talanta.2017.03.084	No	No	No	No	The review **does not explicitly state the specific study designs** (e.g., method development studies, validation studies, experimental comparisons) of the primary literature that were included or excluded [22]. It covers 'applications' [2] and refers to specific research papers (e.g., 'Jia et al. [23] compared the sensitivity...' [14], 'Suh et al. [24] compared the solvent consumption...' [17]),…
Solvent-terminated dispersive liquid-liquid microextraction: a tutorial	10.1016/j.aca.2018.02.005	Partial Yes	Yes	Partial Yes	No	The review clearly specifies the types of ST-DLLME study designs/modes included, such as 'low density solvent ST-DLLME (LDS-ST-DLLME)', 'high density solvent-ST-DLLME (HDS-ST-DLLME)', 'Vortex-assisted ST-DLLME (VA-ST-DLLME)', 'ST-DLLME with solidified floating organic droplet (ST-DLLME-SFOD)', and 'Ultrasound air-assisted ST-DLLME'. These are also listed in Table 2 under 'Type of DLLME'. A ration…
Strategies of dispersive liquid-liquid microextraction for coastal zone environmental pollutant determination	10.1016/j.chroma.2021.462615	Yes	Yes	Yes	Yes	The review clearly specifies the types of studies included, focusing on applications of various 'DLLME modes' for 'environmental pollutant determination' in 'coastal zone samples'. Table 1 provides 'typical examples of the different DLLME modes for coastal zone environmental pollutant determination', detailing the analyte, sample type, DLLME parameters, and instrumentation, which describes the st…
Ten years of dispersive liquid–liquid microextraction and derived techniques	10.1080/05704928.2016.1224240	No	Yes	No	No	While the review focuses on publications related to DLLME and its modalities, implicitly referring to experimental method development and application studies in analytical chemistry, it does not explicitly specify the 'included study designs' using formal terms or provide a rationale for the inclusion or exclusion of particular experimental designs. No restrictions on designs are justified.
The present state of coupling of dispersive liquid–liquid microextraction with atomic absorption spectrometry	10.1039/c2ja30175j	Yes	Yes	Yes	Yes	The review clearly focuses on experimental studies demonstrating the coupling of DLLME with atomic absorption spectrometry methods, stating 'The applications of dispersive liquid–liquid microextraction coupled with atomic spectrometry are given in a Table' [4, 37, 44]. The rationale for this inclusion is implied by the specific scope of the review, which is 'devoted to the coupling of DLLME with …
The recent developments in dispersive liquid–liquid microextraction for preconcentration and determination of inorganic analytes	10.1016/j.jscs.2011.11.005	No	No	No	No	The review article itself does not explicitly specify the types of 'study designs' (e.g., experimental studies, validation studies, comparative studies) of the primary literature that were included or excluded, nor does it provide a rationale for any such selection criteria [22]. It broadly focuses on 'recent developments and applications' [2].
Use of green alternative solvents in dispersive liquid-liquid microextraction: A review	10.1002/jssc.202100609	Yes	Yes	Yes	Yes	The review implicitly specifies the type of 'studies' included as analytical methods/applications using DLLME-based approaches, focusing on the evolution and trends of greener solvents. The rationale for limiting the scope to developments over the last five years for specific solvent types is provided due to the 'vast number of published analytical methods'.
Separation and Preconcentration by Dispersive Liquid–Liquid Microextraction Procedure: A Review	10.1365/s10337-009-1104-1	No	No	No	No	The excerpts describe the various applications of DLLME and the types of compounds and matrices analyzed in primary studies (e.g., 'determination of polycyclic aromatic hydrocarbons (PAHs) in water samples' [11], 'pesticides in cucumber and watermelon' [15], 'metal ions' [62]), but they do not specify the *included study designs* for the *review itself* or provide a rationale for their inclusion/…
Liquid-phase and DLLME techniques with derivatization: Recent applications in bioanalysis	10.1016/j.jchromb.2011.02.009	Yes	Yes	Yes	Yes	The review clearly specifies the focus on Liquid Phase Microextraction (LPME), including Hollow Fiber Liquid-Phase Microextraction (HF-LPME) and Single Drop Microextraction (SDME), and Dispersive Liquid�Liquid Microextraction (DLLME) techniques, specifically when coupled with derivatization for bioanalysis. The rationale for including these techniques is provided, highlighting their advantages su…
Recent advances in DLLME for pesticide analysis	10.1016/j.trac.2015.04.022	Yes	Yes	Yes	Yes	The review clearly specifies the types of studies included and provides a rationale for their inclusion.\n- **Included study designs specified:** The review focuses on studies detailing the applications and developments of DLLME techniques" for pesticide analysis. The "study designs" are implicitly defined by the analytical methods and their combinations with DLLME (e.g., DLLME combined with Gas …
