# Supplementary material for: Twenty Years of Dispersive Liquid–Liquid Microextraction: An Umbrella Review of Methodological Quality, Thematic Evolution, and Roadmap for Evidence Integration in Analytical Chemistry
Source: Molecules. 2026 Jun 2;31(11):1918. doi: 10.3390/molecules31111918 (PMC13257464; doi:10.3390/molecules31111918)
Supplement: Supplementary file 1 [file molecules-31-01918-s001.zip › item4_comprehensive_literature_search_strategy.csv]

Article title	DOI	Suggested rating	Searched at least 2 databases	full_search_keywords_reported	searched reference lists:	searched_grey_literature	consulted_experts	justified_language_restrictions	search_conducted_within_24_months	justification_and_notes
A REVIEW ON EXTRACTION SOLVENTS IN THE DISPERSIVE LIQUID-LIQUID MICROEXTRACTION	10.17576/mjas-2018-2202-01	No	No	No	No	No	No	No	No	The review lists keywords ('extraction solvents, dispersive liquid-liquid microextraction, green analytical chemistry'), but it does not report which databases were searched, the full search strategy (e.g., specific search terms, Boolean operators, date ranges), or if reference lists, grey literature, or experts were consulted. While the paper was received in August 2017 and accepted in January 2…
Advancements in overcoming challenges in dispersive liquid-liquid microextraction: An overview of advanced strategies	10.1016/j.trac.2023.117429	No	No	No	No	No	No	No	Yes	The literature search was conducted on 'Scopus', which is only one database. The keywords were limited to 'Dispersive Liquid-Liquid Microextraction' in the 'Article Title' field, which is not comprehensive. There is no mention of searching reference lists, grey literature, or consulting experts. No language restrictions are explicitly mentioned or justified, although all cited references appear t…
Advances in dispersive liquid-liquid microextraction and its application to analysis of biological samples	10.3724/SP.J.1123.2019.10026	No	No	No	No	No	No	No	No	The article does not describe its literature search strategy, including databases searched, keywords used, or whether reference lists, grey literature, or experts were consulted. While it states it 'summarizes the application of DLLME to the analysis of biological samples in the last five years', this is a temporal scope for the content, not a description of the search methodology.
An overview of advances in dispersive liquid–liquid microextraction for the extraction of pesticides and emerging contaminants from environmental samples	10.1016/j.teac.2017.03.001	No	No	No	No	No	No	No	No	The article does not describe a comprehensive literature search strategy. It notes the 'increasing number of published papers on the topic' and 'number of articles on DLLME published is growing exponentially', but provides no details on how these articles were identified. There is no mention of: - Specific databases searched (e.g., PubMed, Scopus, Web of Science). - Full search keywords used. - S…
Application of Dispersive Liquid-Liquid Microextraction in Forensic Toxicological Analysis	10.12116/j.issn.1004-5619.2019.03.016	No	No	No	No	No	No	No	No	The article does not report which databases were searched, the full search keywords used, whether reference lists were checked, if grey literature was searched, or if experts were consulted. No language restrictions are stated or justified, and the search completion date is not provided, making it impossible to determine if it was conducted within 24 months of publication. The review received dat…
Application of hollow fiber liquid phase microextraction and dispersive liquideliquid microextraction techniques in analytical toxicology	10.1016/j.jfda.2015.10.004	No	No	No	No	No	No	No	No	The article does not provide any details about the literature search strategy. It does not specify databases searched, full search keywords, whether reference lists or grey literature were searched, if experts were consulted, or if any language restrictions were applied and justified. The article was 'Received 3 June 2015' and 'Accepted 20 October 2015', with 'Available online 7 January 2016', im…
Applications and opportunities of experimental design for the dispersive liquid–liquid microextraction method – A review	10.1016/j.talanta.2018.08.002	No	No	Yes	No	No	No	No	No	The review states that 'the Web of Science database was employed as the main data source', which is only one database. Full search keywords ('liquid–liquid microextraction' and 'design of experiments') are reported. However, there is no mention of searching reference lists, grey literature, or consulting experts. No language restrictions are explicitly justified or reported as absent. The search …
Automated in-syringe dispersive liquid-liquid microextraction	10.1016/j.trac.2014.03.009	No	No	No	No	No	No	No	No	The review article does not describe a systematic or comprehensive literature search strategy. There is no mention of databases searched, full search keywords, searching reference lists of included studies, grey literature, or consulting experts. It mentions that 'Close to 1000 scientific articles related to the DLLME technique have been published' and 'included in several reviews', indicating a …
Automation of dispersive liquideliquid microextraction and related techniques. Approaches based on flow, batch, flow-batch and in-syringe modes	10.1016/j.trac.2016.10.003	No	No	No	No	No	No	No	No	The article does not describe a comprehensive literature search strategy. It does not mention which specific databases were searched (e.g., Scopus, Web of Science, PubMed), the full search keywords used, whether reference lists of identified articles were systematically searched, or if grey literature was included. There is no explicit statement about consulting experts or any language restrictio…
Beyond dispersive liquid–liquid microextraction	10.1016/j.chroma.2014.02.021	No	No	No	No	No	No	No	No	The article is a narrative review and does not report a comprehensive literature search strategy. There is no mention of specific databases searched, full search keywords, whether reference lists or grey literature were searched, or if experts were consulted. While the article was accepted in February 2014 and covers 'recent developments', the exact dates or methodology of the search conducted ar…
Deep Eutectic Solvents as Promising Green Solvents in Dispersive Liquid–Liquid Microextraction Based on Solidification of Floating Organic Droplet: Recent Applications, Challenges and Future Perspectives	10.3390/molecules26237406	No	No	No	No	No	No	No	No	The review does not describe any systematic literature search strategy. There is no information provided regarding databases searched, specific search keywords, screening of reference lists of included studies, inclusion of grey literature, consultation with experts, or any language restrictions. No search date is specified as part of a formal strategy.
Developments of Dispersive Liquid-Liquid Microextraction Technique	10.1016/S1872-2040(08)60082-1	No	No	No	No	No	No	No	No	The article does not describe a comprehensive literature search strategy. There is no mention of specific databases searched, full search keywords, or whether reference lists or grey literature were searched. It also does not indicate if experts were consulted or if any language restrictions were applied or justified. While many recent references (from 2006-2008) are cited, suggesting a recent bo…
Dispersive liquid-liquid microextraction	10.1016/j.trac.2011.04.014	No	No	No	No	No	No	No	No	The review does not describe its literature search strategy. No information is provided regarding the databases searched, full search keywords, whether reference lists or grey literature were searched, if experts were consulted, or any language restrictions. While the review covers papers published up to its publication year (2011), it does not specify a search period or methodology.
Dispersive Liquid–Liquid Micro Extraction: An Analytical Technique Undergoing Continuous Evolution and Development—A Review of the Last 5 Years	10.3390/separations11070203	No	No	Yes	No	No	No	No	Yes	The review states that 'The Scopus search engine was used as the main source of data collection', indicating that only one database was explicitly used. Full search keywords are reported as 'DLLME and the acronym of the combined technique taken into consideration'. The search was conducted recently relative to publication, covering 2018-2023, and published in June 2024, so it was 'conducted withi…
Dispersive liquid-liquid microextraction based binary extraction techniques prior to chromatographic analysis: A review	10.1016/j.trac.2018.08.016	No	Yes	No	No	No	No	No	Yes	The review indicates that references were found using 'Scopus and Google Scholar search engines', satisfying the 'at least 2 databases' criterion. However, full search keywords are not reported, nor is there any mention of searching reference lists, grey literature, consulting experts, or justified language restrictions. The search was recent, including references up to 2018. Based on the strict …
Dispersive liquid-liquid microextraction for chemical speciation and determination of ultra-trace concentrations of metal ions	10.1016/j.trac.2012.10.011	No	No	No	No	No	No	No	No	The review **does not provide details of a comprehensive literature search strategy**. It mentions the need for an 'independent review' due to limitations of previous reviews and focuses on 'recent developments' since 2006. However, it does not specify any databases searched, full search keywords, whether reference lists were checked, if grey literature was searched, if experts were consulted, ju…
Dispersive liquid-liquid microextraction for determination of organic analytes	10.1016/j.trac.2010.03.016	No	No	No	No	No	No	No	Yes	The search strategy is stated as including 'all the articles published in Journal Citation Research (JCR) journals since DLLME’s introduction (up to December 2009)'. This implies a broad search, but it does not specify explicit databases searched (e.g., Web of Science, Scopus, PubMed), nor does it report full search keywords/strings. There is no mention of searching reference lists, grey literatu…
Dispersive liquid-liquid microextraction for forensic drug analysis	10.1016/B978-0-443-13907-9.00013-9	No	No	No	No	No	No	No	No	The review **does not describe its literature search strategy**. It includes a wide range of references and summarizes findings over the 'past 10 years (2013-2023)' for solvent usage trends. However, it does not specify which databases were searched, the full search keywords employed, whether reference lists were checked, if grey literature was considered, if experts were consulted, or if any lan…
Dispersive liquid–liquid microextraction in food analysis. A critical review	10.1007/s00216-013-7344-9	No	No	No	No	No	No	No	No	The review does not report the databases searched or provide the full search keywords used to identify relevant literature. Although keywords are provided for the article itself ('Keywords Dispersive liquid–liquid microextraction . Sample pretreatment . Microextraction techniques . Foods . Review'), these are not the search terms used for a comprehensive literature search. There is no mention of …
Dispersive Liquid-Liquid Microextraction in the Analysis of Milk and Dairy Products: A Review	10.1155/2016/4040165	No	No	No	No	No	No	No	No	The review article does not provide specific details regarding the literature search strategy. It does not report which databases were searched, the full search keywords used, whether reference lists were checked, or if grey literature was searched. There is no mention of consulting experts or any justified language restrictions. While the article was accepted in October 2016 and contains many re…
Dispersive Liquid–Liquid Microextraction of Organic Compounds: An Overview of Reviews	10.1134/S1061934820100056	No	No	No	No	No	No	No	Yes	The review describes its scope as summarizing existing reviews ('In this publication, we summarized review articles') rather than detailing a comprehensive search strategy for primary literature. While it mentions 'titles of which contained the term “DLLME”' for reviews analyzed, this is not a full keyword list. There is no explicit mention of searching at least two databases, searching reference…
Dispersive liquid–liquid microextraction: trends in the analysis of biological samples	10.4155/bio.15.141	No	No	No	No	No	No	No	No	The review does **not describe a comprehensive literature search strategy**. There is no information provided regarding specific databases searched, full search keywords, whether reference lists or grey literature were systematically searched, if experts were consulted for the search, or any justified language restrictions. Although the article was published in 2015, and references date up to 201…
2.10 Dispersive Liquid–Liquid Microextraction	10.1016/B978-0-12-381373-2.00051-X	No	No	No	No	No	No	No	Yes	The review does not provide a comprehensive description of its literature search strategy. It does not explicitly state which databases were searched (e.g., PubMed, Scopus, Web of Science), nor does it report the full search keywords or search strings used. There is no mention of searching reference lists of included articles, grey literature (e.g., conference proceedings, dissertations), or cons…
Dispersive Liquid-Liquid Microextraction	10.1016/B978-0-12-816911-7.00016-5	No	No	No	No	No	No	No	No	The review article provides a comprehensive list of references and notes the existence of 'a vast number of DLLME reference sources', including 'more than 1000 pertinent references' since 2006. However, it does not explicitly describe a comprehensive literature search strategy, including specific databases searched, full search keywords, whether reference lists were systematically checked, if gre…
Dispersive liquid-liquid microextraction: Evolution in design, application areas, and green aspects	10.1016/j.trac.2022.116636	No	No	No	No	No	No	No	No	The excerpts do not describe the literature search strategy used for this review, including whether multiple databases were searched, if full search keywords were reported, if reference lists or grey literature were searched, if experts were consulted, or if any language restrictions were applied or justified. The article's availability on 'ScienceDirect' [1] indicates a platform, not a search me…
Five Years of Dispersive Liquid–Liquid Microextraction	10.1080/05704928.2012.697087	No	No	No	No	No	No	No	No	The review does not provide comprehensive details of its literature search strategy. There is no mention of the specific databases searched (e.g., at least 2), the full search keywords used, or whether reference lists or grey literature were systematically searched. It does not state if experts were consulted or justify any language restrictions. While the title 'Five Years of Dispersive Liquid–L…
Insights into coacervative and dispersive liquid-phase microextraction strategies with hydrophilic media e A review	10.1016/j.aca.2020.08.022	No	No	No	No	No	No	No	Yes	The review explicitly states it covers advances and applications from 2017 to 2019, and the article was published in 2020, indicating the search was conducted within 24 months of publication. However, it does not provide details on the specific databases searched, the full search keywords used, whether reference lists or grey literature were searched, or if experts were consulted. There is also n…
In-syringe dispersive liquid-liquid microextraction	10.1016/j.talanta.2021.123002	No	No	No	No	No	No	No	No	The article does not provide details on a comprehensive literature search strategy. It does not mention which databases were searched, if search terms were fully reported and used for a systematic search, if reference lists or grey literature were searched, or if experts were consulted. While keywords are provided ('In-syringe microextraction, Dispersive liquid-liquid microextraction, Preconcentr…
Ionic liquid dispersive liquid–liquid microextraction for pesticide residue analysis in honey	10.1080/00218839.2019.1656701	No	No	No	No	No	No	No	No	The article does not describe its literature search strategy. There is no mention of the databases searched (e.g., at least 2 databases), full search keywords used, whether reference lists were checked, if grey literature was searched, or if experts were consulted. Additionally, no language restrictions are justified, and the date range or recency of the search (e.g., within the last 24 months) i…
Ionic liquids in dispersive liquid–liquid microextraction for environmental aqueous samples	10.1016/j.microc.2024.112254	No	No	No	No	No	No	No	No	The review does not provide details on the databases searched, the full search keywords used, whether reference lists or grey literature were searched, or if experts were consulted. While it notes the period covered ('since 2017, the period covered by this review, as shown in Fig. 1'), this timeframe extends beyond the 'within 24 months' criterion. No language restrictions are mentioned.
Ionic liquids in dispersive liquid-liquid microextraction	10.1016/j.trac.2013.06.008	No	No	No	No	No	No	No	No	The review article does not explicitly detail its literature search strategy. It does not mention **searching at least 2 databases**, **reporting full search keywords**, **searching reference lists** of included studies, **searching grey literature**, **consulting experts**, or **justifying any language restrictions**. While the review cites works up to 2013, it does not confirm if the **search w…
Ionic Liquid-Assisted DLLME and SPME for the Determination of Contaminants in Food Samples	10.3390/separations9070170	No	No	No	No	No	No	No	No	The review does not report details of its literature search strategy. It does not mention which databases were searched, the full search keywords used, if reference lists or grey literature were searched, or if experts were consulted. While recent publications are cited, there is no explicit mention or justification of language or time restrictions for the search.
Modern approaches in dispersive liquid-liquid microextraction (DLLME) based on ionic liquids: A review	10.1016/j.molliq.2018.03.043	No	No	No	No	No	No	No	Yes	The review provides keywords and references numerous publications, including those from 'ScienceDirect' and 'Journal of Molecular Liquids'. However, it does not explicitly state that at least two databases were searched, nor does it report the full search keywords or a detailed search strategy. There is no mention of searching reference lists, grey literature, consulting experts, or justifying la…
Pharmaceutical and biomedical applications of dispersive liquid–liquid microextraction	10.1016/j.jchromb.2017.07.055	No	No	No	No	No	No	No	No	The article does not provide a detailed, reproducible literature search strategy. It does not specify which databases were searched, the full search keywords used, whether reference lists were checked, if grey literature was searched, or if experts were consulted. While the article was published in 2017 and references recent work, it reviews publications from 'the last decade' (since 2006), and t…
Progress of Extraction Solvent Dispersion Strategies for Dispersive Liquid‐liquid Microextraction	10.1016/S1872-2040(15)60851-9	No	No	No	No	No	No	No	No	The review does not report a comprehensive literature search strategy. There is no information provided about the specific databases searched, the full search keywords/strategy used, or if reference lists were checked. It is also not stated whether grey literature was searched or experts were consulted. While keywords are listed, they are associated with the article itself, not explicitly as sear…
Recent advances in coupling single-drop and dispersive liquid–liquid microextraction with UV–vis spectrophotometry and related detection techniques	10.1016/j.microc.2011.10.006	No	No	No	No	No	No	No	No	The search strategy is not reported in detail. While Figure 7 is 'based on www.scopus.com, August 2011', only one database is explicitly mentioned for this purpose, not for the entire review's search. Full search keywords or strings are not reported, nor is there any mention of searching reference lists, grey literature, or consulting experts. Language restrictions, if any, are not justified. The…
Recent advances in dispersion strategies for dispersive liquid–liquid microextraction from green chemistry perspectives	10.1016/j.microc.2023.108807	No	No	No	No	No	No	No	No	The review does not provide details on a comprehensive literature search strategy: - **Searched at least 2 databases:** No specific databases searched are mentioned. The article states it is "Available online 29 April 2023" in "Microchemical Journal", which refers to its publication venue, not its search methodology. - **Full search keywords reported:** Keywords are provided for the article itsel…
Recent Advances in Dispersive Liquid–Liquid Microextraction for Organic Compounds Analysis in Environmental Water: A Review	10.2174/157341112798472170	No	No	No	No	No	No	No	No	The article does not describe a comprehensive literature search strategy. There is no mention of specific databases searched, search keywords, whether reference lists or grey literature were searched, if experts were consulted, or any language restrictions. The review simply states it 'updates the state of the art' and summarizes 'recent advances', without detailing the methodology of how these a…
Recent Advances in Dispersive Liquid-Liquid Microextraction for Pharmaceutical Analysis	10.1080/10408347.2023.2299280	No	No	No	No	No	No	No	No	The authors state that publication trends were categorized 'according to the Web of Science (WoS) Core Collection database.', which is only one database. Full search keywords used for the review's literature search are not reported, only the article's keywords. There is no mention of searching reference lists of included studies, searching grey literature, consulting experts, or any justified lan…
Recent advances in dispersive liquid–liquid microextraction using organic solvents lighter than water. A review	10.1016/j.microc.2011.12.002	No	No	No	No	No	No	No	No	The review does not describe a comprehensive literature search strategy. There is no mention of: * Databases searched (at least 2 databases). * Full search keywords reported. * Searching reference lists of included studies. * Searching grey literature. * Consulting experts. * Justified language restrictions (though all references are in English, no justification is provided). * While the publicat…
Recent Application of Deep Eutectic Solvents as Green Solvent in Dispersive Liquid–Liquid Microextraction of Trace Level Chemical Contaminants in Food and Water	10.1080/10408347.2020.1808947	No	No	No	No	No	No	No	No	The article **does not describe a comprehensive literature search strategy**. There is no explicit mention of specific databases searched, full search keywords, checking reference lists of included studies, searching grey literature, consulting experts, or justified language restrictions. While the review covers studies 'since 2017', implying a search, the **specific methodology of the search is …
Recent development and applications of dispersive liquid–liquid microextraction	10.1016/j.chroma.2013.04.053	No	No	No	No	No	No	No	Yes	The article provides keywords related to DLLME, and the search was conducted within 24 months of publication. However, it does not specify the databases searched, the full search strategies, or whether reference lists were checked, grey literature was searched, or experts were consulted. The specific methodology of the literature search is not transparently reported, preventing a determination of…
Recent developments in dispersive liquid–liquid microextraction	10.1007/s00216-013-7467-z	No	No	No	No	No	No	No	Yes	The article states that it covers "Literature published from 2010 to April 2013", which falls within the 24-month criterion for a comprehensive search. However, it does not specify any databases searched, full search keywords, whether reference lists or grey literature were checked, or if experts were consulted. No language restrictions are explicitly justified.
Recent developments in homogeneous and dispersive liquid–liquid extraction for inorganic elements determination. A review	10.1016/j.talanta.2009.09.005	No	No	No	No	No	No	No	No	The review article does not provide any details regarding the literature search strategy. There is no mention of databases searched, full search keywords, whether reference lists or grey literature were searched, if experts were consulted, or if any language restrictions were applied and justified.
Recent developments of dispersive liquid-liquid microextraction technique	10.3724/SP.J.1123.2014.11015	No	No	No	No	No	No	No	No	The review does not provide details of a comprehensive literature search strategy. There is no mention of specific databases searched, keywords used, or whether reference lists were checked, or grey literature was sought. There is also no indication of expert consultation, justified language restrictions, or a specific timeframe for the search (e.g., within the last 24 months before publication).…
Recent trends in replacement of disperser solvent in dispersive liquid-liquid microextraction methods	10.1080/15422119.2018.1460851	No	No	No	No	No	No	No	No	The article does not describe a comprehensive literature search strategy. There is no mention of specific databases searched, full search keywords used beyond the general 'Keywords' section, whether reference lists or grey literature were checked, or if experts were consulted. Language restrictions are not justified, and the timeframe of the search is not explicitly stated, beyond the publication…
Separation and Preconcentration by Dispersive Liquid–Liquid Microextraction Procedure: Recent Applications	10.1007/s10337-011-2124-1	No	No	No	No	No	No	No	No	The review states its 'purpose of the present paper is to actualize these before cited works, including the recent relevant applications'. It mentions previous review papers but does not provide details on the databases searched, the full search keywords used, or whether reference lists of included studies or grey literature were searched. There is no mention of consulting experts or justified la…
Solidification of floating organic droplet in dispersive liquid-liquid microextraction as a green analytical tool	10.1016/j.talanta.2017.03.084	No	No	No	No	No	No	No	No	The review **does not report any detailed literature search strategy** [25]. There is no mention of the specific databases searched (e.g., Scopus, Web of Science, PubMed), the full search keywords used, or any attempts to identify literature by searching reference lists of included studies, grey literature, or by consulting experts in the field [25]. While the review states a focus on 'papers sin…
Solvent-terminated dispersive liquid-liquid microextraction: a tutorial	10.1016/j.aca.2018.02.005	No	No	No	No	No	No	No	No	The article does not describe any specific literature search strategy employed for this review. There is no mention of databases searched, full search keywords used (keywords listed are for the article itself, not its search strategy), searching reference lists, consulting grey literature, or consulting experts. Furthermore, no language restrictions are justified, and the timeframe for the search…
Strategies of dispersive liquid-liquid microextraction for coastal zone environmental pollutant determination	10.1016/j.chroma.2021.462615	No	No	No	No	No	No	No	No	The article is a comprehensive review and does not detail a systematic literature search strategy. It does not report which databases were searched, the full search keywords used (other than general keywords for the article itself), whether reference lists or grey literature were searched, or if experts were consulted. While the article was recently accepted (October 2021), implying a recent sear…
Ten years of dispersive liquid–liquid microextraction and derived techniques	10.1080/05704928.2016.1224240	No	No	No	No	No	No	No	Yes	The review states it covers 'articles available on-line up to 30 April 2016', and was published in August 2016, indicating the search was conducted within 24 months. However, there is no reporting of databases searched (at least two required for 'Partial Yes'), full search keywords/strategy, whether reference lists were checked, grey literature searched, or experts consulted. No language restrict…
The present state of coupling of dispersive liquid–liquid microextraction with atomic absorption spectrometry	10.1039/c2ja30175j	No	No	No	No	No	No	No	No	The article does not explicitly describe its literature search strategy, including the databases searched, specific search terms used, whether reference lists or grey literature were systematically searched, or if experts were consulted [No evidence in sources]. There is no justification for any language restrictions. While the publication date (received June 5th, 2012; accepted October 1st, 2012…
The recent developments in dispersive liquid–liquid microextraction for preconcentration and determination of inorganic analytes	10.1016/j.jscs.2011.11.005	No	No	No	No	No	No	No	Yes	The review does not describe its literature search strategy. There is no information provided regarding the databases searched, the search keywords used, whether reference lists or grey literature were checked, or if experts were consulted [22, 23]. Although the publication date (Nov 2011) suggests the search was conducted within 24 months, the comprehensive details of the search are absent.
Use of green alternative solvents in dispersive liquid-liquid microextraction: A review	10.1002/jssc.202100609	No	No	No	No	No	No	No	No	The article lacks details on its literature search strategy. It does not report which databases were searched, the full search keywords used, or whether reference lists or grey literature were consulted. While it reviews 'the evolution over the last five years', the exact timeframe of the search and any language restrictions are not specified.
Separation and Preconcentration by Dispersive Liquid–Liquid Microextraction Procedure: A Review	10.1365/s10337-009-1104-1	No	No	No	No	No	No	No	No	The review explicitly states its purpose is to 'present a compilation of these applications and summarize the principal characteristics of newly developed methods' [9], and mentions 'Table 1 gives a list of various DLLME procedures that have been reported in the literature and Table 2 shows the characteristics of the corresponding methods of analysis' [10]. However, the provided excerpts do not d…
Dispersive liquid-liquid microextraction coupled with derivatization: A review of different modes	10.1016/j.trac.2018.07.009	No	Yes	Yes	No	No	No	No	Yes	The review states it used at least three databases ('Web of Science, Mendeley, and Scopus') and provides keywords ('Dispersive liquid-liquid microextraction Derivatization Green analytical chemistry Ultrasounds Microwaves Simultaneous extraction and derivatization DLLME'). The search period 'from 2006 to date' (up to July 2018) is within 24 months. However, the review does not report searching re…
Evolution of DLLME method	10.1016/j.chroma.2009.11.088	No	No	No	No	No	No	No	No	The article is a review focused on the 'Evolution of dispersive liquid�liquid microextraction method'. It discusses the principles, applications, recent developments, combinations with other techniques, and limitations of DLLME. It summarizes existing literature but does not outline a PICO framework for selecting specific primary studies as would be done in a systematic review with defined resear…
Liquid-phase and DLLME techniques with derivatization: Recent applications in bioanalysis	10.1016/j.jchromb.2011.02.009	No	No	No	No	No	No	No	No	The review does not explicitly report its literature search strategy. It does not specify which databases were searched, if at least two were used, nor does it list the full search keywords employed to identify relevant articles, beyond general keywords associated with the review's topic. There is no mention of searching reference lists, grey literature, or consulting experts. Furthermore, no lan…
Recent advances in DLLME for pesticide analysis	10.1016/j.trac.2015.04.022	No	No	No	No	No	No	No	No	The review does not report a comprehensive literature search strategy.\n- **Searched at least 2 databases:** The review does not state which databases were searched to identify relevant literature.\n- **Full search keywords reported:** While general keywords for the article are listed, the specific search terms or strings used to conduct the literature search for this review are not reported.\n- …
