# Supplementary material for: Twenty Years of Dispersive Liquid–Liquid Microextraction: An Umbrella Review of Methodological Quality, Thematic Evolution, and Roadmap for Evidence Integration in Analytical Chemistry
Source: Molecules. 2026 Jun 2;31(11):1918. doi: 10.3390/molecules31111918 (PMC13257464; doi:10.3390/molecules31111918)
Supplement: Supplementary file 1 [file molecules-31-01918-s001.zip › item5_study_selection_in_duplicate.csv]

article_title	article_doi_pmid_scopus_wos_id	suggested_rating	duplicate_title_abstract_screening	duplicate_full_text_screening	sample_screened_with_>=80pct_agreement	consensus_process_reported	justification_and_notes
A REVIEW ON EXTRACTION SOLVENTS IN THE DISPERSIVE LIQUID-LIQUID MICROEXTRACTION	10.17576/mjas-2018-2202-01	No	No	No	No	No	The review does not mention whether study selection (title/abstract screening or full-text screening) was performed in duplicate by independent reviewers, or if any agreement rates or consensus processes were reported. This is characteristic of a narrative review, not a systematic one.
Advancements in overcoming challenges in dispersive liquid-liquid microextraction: An overview of advanced strategies	10.1016/j.trac.2023.117429	No	No	No	No	No	There is no information provided about whether study selection (title/abstract screening or full-text screening) was performed in duplicate by independent reviewers, or if a consensus process was used to resolve discrepancies.
Advances in dispersive liquid-liquid microextraction and its application to analysis of biological samples	10.3724/SP.J.1123.2019.10026	No	No	No	No	No	The review does not report that study selection (title/abstract or full-text screening) was conducted by two independent reviewers or a similar duplicate process with reported agreement and consensus. This is a narrative review, not a systematic review following such protocols.
An overview of advances in dispersive liquid–liquid microextraction for the extraction of pesticides and emerging contaminants from environmental samples	10.1016/j.teac.2017.03.001	No	No	No	No	No	This is a narrative review, not a systematic review. There is no indication that study selection (screening of titles, abstracts, or full texts) was performed in duplicate by independent reviewers, nor is there any mention of agreement rates or a consensus process.
Application of Dispersive Liquid-Liquid Microextraction in Forensic Toxicological Analysis	10.12116/j.issn.1004-5619.2019.03.016	No	No	No	No	No	The article is a narrative review and does not mention any process of duplicate study selection (e.g., by two independent reviewers) for title/abstract screening or full-text screening. No agreement rates or consensus processes are reported.
Application of hollow fiber liquid phase microextraction and dispersive liquideliquid microextraction techniques in analytical toxicology	10.1016/j.jfda.2015.10.004	No	No	No	No	No	The review does not describe any systematic study selection process, such as screening of titles, abstracts, or full texts by multiple independent reviewers. There is no mention of an agreement rate or a consensus process for resolving discrepancies in study selection.
Applications and opportunities of experimental design for the dispersive liquid–liquid microextraction method – A review	10.1016/j.talanta.2018.08.002	No	No	No	No	No	The article does not provide any information regarding study selection being performed in duplicate by independent reviewers, nor does it mention any agreement rates or a consensus process.
Automated in-syringe dispersive liquid-liquid microextraction	10.1016/j.trac.2014.03.009	No	No	No	No	No	The review does not report that study selection (title/abstract or full-text screening) was performed in duplicate by independent reviewers, nor does it mention a consensus process or agreement rates. This is a narrative review, and such systematic selection procedures are typically not reported.
Automation of dispersive liquideliquid microextraction and related techniques. Approaches based on flow, batch, flow-batch and in-syringe modes	10.1016/j.trac.2016.10.003	No	No	No	No	No	The article does not provide any information regarding the process of study selection (screening titles, abstracts, or full texts), specifically whether it was conducted in duplicate by independent reviewers, or if a sample was screened with a reported agreement rate, or if a consensus process was used.
Beyond dispersive liquid–liquid microextraction	10.1016/j.chroma.2014.02.021	No	No	No	No	No	The article is a narrative review and does not report any duplicate (or independent) screening process for study selection, either for titles/abstracts or full-text articles. No sample screening agreement or consensus process is mentioned.
Deep Eutectic Solvents as Promising Green Solvents in Dispersive Liquid–Liquid Microextraction Based on Solidification of Floating Organic Droplet: Recent Applications, Challenges and Future Perspectives	10.3390/molecules26237406	No	No	No	No	No	The review does not report that study selection (screening of titles, abstracts, or full texts) was performed independently by two or more reviewers, nor does it describe any process for achieving consensus for inclusion.
Developments of Dispersive Liquid-Liquid Microextraction Technique	10.1016/S1872-2040(08)60082-1	No	No	No	No	No	The article provides no information on how studies were selected from the literature. There is no mention of independent reviewers performing duplicate screening of titles, abstracts, or full texts, nor any reported agreement rates or consensus process for study selection.
Dispersive liquid-liquid microextraction	10.1016/j.trac.2011.04.014	No	No	No	No	No	The review does not provide any details about the study selection process, including whether title/abstract or full-text screening was performed by independent reviewers, or if a consensus process was used to resolve discrepancies.
Dispersive Liquid–Liquid Micro Extraction: An Analytical Technique Undergoing Continuous Evolution and Development—A Review of the Last 5 Years	10.3390/separations11070203	No	No	No	No	No	The review describes the selection process as 'manual selection was carried out among the articles, identifying the works most relevant to the purpose of this work'. There is no information provided to indicate that the title/abstract or full-text screening was performed by two independent reviewers, nor any mention of an agreement percentage or a consensus process.
Dispersive liquid-liquid microextraction based binary extraction techniques prior to chromatographic analysis: A review	10.1016/j.trac.2018.08.016	No	No	No	No	No	The review provides no information regarding whether study selection (screening of titles/abstracts or full texts) was performed in duplicate by independent reviewers, nor is any consensus process or agreement rate reported.
Dispersive liquid-liquid microextraction coupled with derivatization: A review of different modes, applications, and green aspects	10.1016/j.trac.2018.07.009	No	No	No	No	No	The review does not mention that study selection (title/abstract or full-text screening) was performed in duplicate by independent reviewers, nor does it report any agreement rates or a consensus process.
Dispersive liquid-liquid microextraction for chemical speciation and determination of ultra-trace concentrations of metal ions	10.1016/j.trac.2012.10.011	No	No	No	No	No	The review **does not report that study selection** (title/abstract or full-text screening) was performed in duplicate by independent reviewers, nor does it mention any agreement rates or consensus processes. This is not typically part of a narrative review.
Dispersive liquid-liquid microextraction for determination of organic analytes	10.1016/j.trac.2010.03.016	No	No	No	No	No	The review does not provide any information regarding study selection being performed in duplicate by independent reviewers, nor does it mention any agreement rates or consensus processes for screening titles, abstracts, or full texts.
Dispersive liquid-liquid microextraction for forensic drug analysis	10.1016/B978-0-443-13907-9.00013-9	No	No	No	No	No	The review **does not report that study selection** (e.g., screening of titles, abstracts, or full texts from the identified literature) was performed by two independent reviewers, nor does it specify any agreement percentage or a consensus process for resolving discrepancies. The methodology for selecting the studies included in this review is not described.
Dispersive liquid–liquid microextraction in food analysis. A critical review	10.1007/s00216-013-7344-9	No	No	No	No	No	The review does not provide any information indicating that study selection (screening of titles, abstracts, or full texts) was performed in duplicate by independent reviewers, or that a sample was screened with a specified agreement rate or consensus process.
Dispersive Liquid-Liquid Microextraction in the Analysis of Milk and Dairy Products: A Review	10.1155/2016/4040165	No	No	No	No	No	The review article does not describe the process used for study selection. There is no information provided on whether study screening (at title/abstract or full-text level) was performed by two independent reviewers, if a sample was screened with a reported agreement, or if a consensus process for resolving discrepancies was reported.
Dispersive Liquid–Liquid Microextraction of Organic Compounds: An Overview of Reviews	10.1134/S1061934820100056	No	No	No	No	No	The review does not provide any information on whether the selection of reviews (or underlying primary studies) was done in duplicate by independent reviewers, or if any agreement rates or consensus processes were reported.
Dispersive liquid–liquid microextraction: trends in the analysis of biological samples	10.4155/bio.15.141	No	No	No	No	No	As a narrative review, the article does **not mention or provide evidence of duplicate study selection** (screening of titles/abstracts or full texts) by independent reviewers. Consequently, no agreement rates or consensus process for study selection are reported.
2.10 Dispersive Liquid–Liquid Microextraction	10.1016/B978-0-12-381373-2.00051-X	No	No	No	No	No	The review article does not describe a systematic study selection process. There is no mention that title/abstract screening or full-text screening was performed by two independent reviewers, nor is there any indication that a sample was screened with a specified agreement (e.g., ≥80% agreement). Furthermore, no consensus process for resolving discrepancies during study selection is reported. As …
Dispersive Liquid-Liquid Microextraction	10.1016/B978-0-12-816911-7.00016-5	No	No	No	No	No	The review article does not describe a process of study selection in duplicate by independent reviewers for title/abstract or full-text screening. There is no mention of agreement rates or consensus processes, as this is a narrative review rather than a systematic review.
Dispersive liquid-liquid microextraction: Evolution in design, application areas, and green aspects	10.1016/j.trac.2022.116636	No	No	No	No	No	There is no information in the provided excerpts indicating that study selection (title/abstract or full-text screening) was performed in duplicate by independent reviewers, or that agreement rates or a consensus process were reported [18].
Evolution of dispersive liquid–liquid microextraction method	10.1016/j.chroma.2009.11.088	No	No	No	No	No	As a narrative review, there is no indication that study selection was performed in duplicate by independent reviewers or that any consensus process was reported.
Five Years of Dispersive Liquid–Liquid Microextraction	10.1080/05704928.2012.697087	No	No	No	N/A	N/A	The review does not describe a process where study selection was performed in duplicate by independent reviewers, nor does it report any agreement rates or a consensus process for resolving discrepancies.
Insights into coacervative and dispersive liquid-phase microextraction strategies with hydrophilic media e A review	10.1016/j.aca.2020.08.022	No	No	No	No	No	The review article does not describe a process of study selection (e.g., screening of titles, abstracts, or full texts) by two independent reviewers. There is no mention of agreement rates (e.g., ≥80% agreement) or a consensus process for resolving discrepancies. These criteria are typically applicable to systematic reviews of primary studies, not qualitative review articles of analytical methods.
In-syringe dispersive liquid-liquid microextraction	10.1016/j.talanta.2021.123002	No	No	No	No	No	The review does not describe the study selection process, nor does it indicate that it was performed in duplicate by independent reviewers or with a reported consensus process.
Ionic liquid dispersive liquid–liquid microextraction for pesticide residue analysis in honey	10.1080/00218839.2019.1656701	No	No	No	No	No	The review does not provide any information regarding the study selection process, such as whether title/abstract screening or full-text screening was performed in duplicate by independent reviewers, or if a specific agreement threshold (e.g., >=80%) or consensus process was reported [PDF content].
Ionic liquids in dispersive liquid–liquid microextraction for environmental aqueous samples	10.1016/j.microc.2024.112254	No	No	No	No	No	The article is a narrative review and does not report on the methodology for study selection, such as duplicate screening by independent reviewers or a consensus process.
Ionic liquids in dispersive liquid-liquid microextraction	10.1016/j.trac.2013.06.008	No	No	No	No	No	The review article does not describe a process for study selection. There is no mention of **duplicate title/abstract screening**, **duplicate full-text screening**, a **sample screened with >=80% agreement**, or a **consensus process reported** among reviewers. This indicates a narrative review approach rather than a systematic review methodology.
Ionic Liquid-Assisted DLLME and SPME for the Determination of Contaminants in Food Samples	10.3390/separations9070170	No	No	No	No	No	The review does not report that study selection (title/abstract or full-text screening) was performed in duplicate by independent reviewers, nor does it mention any agreement rates or a consensus process.
Modern approaches in dispersive liquid-liquid microextraction (DLLME) based on ionic liquids: A review	10.1016/j.molliq.2018.03.043	No	No	No	No	No	No information is provided in the excerpts regarding the process of study selection, such as screening by two independent reviewers, agreement percentages, or a reported consensus process. This is generally applicable to systematic reviews and is not usually detailed in traditional narrative reviews.
Pharmaceutical and biomedical applications of dispersive liquid–liquid microextraction	10.1016/j.jchromb.2017.07.055	No	No	No	No	No	The review does not state that study selection (title/abstract or full-text screening) was performed by two independent reviewers, nor does it report any agreement rates or a consensus process.
Progress of Extraction Solvent Dispersion Strategies for Dispersive Liquid‐liquid Microextraction	10.1016/S1872-2040(15)60851-9	No	No	No	No	No	The review does not provide any information regarding study selection being performed in duplicate by independent reviewers, or a reported consensus process for resolving discrepancies.
Recent advances in coupling single-drop and dispersive liquid–liquid microextraction with UV–vis spectrophotometry and related detection techniques	10.1016/j.microc.2011.10.006	No	No	No	No	No	The review does not report that study selection (title/abstract or full-text screening) was performed in duplicate by independent reviewers, nor does it mention any agreement rates or a consensus process.
Recent advances in dispersion strategies for dispersive liquid–liquid microextraction from green chemistry perspectives	10.1016/j.microc.2023.108807	No	No	No	No	No	The review does not describe any duplicate screening or selection process for the included studies. There is no mention of two independent reviewers, agreement rates, or a consensus process.
Recent Advances in Dispersive Liquid–Liquid Microextraction for Organic Compounds Analysis in Environmental Water: A Review	10.2174/157341112798472170	No	No	No	No	No	The review does not report that study selection was performed in duplicate by independent reviewers, nor does it mention any agreement rates or a consensus process.
Recent Advances in Dispersive Liquid-Liquid Microextraction for Pharmaceutical Analysis	10.1080/10408347.2023.2299280	No	No	No	No	No	As a narrative review, the article does not report that study selection was performed by two independent reviewers, nor does it provide any information on agreement percentages or a consensus process for resolving discrepancies.
Recent advances in dispersive liquid–liquid microextraction using organic solvents lighter than water. A review	10.1016/j.microc.2011.12.002	No	No	No	No	No	The review does not report that study selection (title/abstract or full-text screening) was performed in duplicate by independent reviewers, nor does it mention any agreement rates or a consensus process. This is consistent with a narrative review approach.
Recent Application of Deep Eutectic Solvents as Green Solvent in Dispersive Liquid–Liquid Microextraction of Trace Level Chemical Contaminants in Food and Water	10.1080/10408347.2020.1808947	No	No	No	No	No	The review article **does not report that study selection (including title/abstract and full-text screening) was performed in duplicate by independent reviewers**. No details regarding agreement rates or a consensus process for resolving discrepancies are provided.
Recent development and applications of dispersive liquid–liquid microextraction	10.1016/j.chroma.2013.04.053	No	No	No	No	No	The article does not provide any information regarding the process of study selection. There is no mention of whether studies were screened by two independent reviewers, whether a sample was screened with agreement, or if a consensus process was reported.
Recent developments in dispersive liquid–liquid microextraction	10.1007/s00216-013-7467-z	No	No	No	No	No	The article does not provide any information on how studies were selected, nor does it indicate that study selection was performed in duplicate by independent reviewers.
Recent developments in homogeneous and dispersive liquid–liquid extraction for inorganic elements determination. A review	10.1016/j.talanta.2009.09.005	No	No	No	No	No	The review does not report whether the study selection process involved duplicate screening by independent reviewers, screening agreement, or any consensus process for resolving discrepancies.
Recent developments of dispersive liquid-liquid microextraction technique	10.3724/SP.J.1123.2014.11015	**No**	**No**	**No**	**No**	**No**	The review article does not describe the process of study selection. There is no mention of whether title and abstract screening or full-text screening was performed in duplicate by independent reviewers, or if a sample was screened with a reported agreement rate (e.g., ≥80%). Consequently, no consensus process for resolving discrepancies is reported.
Recent trends in replacement of disperser solvent in dispersive liquid-liquid microextraction methods	10.1080/15422119.2018.1460851	No	No	No	No	No	The article does not provide any information regarding the study selection process, specifically whether it was performed in duplicate by independent reviewers. There is no mention of agreement percentages or any consensus process for screening titles, abstracts, or full texts.
Separation and Preconcentration by Dispersive Liquid–Liquid Microextraction Procedure: Recent Applications	10.1007/s10337-011-2124-1	No	No	No	No	No	The review article describes the applications of DLLME but does not provide any information on how studies were selected, nor does it mention that study selection (title/abstract or full-text screening) was performed by two independent reviewers or a reported consensus process. **No evidence found in the article to indicate that study selection was performed in duplicate.**
Solidification of floating organic droplet in dispersive liquid-liquid microextraction as a green analytical tool	10.1016/j.talanta.2017.03.084	No	No	No	No	No	The review **does not report that study selection was performed in duplicate by independent reviewers** [26]. There is no mention of two or more reviewers independently screening titles, abstracts, or full-text articles, nor any discussion of a consensus process for resolving disagreements or a reported agreement percentage for a sample of studies screened [26]. This is consistent with the nature…
Solvent-terminated dispersive liquid-liquid microextraction: a tutorial	10.1016/j.aca.2018.02.005	No	No	No	No	No	The article does not report that study selection (screening of titles/abstracts or full-texts) was performed in duplicate by independent reviewers. Consequently, there is no mention of a sample screened with a specified agreement percentage or a consensus process for resolving disagreements.
Strategies of dispersive liquid-liquid microextraction for coastal zone environmental pollutant determination	10.1016/j.chroma.2021.462615	No	No	No	No	No	The review does not report any methodology for study selection involving multiple independent reviewers, nor does it mention agreement rates or a consensus process for screening titles, abstracts, or full texts. This is characteristic of a narrative review.
Ten years of dispersive liquid–liquid microextraction and derived techniques	10.1080/05704928.2016.1224240	No	No	No	No	No	The review provides no information about the study selection process. It is not stated whether screening was performed in duplicate (either for all studies or a sample), nor are any agreement rates or consensus processes reported.
The present state of coupling of dispersive liquid–liquid microextraction with atomic absorption spectrometry	10.1039/c2ja30175j	No	No	No	No	No	The article does not provide any information about the study selection process, including whether screening was performed by two independent reviewers, if any agreement rates were calculated, or if a consensus process was used [No evidence in sources]. This suggests a lack of systematic review methodology.
The recent developments in dispersive liquid–liquid microextraction for preconcentration and determination of inorganic analytes	10.1016/j.jscs.2011.11.005	No	No	No	No	No	The review does not provide any information about the study selection process. There is no indication that title/abstract screening or full-text screening was conducted in duplicate by independent reviewers, nor is there any mention of agreement rates or a consensus process [23, 24].
Use of green alternative solvents in dispersive liquid-liquid microextraction: A review	10.1002/jssc.202100609	No	No	No	No	No	The review provides no information regarding whether the study (article) selection process (e.g., screening of titles, abstracts, or full texts) was performed in duplicate, or if there was a reported consensus process.
Separation and Preconcentration by Dispersive Liquid–Liquid Microextraction Procedure: A Review	10.1365/s10337-009-1104-1	No	No	No	No	No	The excerpts do not provide any information about the study selection process, specifically whether it was performed in duplicate by independent reviewers, or if a consensus process was reported. This is a key methodological aspect of systematic reviews.
Liquid-phase and DLLME techniques with derivatization: Recent applications in bioanalysis	10.1016/j.jchromb.2011.02.009	No	No	No	No	No	The review article does not provide any information regarding the process of study selection. There is no mention of whether title and abstract screening or full-text screening were performed by two independent reviewers, or if any agreement rate (e.g., ?80%) was achieved. Consequently, no consensus process for resolving discrepancies is reported. No evidence is found for any sub-item.
Recent advances in DLLME for pesticide analysis	10.1016/j.trac.2015.04.022	No	No	No	No	No	The review does not report that study selection was performed in duplicate.\n- **Duplicate title/abstract screening:** No information is provided regarding duplicate screening of titles and abstracts.\n- **Duplicate full-text screening:** No information is provided regarding duplicate screening of full-texts.\n- **Sample screened with >=80pct agreement:** As no duplicate screening is mentioned, n…
