# Supplementary material for: Twenty Years of Dispersive Liquid–Liquid Microextraction: An Umbrella Review of Methodological Quality, Thematic Evolution, and Roadmap for Evidence Integration in Analytical Chemistry
Source: Molecules. 2026 Jun 2;31(11):1918. doi: 10.3390/molecules31111918 (PMC13257464; doi:10.3390/molecules31111918)
Supplement: Supplementary file 1 [file molecules-31-01918-s001.zip › item6_data_extraction_in_duplicate.csv]

article_title	article_doi_pmid_scopus_wos_id	suggested_rating	duplicate_data_extraction_all_studies	duplicate_data_extraction_sample_with_>=80pct_agreement	data_extraction_form_used_and_described	consensus_process_reported_for_extraction	justification_and_notes
A REVIEW ON EXTRACTION SOLVENTS IN THE DISPERSIVE LIQUID-LIQUID MICROEXTRACTION	10.17576/mjas-2018-2202-01	No	No	No	No	No	The review does not indicate that data extraction was performed in duplicate by independent reviewers, nor does it describe the use of a data extraction form or a consensus process for extraction. This is consistent with a narrative review approach.
Advancements in overcoming challenges in dispersive liquid-liquid microextraction: An overview of advanced strategies	10.1016/j.trac.2023.117429	No	No	No	No	No	There is no information provided about whether data extraction from the included studies was performed in duplicate by independent reviewers, or if a specific data extraction form was used and described, or if a consensus process was reported.
Advances in dispersive liquid-liquid microextraction and its application to analysis of biological samples	10.3724/SP.J.1123.2019.10026	No	No	No	No	No	The review does not report that data extraction was conducted by two independent reviewers, nor does it describe a data extraction form or a consensus process. This is typical for narrative reviews.
An overview of advances in dispersive liquid–liquid microextraction for the extraction of pesticides and emerging contaminants from environmental samples	10.1016/j.teac.2017.03.001	No	No	No	No	No	This is a narrative review. There is no indication that data extraction was performed in duplicate by independent reviewers, nor is there any mention of agreement rates or a consensus process. While data is presented in tables, the method of extraction is not described.
Application of Dispersive Liquid-Liquid Microextraction in Forensic Toxicological Analysis	10.12116/j.issn.1004-5619.2019.03.016	No	No	No	No	No	The article does not indicate that data extraction was performed in duplicate by independent reviewers, nor does it describe the use of a data extraction form or a consensus process for resolving discrepancies.
Application of hollow fiber liquid phase microextraction and dispersive liquideliquid microextraction techniques in analytical toxicology	10.1016/j.jfda.2015.10.004	No	No	No	No	No	The review does not report that data extraction was performed in duplicate by independent reviewers, nor does it mention any agreement rates or a consensus process for data extraction. There is no description of a structured data extraction form being used.
Applications and opportunities of experimental design for the dispersive liquid–liquid microextraction method – A review	10.1016/j.talanta.2018.08.002	No	No	No	No	No	The article does not provide any information regarding data extraction being performed in duplicate by independent reviewers, nor does it mention any agreement rates or the use and description of a data extraction form or consensus process.
Automated in-syringe dispersive liquid-liquid microextraction	10.1016/j.trac.2014.03.009	No	No	No	No	No	The review does not report that data extraction from the included primary studies was performed in duplicate by independent reviewers, nor does it describe the use of a data extraction form or a consensus process for extraction. This is consistent with a narrative review approach.
Automation of dispersive liquideliquid microextraction and related techniques. Approaches based on flow, batch, flow-batch and in-syringe modes	10.1016/j.trac.2016.10.003	No	No	No	No	No	The article does not provide any information regarding the process of data extraction, specifically whether it was conducted in duplicate by independent reviewers, if a data extraction form was used and described, or if a consensus process for extraction was reported.
Beyond dispersive liquid–liquid microextraction	10.1016/j.chroma.2014.02.021	No	No	No	No	No	As a narrative review, the article does not report data extraction in duplicate from primary studies. No information is provided about data extraction forms or a consensus process for extraction.
Deep Eutectic Solvents as Promising Green Solvents in Dispersive Liquid–Liquid Microextraction Based on Solidification of Floating Organic Droplet: Recent Applications, Challenges and Future Perspectives	10.3390/molecules26237406	No	No	No	No	No	The review does not report that data extraction was performed independently by two or more reviewers, nor does it describe any specific data extraction form or a consensus process for resolving discrepancies. While data is presented in tables, the methodology for its extraction is not detailed.
Developments of Dispersive Liquid-Liquid Microextraction Technique	10.1016/S1872-2040(08)60082-1	No	No	No	No	No	The article does not describe the data extraction process. There is no mention of independent reviewers extracting data in duplicate (either for all studies or a sample with agreement), the use or description of a data extraction form, or a consensus process for data extraction.
Dispersive liquid-liquid microextraction	10.1016/j.trac.2011.04.014	No	No	No	No	No	The review includes a comprehensive table summarizing data from included studies (Table 1), but it does not describe the data extraction process. There is no mention of whether data extraction was performed by independent reviewers, if a data extraction form was used or described, or if a consensus process was reported for extraction.
Dispersive Liquid–Liquid Micro Extraction: An Analytical Technique Undergoing Continuous Evolution and Development—A Review of the Last 5 Years	10.3390/separations11070203	No	No	No	No	No	The review does not provide any information regarding data extraction by two independent reviewers. There is no mention of a data extraction form being used or described, nor any reported consensus process for data extraction.
Dispersive liquid-liquid microextraction based binary extraction techniques prior to chromatographic analysis: A review	10.1016/j.trac.2018.08.016	No	No	No	No	No	The review provides no information regarding whether data extraction from the included primary studies was performed in duplicate, nor is any data extraction form or consensus process reported.
Dispersive liquid-liquid microextraction coupled with derivatization: A review of different modes, applications, and green aspects	10.1016/j.trac.2018.07.009	No	No	No	No	No	The review does not report that data extraction was performed in duplicate by independent reviewers, nor does it mention a specific data extraction form, agreement rates, or a consensus process.
Dispersive liquid-liquid microextraction for chemical speciation and determination of ultra-trace concentrations of metal ions	10.1016/j.trac.2012.10.011	No	No	No	No	No	The review **does not report that data extraction** was performed in duplicate by independent reviewers, nor does it mention any agreement rates, the use of a data extraction form, or a consensus process. This is not typically part of a narrative review.
Dispersive liquid-liquid microextraction for determination of organic analytes	10.1016/j.trac.2010.03.016	No	No	No	Partial Yes	No	The review mentions detailing 'all the relevant experimental conditions for the types of organic analyte' in tables, which implies a structured approach to data collection. These tables (e.g., Tables 1-4) list 'Analyte', 'Matrix', 'Extraction solvent', 'Disperser solvent', 'Recoveries', 'Separation technique', and 'Comments'. However, there is no explicit description of a data extraction form or …
Dispersive liquid-liquid microextraction for forensic drug analysis	10.1016/B978-0-443-13907-9.00013-9	No	No	No	No	No	The review **does not report that data extraction** from the included primary studies was performed by two independent reviewers. Furthermore, it does not describe the use of a data extraction form or any consensus process for resolving potential discrepancies during data extraction, even though data is presented in tables.
Dispersive liquid–liquid microextraction in food analysis. A critical review	10.1007/s00216-013-7344-9	No	No	No	No	No	There is no information provided that data extraction was performed in duplicate by independent reviewers, or that a sample of studies had data extracted with a specified agreement rate or consensus process. While the review presents structured data in tables (e.g., Table 2, 3, 4), it does not describe the use of a formal data extraction form or the process by which data was extracted.
Dispersive Liquid-Liquid Microextraction in the Analysis of Milk and Dairy Products: A Review	10.1155/2016/4040165	No	No	No	No	No	The review article does not describe the process of data extraction from the included studies. There is no information provided on whether data extraction was performed by two independent reviewers (for all or a sample of studies with agreement), if a data extraction form was used and described, or if a consensus process for resolving discrepancies was reported.
Dispersive Liquid–Liquid Microextraction of Organic Compounds: An Overview of Reviews	10.1134/S1061934820100056	No	No	No	No	No	The review does not provide any information on whether data extraction from the included reviews (or their primary studies) was done in duplicate by independent reviewers. There is no mention of an agreement rate, a consensus process, or a data extraction form being used and described.
Dispersive liquid–liquid microextraction: trends in the analysis of biological samples	10.4155/bio.15.141	No	No	No	No	No	The review does **not describe data extraction being performed in duplicate** by independent reviewers, nor does it mention the use or description of a formal data extraction form or a consensus process for data extraction.
2.10 Dispersive Liquid–Liquid Microextraction	10.1016/B978-0-12-381373-2.00051-X	No	No	No	No	No	The review article does not state that data extraction from the included primary studies was performed by two independent reviewers for all studies or for a sample with a specified agreement (e.g., ≥80% agreement). No data extraction form is described or provided, nor is a consensus process for resolving discrepancies during data extraction reported. As a narrative review, this systematic process…
Dispersive Liquid-Liquid Microextraction	10.1016/B978-0-12-816911-7.00016-5	No	No	No	No	No	The review article does not report that data extraction was performed in duplicate by independent reviewers, nor does it mention the use or description of a data extraction form, or a consensus process for extraction.
Dispersive liquid-liquid microextraction: Evolution in design, application areas, and green aspects	10.1016/j.trac.2022.116636	No	No	No	No	No	The excerpts do not mention whether data extraction from included studies was performed in duplicate by independent reviewers, if a data extraction form was used and described, or if a consensus process was reported for extraction disagreements [19].
Evolution of dispersive liquid–liquid microextraction method	10.1016/j.chroma.2009.11.088	No	No	No	No	No	As a narrative review, there is no indication that data extraction was performed in duplicate by independent reviewers, or that a data extraction form or consensus process was used.
Five Years of Dispersive Liquid–Liquid Microextraction	10.1080/05704928.2012.697087	No	No	N/A	No	N/A	The review does not describe a process where data extraction was performed in duplicate by independent reviewers, nor does it report any agreement rates or a consensus process. There is no mention or description of a data extraction form being used.
Insights into coacervative and dispersive liquid-phase microextraction strategies with hydrophilic media e A review	10.1016/j.aca.2020.08.022	No	No	No	No	No	The review article does not mention data extraction by two independent reviewers, nor does it report any agreement rates for data extraction or describe the use of a data extraction form. These criteria are typical for systematic reviews, which extract data from primary studies, and are not usually applicable to qualitative review articles like this one.
In-syringe dispersive liquid-liquid microextraction	10.1016/j.talanta.2021.123002	No	No	No	No	No	The review does not describe the data extraction process, nor does it indicate that it was performed in duplicate by independent reviewers, or with a reported consensus process, or that a data extraction form was used and described.
Ionic liquid dispersive liquid–liquid microextraction for pesticide residue analysis in honey	10.1080/00218839.2019.1656701	No	No	No	No	No	The article does not describe the data extraction methodology. There is no mention of whether data extraction was performed in duplicate by independent reviewers (for all studies or a sample), if a specific agreement threshold (e.g., >=80%) was met, if a data extraction form was used and described, or if a consensus process was reported for resolving discrepancies [PDF content].
Ionic liquids in dispersive liquid–liquid microextraction for environmental aqueous samples	10.1016/j.microc.2024.112254	No	No	No	No	No	The article is a narrative review and does not report on the methodology for data extraction, such as duplicate data extraction by independent reviewers, agreement rates, or the use of a data extraction form.
Ionic liquids in dispersive liquid-liquid microextraction	10.1016/j.trac.2013.06.008	No	No	No	No	No	The review article does not describe a methodology for data extraction. There is no mention of **duplicate data extraction** for all studies or a sample with agreement, the **use and description of a data extraction form**, or a **consensus process reported for extraction**. While data are presented in structured tables, the process by which this data was extracted is not detailed.
Ionic Liquid-Assisted DLLME and SPME for the Determination of Contaminants in Food Samples	10.3390/separations9070170	No	No	No	No	No	The review does not report that data extraction was performed in duplicate by independent reviewers, nor does it mention agreement rates, the use of a data extraction form, or a consensus process.
Liquid-phase and dispersive liquid–liquid microextraction techniques with derivatization: Recent applications in bioanalysis	10.1016/j.jchromb.2011.02.009	No	No	No	Partial Yes	No	The review does not state whether data extraction was performed by two independent reviewers, nor does it report any agreement rate for data extraction. While Table 1 presents structured information (analyte, matrix, extraction solvent/volume, derivatization agent, detection, LOD, reference), indicating a systematic approach, there is no explicit description of a formal data extraction form or an…
Modern approaches in dispersive liquid-liquid microextraction (DLLME) based on ionic liquids: A review	10.1016/j.molliq.2018.03.043	No	No	No	No	No	The provided excerpts do not contain any information about how data was extracted from the included primary studies, such as whether it was done in duplicate by independent reviewers, agreement percentages, the use or description of a data extraction form, or a reported consensus process.
Pharmaceutical and biomedical applications of dispersive liquid–liquid microextraction	10.1016/j.jchromb.2017.07.055	No	No	No	No	No	The article does not indicate that data extraction was carried out in duplicate by independent reviewers, nor does it describe the use of a data extraction form or a consensus process for data extraction.
Progress of Extraction Solvent Dispersion Strategies for Dispersive Liquid‐liquid Microextraction	10.1016/S1872-2040(15)60851-9	No	No	No	No	No	There is no information indicating that data extraction was performed in duplicate by independent reviewers, nor is there a description of a data extraction form or a consensus process.
Recent advances in coupling single-drop and dispersive liquid–liquid microextraction with UV–vis spectrophotometry and related detection techniques	10.1016/j.microc.2011.10.006	No	No	No	No	No	The review does not report that data extraction was performed in duplicate by independent reviewers, nor does it mention any agreement rates, the use or description of a data extraction form, or a consensus process for extraction.
Recent advances in dispersion strategies for dispersive liquid–liquid microextraction from green chemistry perspectives	10.1016/j.microc.2023.108807	No	No	No	No	No	The review does not mention a duplicate data extraction process by independent reviewers, nor does it describe a data extraction form or a consensus process for data extraction.
Recent Advances in Dispersive Liquid–Liquid Microextraction for Organic Compounds Analysis in Environmental Water: A Review	10.2174/157341112798472170	No	No	No	No	No	The review does not report that data extraction was performed in duplicate by independent reviewers, nor does it mention the use or description of a data extraction form, or a consensus process for extraction.
Recent advances in dispersive liquid-liquid microextraction for pesticide analysis	10.1016/j.trac.2015.04.022	No	No	No	No	No	The review does not report that data extraction was performed in duplicate. - **Duplicate data extraction all studies:** The review does not state that data extraction from primary studies was performed by two independent reviewers for all included studies. - **Duplicate data extraction sample with >=80pct agreement:** The review does not state that data extraction was performed by two independen…
Recent Advances in Dispersive Liquid-Liquid Microextraction for Pharmaceutical Analysis	10.1080/10408347.2023.2299280	No	No	No	No	No	The review does not report that data extraction was performed in duplicate by independent reviewers, nor does it mention any agreement percentages or a consensus process. There is no description of a data extraction form being used.
Recent advances in dispersive liquid–liquid microextraction using organic solvents lighter than water. A review	10.1016/j.microc.2011.12.002	No	No	No	No	No	The review does not report that data extraction was performed in duplicate by independent reviewers for all or a sample of studies, nor does it mention any agreement rates, the use of a data extraction form, or a consensus process. This is consistent with a narrative review approach.
Recent Application of Deep Eutectic Solvents as Green Solvent in Dispersive Liquid–Liquid Microextraction of Trace Level Chemical Contaminants in Food and Water	10.1080/10408347.2020.1808947	No	No	No	No	No	The review article **does not report that data extraction was performed in duplicate by independent reviewers** for all studies or a sample. Furthermore, no description of a data extraction form or a consensus process for data extraction is provided.
Recent development and applications of dispersive liquid–liquid microextraction	10.1016/j.chroma.2013.04.053	No	No	No	No	No	The article does not provide any information regarding the process of data extraction. There is no mention of whether data was extracted by two independent reviewers for all or a sample of studies, whether a data extraction form was used and described, or if a consensus process was reported for extraction.
Recent developments in dispersive liquid–liquid microextraction	10.1007/s00216-013-7467-z	No	No	No	No	No	The review provides summary tables (e.g., Table 1, Table 2) with extracted information, but it does not specify whether data extraction was performed by two independent reviewers, nor does it describe a data extraction form or a consensus process.
Recent developments in homogeneous and dispersive liquid–liquid extraction for inorganic elements determination. A review	10.1016/j.talanta.2009.09.005	No	No	No	No	No	The review does not describe any process for data extraction from the primary studies, including whether it was performed in duplicate by independent reviewers, if a sample was checked for agreement, or if a data extraction form was used and described.
Recent developments of dispersive liquid-liquid microextraction technique	10.3724/SP.J.1123.2014.11015	**No**	**No**	**No**	**No**	**No**	The article does not provide any details on the data extraction process. There is no mention of whether data extraction was performed in duplicate by independent reviewers (either for all studies or a sample with a reported agreement rate), nor is there a description of a data extraction form used or a consensus process for resolving discrepancies.
Recent trends in replacement of disperser solvent in dispersive liquid-liquid microextraction methods	10.1080/15422119.2018.1460851	No	No	No	No	No	The article does not provide any information about the data extraction process, including whether it was performed in duplicate by independent reviewers, if a data extraction form was used and described, or if a consensus process was reported for extraction.
Separation and Preconcentration by Dispersive Liquid–Liquid Microextraction Procedure: Recent Applications	10.1007/s10337-011-2124-1	No	No	No	No	No	The review presents extracted data in tables (e.g., Table 1, Table 2). However, it does not describe the process of data extraction, nor does it state that data extraction was performed by two independent reviewers, for all studies or a sample, or if a data extraction form was used and described, or if a consensus process was reported. **No evidence found in the article to indicate that data extr…
Solidification of floating organic droplet in dispersive liquid-liquid microextraction as a green analytical tool	10.1016/j.talanta.2017.03.084	No	No	No	No	No	The review **does not report that data extraction was performed in duplicate by independent reviewers** [27]. There is no mention of two or more reviewers independently extracting data from the primary studies, nor any reported agreement percentage or consensus process for data extraction [27]. Additionally, **no data extraction form is described or shown** [27]. This aligns with the characterist…
Solvent-terminated dispersive liquid-liquid microextraction: a tutorial	10.1016/j.aca.2018.02.005	No	No	No	No	No	The article does not state that data extraction from the included primary studies was performed in duplicate by independent reviewers. No details are provided regarding a sample agreement percentage or a consensus process. Additionally, the use and description of a data extraction form are not reported.
Strategies of dispersive liquid-liquid microextraction for coastal zone environmental pollutant determination	10.1016/j.chroma.2021.462615	No	No	No	No	No	The review does not describe a process of data extraction by multiple independent reviewers, or the use of a data extraction form, or a consensus process. Data appear to have been extracted by a single author or unstated means.
Ten years of dispersive liquid–liquid microextraction and derived techniques	10.1080/05704928.2016.1224240	No	No	No	No	No	The review does not provide details on the data extraction process. There is no indication of duplicate data extraction (for all studies or a sample), agreement rates, description of data extraction forms, or reporting of a consensus process.
The present state of coupling of dispersive liquid–liquid microextraction with atomic absorption spectrometry	10.1039/c2ja30175j	No	No	No	No	No	The article does not describe any methodology for data extraction, such as whether it was performed in duplicate, if an extraction form was used, or if a consensus process was followed [No evidence in sources]. This indicates a lack of systematic review procedures.
The recent developments in dispersive liquid–liquid microextraction for preconcentration and determination of inorganic analytes	10.1016/j.jscs.2011.11.005	No	No	No	No	No	The review does not report on the data extraction process. There is no evidence that data extraction was performed in duplicate by independent reviewers, no mention of agreement rates, and no description of a data extraction form or a consensus process [24, 25].
Use of green alternative solvents in dispersive liquid-liquid microextraction: A review	10.1002/jssc.202100609	No	No	No	No	No	The review does not state whether data extraction from the primary studies was performed in duplicate, or if a data extraction form was used and described, or if a consensus process was reported.
Separation and Preconcentration by Dispersive Liquid–Liquid Microextraction Procedure: A Review	10.1365/s10337-009-1104-1	No	No	No	No	No	The excerpts do not describe how data was extracted from the included primary studies, nor do they mention if data extraction was performed in duplicate by independent reviewers or if a data extraction form was used and described. While tables summarize data (e.g., Table 1, Table 2, Table 3, Table 4), the process of data extraction itself is not detailed.
