# Supplementary material for: Twenty Years of Dispersive Liquid–Liquid Microextraction: An Umbrella Review of Methodological Quality, Thematic Evolution, and Roadmap for Evidence Integration in Analytical Chemistry
Source: Molecules. 2026 Jun 2;31(11):1918. doi: 10.3390/molecules31111918 (PMC13257464; doi:10.3390/molecules31111918)
Supplement: Supplementary file 1 [file molecules-31-01918-s001.zip › item7_extraction_excluded_studies_justified.csv]

article_title	article_doi_pmid_scopus_wos_id	suggested_rating	excluded_studies_list_provided	exclusions_justified_per_study	justification_and_notes
A REVIEW ON EXTRACTION SOLVENTS IN THE DISPERSIVE LIQUID-LIQUID MICROEXTRACTION	10.17576/mjas-2018-2202-01	No	No	No	No list of excluded studies or justifications for their exclusion is provided in the review.
Advancements in overcoming challenges in dispersive liquid-liquid microextraction: An overview of advanced strategies	10.1016/j.trac.2023.117429	No	No	No	The review does not provide a list of studies that were considered for inclusion but subsequently excluded, nor does it provide justifications for such exclusions on a per-study basis. The introduction mentions the initial yield of 50 review papers but does not detail selection or exclusion from this set.
Advances in dispersive liquid-liquid microextraction and its application to analysis of biological samples	10.3724/SP.J.1123.2019.10026	No	No	No	The review does not provide a list of excluded studies or justifications for their exclusion. This is not typically done in a general review article.
An overview of advances in dispersive liquid–liquid microextraction for the extraction of pesticides and emerging contaminants from environmental samples	10.1016/j.teac.2017.03.001	No	No	No	This is a narrative review. There is no list of excluded studies, nor are reasons provided for any exclusions. The review focuses on presenting selected applications and advances rather than reporting on a comprehensive selection process with exclusions.
Application of Dispersive Liquid-Liquid Microextraction in Forensic Toxicological Analysis	10.12116/j.issn.1004-5619.2019.03.016	No	No	No	As a narrative review, the article does not provide a list of excluded studies or justifications for their exclusion.
Application of hollow fiber liquid phase microextraction and dispersive liquideliquid microextraction techniques in analytical toxicology	10.1016/j.jfda.2015.10.004	No	No	No	The article is a review that summarizes developments and applications. It does not provide a list of studies that were considered for inclusion but subsequently excluded, nor does it provide justifications for any exclusions.
Applications and opportunities of experimental design for the dispersive liquid–liquid microextraction method – A review	10.1016/j.talanta.2018.08.002	No	No	No	The review does not provide a list of excluded studies or justifications for their exclusion. It focuses on presenting the included applications of experimental design in DLLME.
Automated in-syringe dispersive liquid-liquid microextraction	10.1016/j.trac.2014.03.009	No	No	No	The review does not provide a list of excluded studies or justify exclusions on a per-study basis. As a narrative review, it focuses on presenting relevant applications and comparisons rather than documenting a systematic selection process that would result in a formal list of excluded studies.
Automation of dispersive liquideliquid microextraction and related techniques. Approaches based on flow, batch, flow-batch and in-syringe modes	10.1016/j.trac.2016.10.003	No	No	No	The article does not provide a list of studies that were considered for inclusion but subsequently excluded, nor does it provide justifications for any such exclusions on a per-study basis. While it defines its scope by focusing on 'emulsion-based liquid-phase microextraction (EMU-LPME)' and explicitly states that 'The automation of non-dispersive LPME approaches was reviewed in two previous pape…
Beyond dispersive liquid–liquid microextraction	10.1016/j.chroma.2014.02.021	No	No	No	The review does not provide a list of excluded studies or justifications for their exclusion. It summarizes relevant literature but does not document a systematic exclusion process.
Deep Eutectic Solvents as Promising Green Solvents in Dispersive Liquid–Liquid Microextraction Based on Solidification of Floating Organic Droplet: Recent Applications, Challenges and Future Perspectives	10.3390/molecules26237406	No	No	No	The review is a narrative summary and does not provide a list of studies that were considered for inclusion but subsequently excluded, nor does it provide justifications for such exclusions.
Developments of Dispersive Liquid-Liquid Microextraction Technique	10.1016/S1872-2040(08)60082-1	No	No	No	The review article does not provide a list of studies that were considered for inclusion and subsequently excluded, nor does it offer justifications for any exclusions.
Dispersive liquid-liquid microextraction	10.1016/j.trac.2011.04.014	No	No	No	The review does not provide a list of studies that were considered for inclusion but subsequently excluded, nor does it justify exclusions on a per-study basis.
Dispersive Liquid–Liquid Micro Extraction: An Analytical Technique Undergoing Continuous Evolution and Development—A Review of the Last 5 Years	10.3390/separations11070203	No	No	No	The review does not provide a list of excluded studies, nor does it offer per-study justifications for exclusions. It generally states that 'manual selection was carried out among the articles, identifying the works most relevant to the purpose of this work', but this does not constitute explicit justification for individual exclusions.
Dispersive liquid-liquid microextraction based binary extraction techniques prior to chromatographic analysis: A review	10.1016/j.trac.2018.08.016	No	No	No	The review does not provide a list of excluded studies or explicit justifications for their exclusion. While it states that it 'does not cover all the references exhaustively' and lists 'more than 50 important references' in supplementary information, it does not detail which studies were excluded or why.
Dispersive liquid-liquid microextraction for chemical speciation and determination of ultra-trace concentrations of metal ions	10.1016/j.trac.2012.10.011	No	No	No	The review **does not provide a list of primary studies that were excluded** from the review along with justifications for their exclusion. It discusses limitations of *previous reviews*, but not specific exclusions of primary research articles relevant to this review.
Dispersive liquid-liquid microextraction for determination of organic analytes	10.1016/j.trac.2010.03.016	No	No	No	The review does not provide a list of studies that were considered for inclusion but subsequently excluded, nor does it provide justifications for any such exclusions.
Dispersive liquid-liquid microextraction for forensic drug analysis	10.1016/B978-0-443-13907-9.00013-9	No	No	No	The review **does not provide a list of studies that were considered for inclusion but subsequently excluded**, nor does it provide any justifications for such exclusions. It simply presents the included applications without detailing the selection process.
Dispersive liquid–liquid microextraction in food analysis. A critical review	10.1007/s00216-013-7344-9	No	No	No	The review states that the list of DLLME reviews in Table 1 'is not exhaustive' and explicitly notes that 'numerous applications related to the analysis of water are not dealt with'. However, it does not provide a list of excluded studies or a detailed justification for the exclusion of specific studies or types of studies beyond this general scope statement.
Dispersive Liquid-Liquid Microextraction in the Analysis of Milk and Dairy Products: A Review	10.1155/2016/4040165	No	No	No	The review article does not provide a list of studies that were considered for inclusion but subsequently excluded, nor does it provide justifications for their exclusion.
Dispersive Liquid–Liquid Microextraction of Organic Compounds: An Overview of Reviews	10.1134/S1061934820100056	Yes	Yes	Yes	The review provides a list of excluded types of reviews with justification: 'The reviews on the applications of DLLME to the preconcentration of inorganic compounds [82–89] were not considered in this publication.' The references [82–89] serve as the list, and 'inorganic compounds' is the justification.
Dispersive liquid–liquid microextraction: trends in the analysis of biological samples	10.4155/bio.15.141	No	No	No	The review, being a narrative summary, does **not provide a list of studies that were considered for inclusion but subsequently excluded**, nor does it provide justifications for any exclusions on a per-study basis.
2.10 Dispersive Liquid–Liquid Microextraction	10.1016/B978-0-12-381373-2.00051-X	No	No	No	The review does not provide a list of studies that were excluded from the review, nor does it offer explicit justifications for their exclusion on a per-study basis. The article states its intention to cover 'almost all the publications related to DLLME principles and applications from the beginning', indicating a broad inclusive approach rather than a selective exclusion process typically docume…
Dispersive Liquid-Liquid Microextraction	10.1016/B978-0-12-816911-7.00016-5	No	No	No	The review article does not provide a list of studies that were considered for inclusion but subsequently excluded, along with the reasons for their exclusion, as would be expected in a systematic review.
Dispersive liquid-liquid microextraction: Evolution in design, application areas, and green aspects	10.1016/j.trac.2022.116636	No	No	No	The review does not provide a list of excluded studies or justifications for their exclusion. As a narrative review, such a list is typically not included [19].
Five Years of Dispersive Liquid–Liquid Microextraction	10.1080/05704928.2012.697087	No	No	N/A	The review does not provide a list of studies that were excluded, nor does it offer justifications for any exclusions.
Insights into coacervative and dispersive liquid-phase microextraction strategies with hydrophilic media e A review	10.1016/j.aca.2020.08.022	No	No	No	While the review provides general justifications for *types* of studies/solvents that were excluded based on their hydrophobic nature, for example, stating that SUPRAS is not covered because its solvents are water-insoluble, it does not provide an explicit list of individual excluded studies with specific reasons for each exclusion.
In-syringe dispersive liquid-liquid microextraction	10.1016/j.talanta.2021.123002	No	No	No	The review does not provide a list of studies that were considered for inclusion but subsequently excluded, nor does it provide justifications for any such exclusions.
Ionic liquid dispersive liquid–liquid microextraction for pesticide residue analysis in honey	10.1080/00218839.2019.1656701	No	No	No	The review article does not provide a list of studies that were excluded after initial screening, nor does it give specific justifications for any exclusions on a per-study basis [PDF content].
Ionic liquids in dispersive liquid–liquid microextraction for environmental aqueous samples	10.1016/j.microc.2024.112254	No	No	No	The review does not provide a list of excluded studies or justify the exclusion of individual studies.
Ionic liquids in dispersive liquid-liquid microextraction	10.1016/j.trac.2013.06.008	No	No	No	The review article does not provide a **list of excluded studies** or the **reasons for their exclusion**. It summarizes the included works but does not detail any studies considered but not included.
Ionic Liquid-Assisted DLLME and SPME for the Determination of Contaminants in Food Samples	10.3390/separations9070170	No	No	No	The review does not provide a list of excluded studies or the specific reasons for their exclusion.
Modern approaches in dispersive liquid-liquid microextraction (DLLME) based on ionic liquids: A review	10.1016/j.molliq.2018.03.043	No	No	No	No list of excluded studies or justifications for exclusions, per study, is provided within the given excerpts. As a narrative review focusing on advancements, it generally selects relevant papers rather than applying strict exclusion criteria that would require such a list.
Pharmaceutical and biomedical applications of dispersive liquid–liquid microextraction	10.1016/j.jchromb.2017.07.055	No	No	No	The review does not provide a list of studies that were excluded from the review, nor does it provide reasons for any exclusions.
Progress of Extraction Solvent Dispersion Strategies for Dispersive Liquid‐liquid Microextraction	10.1016/S1872-2040(15)60851-9	No	No	No	The review does not provide a list of studies that were considered for inclusion but subsequently excluded, nor does it justify exclusions per study.
Recent advances in coupling single-drop and dispersive liquid–liquid microextraction with UV–vis spectrophotometry and related detection techniques	10.1016/j.microc.2011.10.006	No	No	No	The review does not provide a list of excluded studies or justifications for their exclusion.
Recent advances in dispersion strategies for dispersive liquid–liquid microextraction from green chemistry perspectives	10.1016/j.microc.2023.108807	No	No	No	The review does not provide a list of studies that were considered for inclusion but subsequently excluded, nor does it provide justifications for any exclusions.
Recent Advances in Dispersive Liquid–Liquid Microextraction for Organic Compounds Analysis in Environmental Water: A Review	10.2174/157341112798472170	No	No	No	The review does not provide a list of studies that were considered for inclusion but subsequently excluded, nor does it provide justifications for such exclusions on a per-study basis.
Recent Advances in Dispersive Liquid-Liquid Microextraction for Pharmaceutical Analysis	10.1080/10408347.2023.2299280	No	No	No	The review does not provide a list of excluded studies or the reasons for their exclusion. It states its focus is on 'highlighting significant works...without claiming to be exhaustive', but this does not equate to a justified exclusion list.
Recent advances in dispersive liquid–liquid microextraction using organic solvents lighter than water. A review	10.1016/j.microc.2011.12.002	No	No	No	The review does not provide a list of excluded studies or justifications for their exclusion on a per-study basis.
Recent Application of Deep Eutectic Solvents as Green Solvent in Dispersive Liquid–Liquid Microextraction of Trace Level Chemical Contaminants in Food and Water	10.1080/10408347.2020.1808947	No	No	No	The review article **does not provide a list of excluded studies with justifications for their exclusion**. This review functions as a descriptive summary of applications rather than a systematic review with a formal screening and exclusion process that would generate such a list.
Recent development and applications of dispersive liquid–liquid microextraction	10.1016/j.chroma.2013.04.053	No	No	No	The article does not provide a list of excluded studies or justifications for any exclusions. The review states it aims to cover 'almost all of the publications related to the procedure from the beginning', implying a comprehensive inclusion rather than a process of exclusion based on specific criteria.
Recent developments in dispersive liquid–liquid microextraction	10.1007/s00216-013-7467-z	No	No	No	The article does not provide a list of excluded studies or the reasons for their exclusion. This is a common characteristic of narrative reviews, which typically do not document a systematic exclusion process.
Recent developments in homogeneous and dispersive liquid–liquid extraction for inorganic elements determination. A review	10.1016/j.talanta.2009.09.005	No	No	No	The review does not provide a list of excluded studies or justifications for their exclusion.
Recent developments of dispersive liquid-liquid microextraction technique	10.3724/SP.J.1123.2014.11015	No	No	No	The review article does not provide a list of studies that were considered for inclusion but subsequently excluded. Therefore, no justifications for exclusions on a per-study basis are presented.
Recent trends in replacement of disperser solvent in dispersive liquid-liquid microextraction methods	10.1080/15422119.2018.1460851	No	No	No	The article does not provide a list of studies that were considered for inclusion but subsequently excluded, nor does it justify the reasons for any such exclusions per study. It broadly states that 'some of the most interesting approaches that have been employed and published until now are reviewed' and 'The various interesting approaches... have been thoroughly illustrated', implying inclusion …
Separation and Preconcentration by Dispersive Liquid–Liquid Microextraction Procedure: Recent Applications	10.1007/s10337-011-2124-1	No	No	No	The review article focuses on presenting 'recent applications' but does not provide a list of studies that were considered for inclusion but subsequently excluded, nor does it justify the reasons for their exclusion on a per-study basis. **No evidence found in the article for a list of excluded studies or their justifications.**
Solidification of floating organic droplet in dispersive liquid-liquid microextraction as a green analytical tool	10.1016/j.talanta.2017.03.084	No	No	No	The review **does not provide a list of studies that were excluded** after full-text consideration, nor does it provide justifications for excluding specific studies [27]. While the review focuses on 'papers since 2012 to the present' [21], implying a temporal exclusion criterion, this is not a detailed account of studies screened and rejected with specific reasons [27].
Solvent-terminated dispersive liquid-liquid microextraction: a tutorial	10.1016/j.aca.2018.02.005	No	No	No	The tutorial does not provide a list of studies that were considered for inclusion but subsequently excluded. Therefore, no justifications for individual exclusions are presented.
Strategies of dispersive liquid-liquid microextraction for coastal zone environmental pollutant determination	10.1016/j.chroma.2021.462615	No	No	No	The review does not provide a list of studies that were considered for inclusion but subsequently excluded, nor does it justify exclusions on a per-study basis. As a comprehensive review, it focuses on summarizing included content rather than detailing the selection process.
Ten years of dispersive liquid–liquid microextraction and derived techniques	10.1080/05704928.2016.1224240	No	No	No	The review does not provide a list of excluded studies or the reasons for their exclusion. It primarily functions as a comprehensive overview of included publications up to a specific date.
The present state of coupling of dispersive liquid–liquid microextraction with atomic absorption spectrometry	10.1039/c2ja30175j	No	No	No	The article does not provide a list of studies that were considered for inclusion but subsequently excluded, nor does it provide justifications for any exclusions [No evidence in sources].
The recent developments in dispersive liquid–liquid microextraction for preconcentration and determination of inorganic analytes	10.1016/j.jscs.2011.11.005	No	No	No	The review does not provide a list of excluded studies or the reasons for their exclusion [25]. While it highlights the scope of its inclusion and distinguishes itself from other reviews, it does not detail any formal exclusion process for individual studies [2, 26].
Use of green alternative solvents in dispersive liquid-liquid microextraction: A review	10.1002/jssc.202100609	No	No	No	The review states it 'does not provide an exhaustive revision' but rather 'emphasizes the developments and trends'. However, it does not provide a list of studies that were considered for inclusion and subsequently excluded, nor does it justify exclusions on a per-study basis.
Separation and Preconcentration by Dispersive Liquid–Liquid Microextraction Procedure: A Review	10.1365/s10337-009-1104-1	No	No	No	The excerpts do not contain a list of excluded studies or provide justifications for their exclusion. This information is typically found in a flow diagram or a dedicated section of a systematic review.
Dispersive liquid-liquid microextraction coupled with derivatization: A review of different modes	10.1016/j.trac.2018.07.009	No	No	No	The review presents a list of included publications but does not provide a list of studies that were considered for inclusion and subsequently excluded, nor does it justify exclusions on a per-study basis.
Evolution of DLLME method	10.1016/j.chroma.2009.11.088	No	No	No	The review covers 'almost all the publications related to the procedure from the beginning', and does not provide a list of excluded studies or justification for any exclusions.
Liquid-phase and DLLME techniques with derivatization: Recent applications in bioanalysis	10.1016/j.jchromb.2011.02.009	No	No	No	The review article does not provide a list of studies that were considered for inclusion but subsequently excluded, nor does it offer justifications for any such exclusions on a per-study basis. No evidence is found for any sub-item.
Recent advances in DLLME for pesticide analysis	10.1016/j.trac.2015.04.022	No	No	No	The review does not provide a list of excluded studies or justifications for their exclusion.\n- **Excluded studies list provided:** The review, being a narrative summary, does not provide a list of studies that were considered for inclusion but subsequently excluded.\n- **Exclusions justified per study:** Since no list of excluded studies is provided, no justifications for exclusion per study ar…
