# Supplementary material for: Twenty Years of Dispersive Liquid–Liquid Microextraction: An Umbrella Review of Methodological Quality, Thematic Evolution, and Roadmap for Evidence Integration in Analytical Chemistry
Source: Molecules. 2026 Jun 2;31(11):1918. doi: 10.3390/molecules31111918 (PMC13257464; doi:10.3390/molecules31111918)
Supplement: Supplementary file 1 [file molecules-31-01918-s001.zip › item8_included_studies_described_in_detail.csv]

article_title	article_doi_pmid_scopus_wos_id	suggested_rating	described_analytes_matrices	described_dllme_parameters	described_study_design	described_performance_metrics	described_study_setting_duration	justification_and_notes
A REVIEW ON EXTRACTION SOLVENTS IN THE DISPERSIVE LIQUID-LIQUID MICROEXTRACTION	10.17576/mjas-2018-2202-01	Partial Yes	Yes	Yes	No	Yes	No	The review describes the analytes and matrices, DLLME parameters, and performance metrics. However, it does not specify the study designs of the primary studies in detail (e.g., experimental setups, sample sizes) beyond generally referring to 'research articles', nor does it detail their settings or durations. **Described analytes/matrices:** 'not only limited to numerous organic compounds, but i…
Advancements in overcoming challenges in dispersive liquid-liquid microextraction: An overview of advanced strategies	10.1016/j.trac.2023.117429	Partial Yes	Yes	Yes	Yes	Yes	No	The review extensively describes the characteristics of the included DLLME advancements. It describes 'organic and inorganic analytes across diverse matrices' and 'specific sample matrices' for analytes and matrices. It details DLLME parameters across various sections, such as 'Advances in the selection of the extraction solvent', 'Advances in dispersion process', and 'Advances in phase separatio…
Advances in dispersive liquid-liquid microextraction and its application to analysis of biological samples	10.3724/SP.J.1123.2019.10026	Yes	Yes	Yes	Yes	Yes	No	The review describes the key characteristics of the included primary studies in good detail, especially concerning the DLLME parameters, analytes, matrices, and performance metrics. Described_analytes_matrices: Yes, the review details applications of DLLME to various biological samples (e.g., human plasma, human urine, mouse serum, human serum, human saliva, human breast tumor and surrounding adi…
An overview of advances in dispersive liquid–liquid microextraction for the extraction of pesticides and emerging contaminants from environmental samples	10.1016/j.teac.2017.03.001	Partial Yes	Yes	Yes	Yes	Yes	No	The review provides significant detail about the included studies (primary DLLME applications) primarily through comprehensive tables. However, it lacks description of the 'study setting' and 'duration' for each study. - **Described analytes/matrices:** Yes. Tables such as 'Table 1: Selected applications of DLLME for the analysis of environmental samples' clearly list 'Analytes' and 'Matrix sampl…
Application of Dispersive Liquid-Liquid Microextraction in Forensic Toxicological Analysis	10.12116/j.issn.1004-5619.2019.03.016	Partial Yes	Yes	Yes	Partial Yes	Yes	No	The review provides good detail on the included studies' methodologies and performance. It consistently describes the analytes and matrices (e.g., '氯氰菊酯' in '大鼠组织和血液', '7种苯二氮蓝卓类药物' in '人体血液') and DLLME parameters (e.g., '100 μL正己烷和 300 μL丙酮分别为萃取剂和分散剂', '250 μL氯仿为萃取剂，2mL甲醇为分散剂'). Key performance metrics like LOD ('最低检出限'), recovery ('回收率'), and enrichment factor ('富集倍数') are extensively reported f…
Application of hollow fiber liquid phase microextraction and dispersive liquideliquid microextraction techniques in analytical toxicology	10.1016/j.jfda.2015.10.004	Partial Yes	Yes	Yes	Yes	Yes	No	The review extensively describes the applications of HFLPME and DLLME, providing details on the 'Analyte' and 'Sample matrix' (e.g., 'methylmercury in human hair and sludge samples') in Tables 1 and 2. It details the 'Organic solvent' and 'Acceptor phase' for HFLPME, and 'Extraction solvent' and 'Disperser solvent' for DLLME, outlining their roles and characteristics. Key performance metrics such…
Applications and opportunities of experimental design for the dispersive liquid–liquid microextraction method – A review	10.1016/j.talanta.2018.08.002	Partial Yes	Yes	Yes	Yes	Partial Yes	No	The review provides good details for most criteria: * **Analytes/Matrices:** Table 4 extensively lists 'Analytes samples' for each study. Detailed discussions in sections 3.1, 3.2, etc., also specify these. * **DLLME Parameters:** The general DLLME phases and characteristics are described. The review frequently mentions the 'routine parameters of DLLME' such as 'extraction and dispersive solvent …
Automated in-syringe dispersive liquid-liquid microextraction	10.1016/j.trac.2014.03.009	Yes	Yes	Yes	Yes	Yes	Partial Yes	The review provides detailed descriptions of the included applications/studies, particularly in Section 4 'Applications' and Table 2 'Automated dispersive liquid-liquid microextraction (DLLME) using flow techniques'. * **Described analytes/matrices:** Table 2 lists 'Analyte/s' (e.g., 'Benzo(a)pyrene', 'Copper (II)', 'Rhodamine B', 'Phenol index', 'Aluminum (III)', 'Phthalates', 'Silver', 'Thalliu…
Automation of dispersive liquideliquid microextraction and related techniques. Approaches based on flow, batch, flow-batch and in-syringe modes	10.1016/j.trac.2016.10.003	Yes	Yes	Yes	Yes	Yes	Yes	The review thoroughly describes the included studies/applications in detail. It clearly describes the analytes and matrices studied (e.g., 'Arsenium (wines)', 'Phthalate esters (water)'). It provides comprehensive details on DLLME parameters, including extraction/dispersion solvents, extraction assistance methods (e.g., ultrasound, vortex stirring, magnetic stirring, vigorous solvent-injection), …
Beyond dispersive liquid–liquid microextraction	10.1016/j.chroma.2014.02.021	Yes	Yes	Yes	Yes	Yes	Yes	The review provides comprehensive details about the included DLLME methods and their applications. It describes various analytes and matrices (e.g., 'organic compounds... and inorganic analytes' in 'water samples, food, urine, animal tissue or offal, soil, and leaves'). DLLME parameters are detailed, including solvent types, volumes, and collection methods (e.g., '5 mL of acetone and 10 µL of 2-d…
Deep Eutectic Solvents as Promising Green Solvents in Dispersive Liquid–Liquid Microextraction Based on Solidification of Floating Organic Droplet: Recent Applications, Challenges and Future Perspectives	10.3390/molecules26237406	Partial Yes	Yes	Yes	No	Yes	No	The review provides detailed characteristics of the included primary studies within tables (Tables 1, 2, 3, 4). This includes comprehensive information on the analytes, sample matrices (e.g., 'Water', 'Beverages', 'Milk', 'Urine', 'Soil'), specific DLLME-SFOD parameters (e.g., 'Extractant (Molar Ratio), (Volume)', 'Disperser (Volume)'), auxiliary equipment, and key performance metrics ('EF', 'LOD…
Developments of Dispersive Liquid-Liquid Microextraction Technique	10.1016/S1872-2040(08)60082-1	Partial Yes	Yes	Yes	Yes	Yes	No	The article describes the included studies in considerable detail. Table 1 comprehensively lists 'Analytes' and 'Matrix'. Section 3 is dedicated to detailing 'Parameters affecting extraction efficiencies of DLLME,' covering key DLLME parameters such as the kind and volume of extraction and disperser solvents, extraction time, and salt addition. The 'Analytical method' for each application is spec…
Dispersive liquid-liquid microextraction	10.1016/j.trac.2011.04.014	No	Yes	Yes	No	Yes	No	Table 1 provides detailed information for each included application, including **analytes and matrices**. **DLLME parameters** such as extracting solvent, dispersing solvent, and other specific conditions (e.g., pH adjustment, salt addition, derivatization) are clearly outlined. **Performance metrics** like Enrichment Factor (EF) and Limit of Detection (LOD) are consistently reported. However, th…
Dispersive Liquid–Liquid Micro Extraction: An Analytical Technique Undergoing Continuous Evolution and Development—A Review of the Last 5 Years	10.3390/separations11070203	Partial Yes	Yes	No	Yes	Yes	No	The review describes the included studies in detail regarding several aspects. Analyte and matrices are extensively described and listed in Table 1 (e.g., 'Organophosphorus and pyrethroid pesticides' in 'Vegetables'; 'Nichel' in 'Environmental samples'). The overall 'study design' or approach of the primary studies is also clear, as the review categorizes and discusses different 'combined DLLME-b…
Dispersive liquid-liquid microextraction based binary extraction techniques prior to chromatographic analysis: A review	10.1016/j.trac.2018.08.016	Partial Yes	Yes	Yes	Yes	Yes	No	The review provides comprehensive details about the included primary studies, specifically describing the analytes, matrices, and DLLME parameters in the text and tables (e.g., Table 1, 2, 3). It also describes the various combined study designs (e.g., SPE-DLLME, MAE-DLLME, Dual DLLME) and their performance metrics (EFs, LODs). However, it does not systematically describe the specific study setti…
Dispersive liquid-liquid microextraction coupled with derivatization: A review of different modes, applications, and green aspects	10.1016/j.trac.2018.07.009	Yes	Yes	Yes	Yes	Yes	Yes	The review provides detailed descriptions of the included primary studies, specifically regarding the analytes and matrices studied, the DLLME parameters used (e.g., solvents, pH, time), the overall study design of the analytical methods (e.g., DLLME modes, coupled instruments), key performance metrics such as LODs and EFs, and relevant duration/times for the analytical procedures.
Dispersive liquid-liquid microextraction for chemical speciation and determination of ultra-trace concentrations of metal ions	10.1016/j.trac.2012.10.011	Yes	Yes	Yes	Yes	Yes	No	The review describes the included studies in detail, primarily through **Table 1**. This table comprehensively lists for each application: the 'Analyte,' 'Matrix,' 'Technique,' 'Chelating agent,' and 'Extraction solvent'. It also provides 'Dynamic linear range (lg/L),' 'LOD (lg/L),' and 'EF' (Enrichment Factor) as **performance metrics**. The implicit study design is an experimental application o…
Dispersive liquid-liquid microextraction for determination of organic analytes	10.1016/j.trac.2010.03.016	Yes	Yes	Yes	Yes	Yes	Partial Yes	The review provides detailed descriptions of the included studies. Analytes and matrices are extensively described in dedicated sections (e.g., 'Pesticides', 'Pharmaceuticals', 'PCBs and PBDEs') and tables, covering a wide range of organic compounds and matrices. DLLME parameters for each study are consistently reported in the tables, including 'Extraction solvent', 'Disperser solvent', and addit…
Dispersive liquid-liquid microextraction for forensic drug analysis	10.1016/B978-0-443-13907-9.00013-9	Yes	Yes	Yes	Yes	Yes	No	The review provides comprehensive details about the included primary studies (applications): - **Described analytes/matrices**: Various drugs (e.g., 'opioids', 'cocaine', 'benzodiazepines', 'new psychoactive substances', 'amphetamine', 'GHB', 'antidepressants', 'fentanyl', 'clozapine') and matrices ('urine', 'blood', 'plasma', 'saliva', 'sweat', 'hair', 'exhaled breath condensate', 'beverages', '…
Dispersive liquid–liquid microextraction in food analysis. A critical review	10.1007/s00216-013-7344-9	Partial Yes	Yes	Yes	Yes	Yes	No	The review provides extensive details about the included studies. **Analytes and matrices** are thoroughly described, with examples like 'pesticides of different classes' and diverse food matrices such as 'fruit juices, fruits and vegetables, beer, wine, honey, egg, milk and derivatives'. This information is systematically presented in tables (Tables 2, 3, 4). **DLLME parameters** are detailed, i…
Dispersive Liquid-Liquid Microextraction in the Analysis of Milk and Dairy Products: A Review	10.1155/2016/4040165	Partial Yes	Yes	Yes	Yes	Yes	No	The review provides detailed descriptions of the included studies in 'Table 1: Modes of DLLME Used in Dairy Analysis' and accompanying text. This includes specific analytes and matrices (e.g., cholesterol in milk, phthalate esters in soybean milk). Detailed DLLME parameters are provided, such as extraction and dispersive solvent types and volumes, pH, and centrifugation times. The study designs (…
Dispersive Liquid–Liquid Microextraction of Organic Compounds: An Overview of Reviews	10.1134/S1061934820100056	Yes	Yes	Yes	Yes	Yes	Yes	The review extensively describes the characteristics of the DLLME methods and applications summarized from the included reviews and primary literature examples. It describes: - **Analytes and matrices:** 'organic compounds from waters, food, and biological samples'. Specific analytes mentioned include 'pesticides, triazole fungicides, parabens, alkylbenzenes and bisphenol A, and UV filters'. - **…
Dispersive liquid–liquid microextraction: trends in the analysis of biological samples	10.4155/bio.15.141	Yes	Yes	Yes	Yes	Yes	Yes	The review provides **detailed descriptions of the included DLLME applications** in Table 1, titled 'Applications of dispersive liquid–liquid microextraction to biological samples'. This table clearly specifies the **analytes and matrices** (e.g., 'Human plasma' and 'Total valproic acid'). It also details the **DLLME parameters** by listing 'Extraction solvent/auxiliary solvents', 'Disperser solv…
2.10 Dispersive Liquid–Liquid Microextraction	10.1016/B978-0-12-381373-2.00051-X	Yes	Yes	Yes	Yes	Yes	Yes	The review provides comprehensive details about the included primary studies' applications of DLLME. Extensive tables (Table 1, 2, 3, 4, 5, 6, 7, 8, 9, 10, 11) and descriptive text cover various key aspects: - **Described analytes and matrices**: Specific target analytes (e.g., 'Pesticides', 'Cd', 'PAHs') and their respective matrices (e.g., 'river, well, and surface water', 'human urine', 'red w…
Dispersive Liquid-Liquid Microextraction	10.1016/B978-0-12-816911-7.00016-5	No	Yes	Yes	Yes	Yes	No	Although the review provides extensive details on analytes, matrices, various DLLME parameters, DLLME method designs, and performance metrics, it does not systematically describe the 'study setting' or 'duration' for each referenced primary study. Furthermore, as identified in Item 1, the review does not define specific 'comparator groups' in a structured PICO format for primary studies, which is…
Dispersive liquid-liquid microextraction: Evolution in design, application areas, and green aspects	10.1016/j.trac.2022.116636	Partial Yes	Yes	Yes	Partial Yes	Yes	No	The review provides extensive details on the types of analytes and matrices studied with DLLME, such as 'polycyclic aromatic hydrocarbons (PAHs) from water samples' [20] or 'pesticides from water, and green tea samples' [21]. It describes DLLME parameters, including details on extraction and disperser solvents [22-26], and various design modifications like different dispersion methods [27, 28]. P…
Evolution of dispersive liquid–liquid microextraction method	10.1016/j.chroma.2009.11.088	Yes	Yes	Yes	Yes	Yes	Yes	The article describes included applications in detail, providing information on 'Analytes', 'Matrix', 'Extraction solvent volume', 'Disperser solvent volume', 'Detector' or 'Instrument', 'EF' (enrichment factor), and 'LOD' (limit of detection) in Tables 1, 2, and 3. For example, 'The application of DLLME was developed for extraction and determination of polycyclic aromatic hydrocarbons (PAHs) in …
Five Years of Dispersive Liquid–Liquid Microextraction	10.1080/05704928.2012.697087	Partial Yes	Yes	Yes	Yes	Yes	No	The review provides a comprehensive 'Table 1: Applications of DLLME and related microextraction techniques'. This table extensively describes the included primary studies by listing the 'Analyte,' 'Sample' (matrices/population), 'Procedure' (DLLME variants/designs), 'Detection and comments' (methods), and 'LOD/LOQ' (performance metrics/outcomes) for each entry. However, specific details about the…
Insights into coacervative and dispersive liquid-phase microextraction strategies with hydrophilic media e A review	10.1016/j.aca.2020.08.022	Yes	Yes	Yes	Yes	Yes	Yes	The review provides detailed descriptions of the included LPME methods and their applications. It describes the analytes and matrices (e.g., 'Analytes (number)' and 'Sample (amount, pretreatment)' in Table 1). It details DLLME parameters for each method, including the extraction medium, its amount, additives, driving forces, and assistance methods. The study designs are described through the clas…
In-syringe dispersive liquid-liquid microextraction	10.1016/j.talanta.2021.123002	Partial Yes	Yes	Yes	Yes	Yes	No	The included studies are described in considerable detail, covering analytes (e.g., 'fungicides', 'aflatoxins', 'metals', 'pesticides', 'UV filters', 'estrogens') and matrices (e.g., 'water samples', 'chocolate powder samples', 'plasma samples', 'wine samples', 'biological samples (blood and hair)', 'rice samples'). DLLME parameters such as extraction solvent, dispersant, energy source (vortex, p…
Ionic liquid dispersive liquid–liquid microextraction for pesticide residue analysis in honey	10.1080/00218839.2019.1656701	Yes	Yes	Yes	Yes	Yes	Yes	The review comprehensively describes the characteristics of the included primary studies, focusing on the analytical applications. This includes: - **Analyte and Matrices:** Clearly stated as 'pesticide residue analysis in honey', with specific pesticide classes (e.g., triazine herbicides, organochlorine, benzoylureas, pyrethroids) and honey as the matrix. - **DLLME Parameters:** Detailed experim…
Ionic liquids in dispersive liquid–liquid microextraction for environmental aqueous samples	10.1016/j.microc.2024.112254	Partial Yes	Yes	Yes	Yes	Yes	No	The review describes the **analytes and matrices** studied (e.g., 'emerging contaminants in environmental aqueous samples', various samples listed in Table 2), the **DLLME methods and their variations** (e.g., 'temperature-assisted (TA-IL-DLLME), ultrasound-assisted (UA-IL-DLLME), vortex-assisted dispersive liquid–liquid microextraction (VA-DLLME), in situ IL-DLLME, magnetic ionic liquid dispersi…
Ionic liquids in dispersive liquid-liquid microextraction	10.1016/j.trac.2013.06.008	Yes	Yes	Yes	Yes	Yes	Yes	The review provides **extensive details about the included primary studies**. It thoroughly **describes the analytes and matrices** targeted by IL-DLLME methods, including specific organic compounds and metals in various liquid and solid samples [20, 128, 134, Tables 1-6]. It clearly **describes the DLLME parameters** for each mode, such as the types and amounts of IL extractants, dispersive solv…
Ionic Liquid-Assisted DLLME and SPME for the Determination of Contaminants in Food Samples	10.3390/separations9070170	Yes	Yes	Yes	Yes	Yes	Partial	The review provides detailed descriptions of the included applications of IL-assisted microextraction. It describes the **analytes and matrices** extensively, using examples and comprehensive tables for both DLLME and SPME. **DLLME/SPME parameters** are thoroughly discussed, including IL types, their properties (e.g., hydrophobicity, viscosity), the role of disperser solvents, and external assist…
Modern approaches in dispersive liquid-liquid microextraction (DLLME) based on ionic liquids: A review	10.1016/j.molliq.2018.03.043	Partial Yes	Yes	Yes	Yes	Yes	No	The review provides detailed descriptions of the included studies regarding **analytes and matrices** (e.g., in Tables 2-6, listing 'Analyte' and 'Sample'). **DLLME parameters** are discussed broadly (e.g., 'types and volumes of extraction and disperser solvents, extraction time, sample amount, pH, and salt addition') and implicitly by describing different DLLME modes. The 'Type of DLLME' in Tabl…
Pharmaceutical and biomedical applications of dispersive liquid–liquid microextraction	10.1016/j.jchromb.2017.07.055	Partial Yes	Yes	Yes	Yes	Yes	No	The review provides detailed descriptions of the analytes and matrices for the primary studies, as well as the DLLME parameters, and the performance metrics (e.g., linearity, LOD). It also implicitly describes the experimental designs of the primary studies by detailing the analytical methodologies. However, it does not provide details on the study setting or duration of the primary studies.
Progress of Extraction Solvent Dispersion Strategies for Dispersive Liquid‐liquid Microextraction	10.1016/S1872-2040(15)60851-9	Partial Yes	Yes	Yes	Yes	Yes	No	The review provides detailed descriptions of included studies, specifying 'Analytes' (population/matrix) and various 'Extraction (dispersion) solvent' and 'Extraction time' parameters (methods). The 'apparatus' and 'extraction method' implicitly describe the study designs. 'Enrichment factor' and other performance metrics (outcomes) are also reported. While the specific analytes, matrices, and DL…
Recent advances in coupling single-drop and dispersive liquid–liquid microextraction with UV–vis spectrophotometry and related detection techniques	10.1016/j.microc.2011.10.006	Partial Yes	Yes	Yes	Yes	Yes	No	The review describes the analytes and matrices (e.g., 'iodine', 'thiols', 'Cr(VI) in biological fluids'), DLLME/SDME parameters (e.g., 'Extraction phase: 2 μL microdrop containing Zn(II) in NaOH', 'ES: chloroform, 138 μL'), study designs/principles ('HS-SDME, in situ generation of volatile H2S', 'DLLME coupled with digital colorimetry'), and performance metrics (e.g., 'Range' and 'LOD' in Tables …
Recent advances in dispersion strategies for dispersive liquid–liquid microextraction from green chemistry perspectives	10.1016/j.microc.2023.108807	Yes	Yes	Yes	Yes	Yes	Yes	The review provides detailed descriptions of the included DLLME studies: - **Described analytes/matrices:** The tables (e.g., Table 1, Table 2, Table 3) consistently list the "Analytes" and "Matrix" for each study, such as "Steroids Water (5 mL)" or "Nitrophenols Water". - **Described DLLME parameters:** Key parameters of the DLLME methods, including "Extractant" (e.g., "1-Dodecanol (50 μL)", "DE…
Recent Advances in Dispersive Liquid–Liquid Microextraction for Organic Compounds Analysis in Environmental Water: A Review	10.2174/157341112798472170	Partial Yes	Yes	Yes	Yes	Yes	No	The review provides extensive details on the included primary studies, particularly in Table 1 and accompanying text, describing the analytes, environmental water matrices, DLLME parameters (solvents, volumes, extraction time), and performance metrics (EF, LODs, linear range, RSDs, recoveries). However, detailed study settings or durations for each primary study are not consistently reported.
Recent Advances in Dispersive Liquid-Liquid Microextraction for Pharmaceutical Analysis	10.1080/10408347.2023.2299280	Yes	Yes	Yes	Yes	Yes	Yes	Table 1 provides detailed descriptions of the included primary studies, specifically listing 'Analyte' and 'Sample' (matrices/population), 'Type of DLLME' (study design/method), 'Extracting solvent' and 'Dispersing solvent' (DLLME parameters), and 'Detection Linearity' and 'LOD' (performance metrics). The 'Application' column in Table 1 describes the study setting (e.g., Pharmaceutical quality co…
Recent advances in dispersive liquid–liquid microextraction using organic solvents lighter than water. A review	10.1016/j.microc.2011.12.002	Yes	Yes	Yes	Yes	Yes	Yes	The review describes the included primary studies in sufficient detail for an analytical chemistry context. * **Described analytes/matrices**: The review provides extensive details on the analytes and matrices studied in the primary literature. For example, Tables 1 and 2 list specific 'Analyte' and the text frequently specifies the sample matrix, such as 'organo-phosphorus pesticides from water …
Recent Application of Deep Eutectic Solvents as Green Solvent in Dispersive Liquid–Liquid Microextraction of Trace Level Chemical Contaminants in Food and Water	10.1080/10408347.2020.1808947	Yes	Yes	Yes	Yes	Yes	Yes	The review provides **detailed descriptions of the included primary studies, particularly in Tables 1-4**. These tables systematically specify: the **analytes** and **matrices** (e.g., 'Surface water', 'Tea beverages/fruit juices', 'Tomato juice'); the **DLLME parameters** ('ES (molar ratio, dosage amount)', 'Dispersant (volume)') and the main text thoroughly discusses 'Physicochemical properties…
Recent development and applications of dispersive liquid–liquid microextraction	10.1016/j.chroma.2013.04.053	Yes	Yes	Yes	Yes	Yes	Yes	The review provides detailed descriptions of the included primary studies, including the **analytes** and **matrices** (e.g., various pesticides and metal ions in water, food, and biological samples). **DLLME parameters** are extensively detailed, such as types of extraction and disperser solvents, and the modifications to the DLLME procedure. The **study designs** (i.e., the experimental setups …
Recent developments in dispersive liquid–liquid microextraction	10.1007/s00216-013-7467-z	Yes	Yes	Yes	Yes	Yes	Yes	The review provides extensive details for the included studies through comprehensive tables (Table 1 and 2). These tables specify the analytes, matrices, extraction and disperser solvents, analytical techniques, enrichment factors (EF), and limits of detection (LOD). The text further elaborates on DLLME principles and modifications. This comprehensive description allows for a good understanding o…
Recent developments in homogeneous and dispersive liquid–liquid extraction for inorganic elements determination. A review	10.1016/j.talanta.2009.09.005	Partial Yes	Yes	Yes	Yes	Yes	No	The review adequately describes the analytes and matrices of the included studies, details DLLME and HLLE parameters (e.g., solvents, chelating agents, centrifugation conditions, volumes), and specifies the detection systems and methods' designs. Analytical performance metrics such as linear range, detection limit, and enrichment factor are consistently reported. However, specific study settings …
Recent developments of dispersive liquid-liquid microextraction technique	10.3724/SP.J.1123.2014.11015	**Yes**	**Yes**	**Yes**	**Yes**	**Yes**	**Yes**	The review provides comprehensive details for the included primary studies, fulfilling all sub-items: * **Described analytes and matrices**: The article consistently specifies the analytes and the diverse matrices in which DLLME was applied (e.g., 'pyrethroids' in 'fruit juices', 'tricyclic antidepressants' in 'human urine and plasma', 'chlorophenols' in 'wine', '酰胺类除草剂' (amides) in 'green tea an…
Recent trends in replacement of disperser solvent in dispersive liquid-liquid microextraction methods	10.1080/15422119.2018.1460851	Yes	Yes	Yes	Yes	Yes	Yes	The review provides detailed descriptions of the included 'studies' (i.e., applications of various DLLME methods). This includes comprehensive information on analytes and matrices in Table 2 (e.g., 'Analyte', 'Sample') and text (e.g., 'various trace organic... and inorganic species... in different matrices'). DLLME parameters such as extraction solvent, disperser solvent, and specific operational…
Separation and Preconcentration by Dispersive Liquid–Liquid Microextraction Procedure: Recent Applications	10.1007/s10337-011-2124-1	Yes	Yes	Yes	Yes	Yes	Yes	The review provides comprehensive details of the included studies and their methodologies, particularly in tables. **Described analytes/matrices:** Tables 1 and 2 list 'Analyte' and 'Applications' (which includes matrices) for each study. For example, 'PAHs', 'Pesticides', 'VOCs', 'Drugs', 'Metal ions' are mentioned in keywords, and specific analytes like 'Malachite green' in 'Textile industry wa…
Solidification of floating organic droplet in dispersive liquid-liquid microextraction as a green analytical tool	10.1016/j.talanta.2017.03.084	Partial Yes	Yes	Yes	No	Yes	No	The review provides **detailed descriptions of the analytes, matrices, and DLLME-SFOD parameters** [2-12, 28-40]. For instance, section 2.3 elaborates on factors affecting extraction efficiency, including solvent types and volumes, salt concentration, pH, temperature, stirring rate, and extraction time [28]. Tables 2-5 extensively summarize specific applications, listing analytes, sample types, s…
Solvent-terminated dispersive liquid-liquid microextraction: a tutorial	10.1016/j.aca.2018.02.005	Partial Yes	Yes	Yes	Yes	Yes	No	The review provides detailed descriptions of the included primary studies concerning several key aspects. It describes the 'analytes' and 'matrices' ('Sample') in detail, as evident in Table 2 and the accompanying text. The 'DLLME parameters' such as 'Extractant', 'Disperser', and 'Demulsifier' types and volumes are clearly specified for each application in Table 2, with further discussion in the…
Strategies of dispersive liquid-liquid microextraction for coastal zone environmental pollutant determination	10.1016/j.chroma.2021.462615	Yes	Yes	Yes	Yes	Yes	Yes	The review provides detailed descriptions of the included primary studies' characteristics, primarily through Table 1 and accompanying text. Table 1 comprehensively lists 'Analyte', 'Sample' (matrices), 'Extractant', 'Dispersant', 'Assisted mode', and 'Instruments' used for each DLLME application. Performance metrics such as 'Recoveries (%)', 'LOD (μg/L)', and 'LOQ (μg/L)' are reported. The main …
Ten years of dispersive liquid–liquid microextraction and derived techniques	10.1080/05704928.2016.1224240	Partial Yes	Yes	Yes	Yes	Yes	No	The review thoroughly describes the analytes and matrices investigated, such as 'numerous organic compounds' and 'inorganic anions' in samples like 'environmental water', 'biological samples', and 'food analysis', and provides detailed lists in tables 1 and 2. DLLME parameters are extensively described, including types and volumes of solvents, centrifugation conditions, and various auxiliary ener…
The present state of coupling of dispersive liquid–liquid microextraction with atomic absorption spectrometry	10.1039/c2ja30175j	Partial Yes	Yes	Yes	Yes	Yes	No	The review provides detailed information about the included studies in Table 1 [5-34]. This includes: analytes and sample matrices ('Analyte', 'Sample') [5-34]; DLLME parameters such as the 'Procedure' type (e.g., DLLME, UA-DLLME-SFO, SI-DLLME) and details like 'Extraction solvent' and 'Dispersive solvent' volumes [5-34]. Section 3 further elaborates on 'Factors affecting the DLLME procedure' inc…
The recent developments in dispersive liquid–liquid microextraction for preconcentration and determination of inorganic analytes	10.1016/j.jscs.2011.11.005	Partial Yes	Yes	Yes	Yes	Yes	No	The review provides detailed descriptions of the included primary studies, specifically concerning the analytes, matrices (populations), DLLME parameters and combined analytical techniques (methods), and performance metrics such as linear range, detection limits, and enrichment factors, largely summarized in Table 2 [1, 2, 27, 28]. However, it does not consistently describe the specific study set…
Use of green alternative solvents in dispersive liquid-liquid microextraction: A review	10.1002/jssc.202100609	Partial Yes	Yes	Yes	Yes	Yes	Partial Yes	The review provides details on the analytes, matrices, and DLLME parameters employed in the primary studies discussed. It also discusses performance metrics like enrichment factors and instrumental compatibility. The 'study design' of the primary studies (method development/application) is clear. However, specific details regarding the 'study setting duration' for individual primary studies are n…
Separation and Preconcentration by Dispersive Liquid–Liquid Microextraction Procedure: A Review	10.1365/s10337-009-1104-1	Partial Yes	Yes	Yes	No	Yes	No	The review provides descriptive details of the included primary studies, especially in Table 1, Table 2, Table 3, and Table 4. These tables describe analytes, matrices, DLLME parameters, and performance metrics (e.g., linear range, enrichment factor, detection limit, RSD) [17-23, 34-40, 50, 51, 77-82, 88-90]. However, full descriptions of study design and setting/duration for each primary study a…
Liquid-phase and DLLME techniques with derivatization: Recent applications in bioanalysis	10.1016/j.jchromb.2011.02.009		Yes	Yes	Yes	Yes	Yes	The review provides detailed descriptions of the included primary studies. It clearly describes the specific analytes and the biological matrices (e.g., urine, blood, plasma, hair) investigated in each application. Key DLLME/LPME parameters such as extraction solvent and volume, derivatization agents, and other experimental conditions (e.g., pH, temperature, stirring rate) are provided for numero…
Recent advances in DLLME for pesticide analysis	10.1016/j.trac.2015.04.022		Yes	Yes	Yes	Yes	Partial Yes	The review provides comprehensive details about the included studies, covering analytes, matrices, DLLME parameters, study designs, and performance metrics, but lacks detailed duration information.\n- **Described analytes/matrices:** The review extensively describes the analytes (various pesticides) and matrices (e.g., water, soil, biological samples, fruits, vegetables, wine, tea, honey) for the…
