# Supplementary material for: Twenty Years of Dispersive Liquid–Liquid Microextraction: An Umbrella Review of Methodological Quality, Thematic Evolution, and Roadmap for Evidence Integration in Analytical Chemistry
Source: Molecules. 2026 Jun 2;31(11):1918. doi: 10.3390/molecules31111918 (PMC13257464; doi:10.3390/molecules31111918)
Supplement: Supplementary file 1 [file molecules-31-01918-s001.zip › item9_satisfactory_risk_of_bias_assessment.csv]

article_title	article_doi_pmid_scopus_wos_id	suggested_rating	assessed_use_of_doe_vs_ovat	assessed_inadequate_validation	assessed_validation_protocols	assessed_reliance_on_visual_inspection	assessed_lack_of_reference_materials_or_external_validation	assessed_interferences	assessed_key_experimental_parameters	evaluated_other_confounding_factors	RoB_tool_specified	justification_and_notes
A REVIEW ON EXTRACTION SOLVENTS IN THE DISPERSIVE LIQUID-LIQUID MICROEXTRACTION	10.17576/mjas-2018-2202-01	No	No	No	No	No	No	No	No	No	No	"The review does not perform a systematic risk of bias assessment of the primary studies using a specified tool or methodology. While it discusses the advantages and disadvantages of different solvents and methods (e.g., 'chlorinated solvents are reportedly toxic and environmentally-unfriendly', issues with differentiating interphase, GC compatibility for ILs), these are presented as characterist…
Advancements in overcoming challenges in dispersive liquid-liquid microextraction: An overview of advanced strategies	10.1016/j.trac.2023.117429	No	No	No	No	No	No	No	No	No	No	"The review does not report a systematic assessment of the risk of bias for the individual primary studies. There is no mention of a specific RoB tool used, nor is there an evaluation of potential biases related to the use of Design of Experiments (DoE) versus One-Variable-At-a-Time (OVAT), inadequate validation, reliance on visual inspection, lack of reference materials, interferences, key exper…
Advances in dispersive liquid-liquid microextraction and its application to analysis of biological samples	10.3724/SP.J.1123.2019.10026	No	No	No	No	No	No	No	No	No	No	"The review does not conduct a systematic risk of bias assessment of the included primary studies using a specified tool or framework. While it discusses factors affecting DLLME performance (e.g., pH, salt concentration) and general limitations of certain DLLME modes (e.g., high volatility/toxicity of extractants, low reproducibility of n-DLLME; high cost/unsuitability for GC of IL-DLLME; limited…
An overview of advances in dispersive liquid–liquid microextraction for the extraction of pesticides and emerging contaminants from environmental samples	10.1016/j.teac.2017.03.001	No	No	No	No	No	No	No	No	No	No	"The review does not include a formal risk of bias assessment for the included primary studies, as it is a narrative review of analytical method advances. None of the specific DLLME-related bias factors or general confounding factors are systematically assessed or discussed for individual studies. - **Assessed use of DOE vs OVAT:** No. While optimization parameters are described, the methods used…
Application of Dispersive Liquid-Liquid Microextraction in Forensic Toxicological Analysis	10.12116/j.issn.1004-5619.2019.03.016	No	No	No	No	No	No	No	No	No	No	"The review does not include a systematic assessment of the risk of bias in the included primary studies. None of the DLLME-specific bias factors (e.g., use of DOE vs. OVAT, inadequate validation, reliance on visual inspection, lack of reference materials, interferences, key experimental parameters) or other confounding factors are assessed. No risk of bias tool is specified or applied."
Application of hollow fiber liquid phase microextraction and dispersive liquideliquid microextraction techniques in analytical toxicology	10.1016/j.jfda.2015.10.004	No	No	No	No	No	No	No	No	No	No	"The review does not report a systematic assessment of the risk of bias for the individual primary studies that are summarized. While it discusses factors affecting extraction efficiency (e.g., pH, temperature, solvent type), which are relevant to method quality, it does not critically appraise the primary studies for specific DLLME-related bias factors like the use of DOE vs. OVAT for optimizati…
Applications and opportunities of experimental design for the dispersive liquid–liquid microextraction method – A review	10.1016/j.talanta.2018.08.002	No	Yes	No	No	No	No	Yes	Yes	Partial Yes	No	"The review addresses several aspects related to bias and methodological rigor, but does not use a formal risk of bias tool: * **Assessed use of DoE vs. OVAT:** Yes. The review explicitly states that 'conventional approaches will not be able to find optimal solutions' for complex problems and that OFAT 'ignore interactions between parameters', while 'DoE is a superior strategy with high efficienc…
Automated in-syringe dispersive liquid-liquid microextraction	10.1016/j.trac.2014.03.009	No	No	No	No	No	No	No	No	No	No	"The review critically compares different *approaches* to automated DLLME and outlines their advantages and limitations (Section 5, Table 3). However, it does not include a systematic assessment of the risk of bias (RoB) for the *individual primary studies* it discusses or references. None of the DLLME-specific bias factors (e.g., use of DOE vs. OVAT, inadequate validation, reliance on visual ins…
Automation of dispersive liquideliquid microextraction and related techniques. Approaches based on flow, batch, flow-batch and in-syringe modes	10.1016/j.trac.2016.10.003	No	No	No	No	No	No	No	No	No	No	"The review does not include a systematic assessment of the risk of bias for the included primary studies. While it discusses general challenges and limitations inherent to DLLME and its automation, such as 'Matrix effects', and mentions aspects like 'optimisation effort' for parameters, it does not critically appraise the methodologies of individual studies for specific bias factors (e.g., inade…
Beyond dispersive liquid–liquid microextraction	10.1016/j.chroma.2014.02.021	No	No	No	No	No	No	No	No	No	No	"The review does not conduct a formal risk of bias assessment for the primary studies or DLLME methods it discusses. There is no mention of assessing specific bias factors related to experimental design (DOE vs OVAT), validation, reliance on visual inspection, lack of reference materials, interferences, key experimental parameters, or other confounding factors. No RoB tool is specified or applied…
Deep Eutectic Solvents as Promising Green Solvents in Dispersive Liquid–Liquid Microextraction Based on Solidification of Floating Organic Droplet: Recent Applications, Challenges and Future Perspectives	10.3390/molecules26237406	No	No	No	No	No	No	No	No	No	No	"The review does not report that a risk of bias assessment was conducted for the included primary studies. No specific tool for risk of bias assessment was mentioned, nor were any DLLME-specific bias factors (e.g., use of DOE vs. OVAT, inadequate validation, reliance on visual inspection, lack of reference materials) systematically evaluated for the summarized literature."
Developments of Dispersive Liquid-Liquid Microextraction Technique	10.1016/S1872-2040(08)60082-1	No	No	No	No	No	No	No	No	No	No	"The review article does not include a systematic assessment of the risk of bias for the included primary studies. There is no discussion or assessment of DLLME-specific bias factors such as the use of Design of Experiments (DoE) versus One-Variable-At-a-Time (OVAT), inadequate validation, validation protocols, reliance on visual inspection, lack of reference materials or external validation, int…
Dispersive liquid-liquid microextraction	10.1016/j.trac.2011.04.014	No	No	No	No	No	No	No	No	No	No	"The review does not perform a risk of bias assessment for the included primary studies. None of the DLLME-specific bias factors (such as the use of design of experiments vs. one-variable-at-a-time, inadequate validation, reliance on visual inspection, lack of reference materials/external validation, interferences, or key experimental parameters regarding bias) are assessed. No risk of bias tool …
Dispersive Liquid–Liquid Micro Extraction: An Analytical Technique Undergoing Continuous Evolution and Development—A Review of the Last 5 Years	10.3390/separations11070203	No	No	No	No	No	No	No	No	No	No	"The review does not mention or report any formal risk of bias assessment for the included primary studies. There is no specification of a risk of bias tool, nor any discussion of specific DLLME-related bias factors (such as the use of DOE vs. OVAT, inadequate validation, validation protocols, reliance on visual inspection, lack of reference materials/external validation, interferences, key exper…
Dispersive liquid-liquid microextraction based binary extraction techniques prior to chromatographic analysis: A review	10.1016/j.trac.2018.08.016	No	No	No	No	No	No	No	No	No	No	"While the review critically appraises the objectives, merits, and limitations of the combined methods, including discussions on matrix effects, cleanup efficiency, reproducibility, and confounding factors, it does not conduct a systematic or explicit assessment of DLLME-specific risk of bias factors (such as the use of DoE vs. OVAT, inadequate validation, reliance on visual inspection, or lack o…
Dispersive liquid-liquid microextraction for chemical speciation and determination of ultra-trace concentrations of metal ions	10.1016/j.trac.2012.10.011	No	No	No	No	No	No	Yes	Yes	Yes	No	"The review discusses several aspects related to methodological quality or potential biases in DLLME applications generally. It addresses 'interferences' and methods to eliminate them (e.g., D-DLLME), and 'key experimental parameters' controlling extraction efficiency in Section 2. It also evaluates 'other confounding factors' like the impact of high salt concentrations on IL-based DLLME and the …
Dispersive liquid-liquid microextraction for determination of organic analytes	10.1016/j.trac.2010.03.016	No	Partial Yes	Partial Yes	No	No	No	Yes	Yes	Yes	No	"The review does not explicitly use a risk of bias tool for the included studies. However, it does address several factors relevant to the quality and reliability of DLLME applications. It discusses the use of DoE versus OVAT for optimization, recommending experimental designs for efficiency. While it doesn't formally assess inadequate validation protocols, it consistently reports validation para…
Dispersive liquid-liquid microextraction for forensic drug analysis	10.1016/B978-0-443-13907-9.00013-9	No	No	No	No	No	No	No	No	No	No	"The review **does not include a systematic assessment of the risk of bias within the primary studies**. While it acknowledges general analytical challenges like 'analyte-matrix interactions will lead to interferences' and the importance of 'optimization' and 'validation' of DLLME methods, it does not apply a specific risk of bias tool or a systematic methodology to evaluate the quality or potent…
Dispersive liquid–liquid microextraction in food analysis. A critical review	10.1007/s00216-013-7344-9	No	No	No	No	No	No	Yes	Yes	No	No	"The review does not specify a formal risk of bias (RoB) tool used for the appraisal of primary studies. While the review discusses practical issues that can affect reliability, it does not systematically assess specific DLLME-related bias factors. It mentions that 'matrix interferences' affect 'signal-to-noise ratio' and 'quantification limits', and that 'a matrix effect was found in most of the…
Dispersive Liquid-Liquid Microextraction in the Analysis of Milk and Dairy Products: A Review	10.1155/2016/4040165	No	No	No	No	No	No	No	No	No	No	"The review article does not include a formal assessment of the risk of bias for the included primary studies. It does not specify or apply a risk of bias tool. There is no systematic assessment of DLLME-specific bias factors such as the choice between Design of Experiment (DoE) and One-Variable-At-a-Time (OVAT) optimization, the adequacy of validation protocols, potential reliance on visual insp…
Dispersive Liquid–Liquid Microextraction of Organic Compounds: An Overview of Reviews	10.1134/S1061934820100056	No	No	No	No	No	No	No	No	No	No	"The review does not include a systematic assessment of the risk of bias of the included studies or reviews, nor does it discuss DLLME-specific bias factors as outlined in the sub-items for methodological quality evaluation. While 'design of experiments in DLLME' is mentioned as a topic of existing reviews, the current review does not *assess* how primary studies or summarized reviews handled the…
Dispersive liquid–liquid microextraction: trends in the analysis of biological samples	10.4155/bio.15.141	No	No	No	No	No	No	No	No	No	No	"The review article, being a narrative review, **does not systematically assess the risk of bias of the included primary studies**. While it discusses general 'Drawbacks' of DLLME, such as the use of chlorinated solvents and the pervasive 'matrix effect' in biological samples, and mentions how certain primary studies addressed interferences or used experimental design, it does **not perform a for…
2.10 Dispersive Liquid–Liquid Microextraction	10.1016/B978-0-12-381373-2.00051-X	No	Yes	Partial Yes	No	No	Partial Yes	Yes	Yes	Partial Yes	No	"While the review discusses factors related to the reliability and performance of DLLME methods, it does not conduct a formal or comprehensive 'risk of bias' assessment of the included primary studies as typically understood in systematic reviews. There is no specified risk of bias tool. - **Assessed use of DOE vs OVAT**: The article mentions that 'one-variable-at-a-time optimization is frequentl…
Dispersive Liquid-Liquid Microextraction	10.1016/B978-0-12-816911-7.00016-5	No	No	No	No	No	No	No	No	No	No	"The review article does not include a systematic assessment of the risk of bias for the primary studies or methodologies it discusses. There is no mention of using a specific RoB tool, nor does it address DLLME-specific bias factors (such as the use of DoE vs. OVAT, inadequate validation, validation protocols, reliance on visual inspection, lack of reference materials/external validation, interf…
Dispersive liquid-liquid microextraction: Evolution in design, application areas, and green aspects	10.1016/j.trac.2022.116636	No	No	No	No	No	No	No	No	No	No	"The review critically discusses the advantages and limitations of the DLLME technique itself, such as the toxicity of chlorinated solvents [14] or potential errors in sample preparation [34]. However, it does not conduct a formal risk of bias assessment for the individual primary studies it refers to, nor does it specify any RoB tool used for such an assessment [35]."
Five Years of Dispersive Liquid–Liquid Microextraction	10.1080/05704928.2012.697087	No	No	No	No	No	No	No	No	No	No	"The review does not include any assessment of the risk of bias for the included primary studies. There is no mention of a specific risk of bias tool or a discussion of any DLLME-specific bias factors (e.g., use of DoE vs. OVAT, inadequate validation, reliance on visual inspection, lack of reference materials/external validation, interferences, key experimental parameters, or other confounding fa…
Insights into coacervative and dispersive liquid-phase microextraction strategies with hydrophilic media e A review	10.1016/j.aca.2020.08.022	No	No	No	No	No	No	No	No	No	No	"The review identifies general 'common issues amongst all the methods that limit their real application' such as low compatibility with MS systems and challenges in collecting the final extraction phase. It also highlights the need for further research into the stability of DESs and better design of hydrophilic extraction phases. However, it does not conduct a systematic risk of bias assessment o…
In-syringe dispersive liquid-liquid microextraction	10.1016/j.talanta.2021.123002	No	No	No	No	No	No	No	No	No	No	"The review does not include a systematic assessment of the risk of bias of the included primary studies. There is no mention of assessing DLLME-specific bias factors such as the use of Design of Experiments (DoE) vs. One-Variable-at-a-Time (OVAT), inadequate validation, validation protocols, reliance on visual inspection, lack of reference materials/external validation, interferences, or key exp…
Ionic liquid dispersive liquid–liquid microextraction for pesticide residue analysis in honey	10.1080/00218839.2019.1656701	No	No	No	No	No	No	No	No	No	No	"The review does not conduct a systematic assessment of the risk of bias for the included primary studies. None of the DLLME-specific bias factors listed (e.g., use of DOE vs. OVAT, inadequate validation, reliance on visual inspection, lack of reference materials, interferences, key experimental parameters, or other confounding factors) are explicitly addressed or evaluated in relation to the pri…
Ionic liquids in dispersive liquid–liquid microextraction for environmental aqueous samples	10.1016/j.microc.2024.112254	No	No	No	No	No	No	Partial Yes	No	Partial Yes	No	"The review discusses issues like 'ionic suppression in mass spectrometry' and adsorption in LC instruments, which can be confounding factors related to the analytical technique itself. However, it does not systematically assess risk of bias for the included primary studies using a specified tool or by addressing the DLLME-specific bias factors such as 'use of DOE vs OVAT,' 'inadequate validation…
Ionic liquids in dispersive liquid-liquid microextraction	10.1016/j.trac.2013.06.008	No	No	No	No	No	No	No	No	No	No	"The review article summarizes characteristics of primary studies, such as the use of 'experimental design' for optimization, 'validation with CRM', and 'study of coexisting species/ions'. However, it does not explicitly **assess the use of DOE vs OVAT** or other factors **as a risk of bias**. It does not **assess inadequate validation** or **validation protocols** for risk of bias. There is no m…
Ionic Liquid-Assisted DLLME and SPME for the Determination of Contaminants in Food Samples	10.3390/separations9070170	No	No	No	No	No	No	No	No	No	No	"The review identifies general disadvantages and limitations of ILs and microextraction techniques such as 'high viscosity and high costs, as well as the recovery of the ILs' or 'toxicity, poor biodegradability and high costs'. It also discusses challenges related to the 'complexity of food matrices'. However, it does not systematically assess or critique the specific risk of bias within the indi…
Modern approaches in dispersive liquid-liquid microextraction (DLLME) based on ionic liquids: A review	10.1016/j.molliq.2018.03.043	No	No	No	No	No	No	No	No	No	No	"The review discusses the advantages and disadvantages (limitations) of DLLME techniques and ILs. It mentions issues like 'innate weaknesses of DLLME', 'analyte degradation', 'stable emulsions', 'high cost' of ILs, and 'low volatility and high viscosity of ILs may be a problem for further GC analysis'. However, there is no evidence of a systematic assessment of specific DLLME-specific bias factor…
Pharmaceutical and biomedical applications of dispersive liquid–liquid microextraction	10.1016/j.jchromb.2017.07.055	No	Yes	No	No	No	No	No	No	No	No	"The review discusses the importance of optimization using multivariate analysis and chemometrics, which implicitly touches upon avoiding bias from one-variable-at-a-time approaches ('That explains why the authors used multivariate analysis in the optimization of the DLLME conditions'). However, it does not conduct a formal risk of bias assessment of the individual primary studies regarding inade…
Progress of Extraction Solvent Dispersion Strategies for Dispersive Liquid‐liquid Microextraction	10.1016/S1872-2040(15)60851-9	No	No	No	No	No	No	No	No	No	No	"The review does not include a risk of bias (RoB) assessment for the included primary studies. None of the DLLME-specific bias factors (e.g., use of DoE vs. OVAT, inadequate validation, reliance on visual inspection, lack of reference materials) or other confounding factors are addressed. No RoB tool is specified or applied."
Recent advances in coupling single-drop and dispersive liquid–liquid microextraction with UV–vis spectrophotometry and related detection techniques	10.1016/j.microc.2011.10.006	No	No	No	No	No	No	No	No	No	No	"The review does not report a formal risk of bias assessment of the included primary studies, nor does it specify any tool used for such an assessment. The DLLME-specific bias factors (use of DOE vs. OVAT, inadequate validation, validation protocols, visual inspection reliance, lack of reference materials/external validation, interferences, key experimental parameters, or other confounding factor…
Recent advances in dispersion strategies for dispersive liquid–liquid microextraction from green chemistry perspectives	10.1016/j.microc.2023.108807	No	No	No	No	No	No	No	No	No	No	"While the review discusses advantages and disadvantages of various DLLME methods, it does not provide a systematic 'risk of bias' assessment for the included studies in terms of their methodological quality or potential for bias in their experimental design or validation. The focus is on summarizing and describing the methods, rather than critically appraising their internal validity or generali…
Recent Advances in Dispersive Liquid–Liquid Microextraction for Organic Compounds Analysis in Environmental Water: A Review	10.2174/157341112798472170	No	No	No	No	No	No	No	No	No	No	"The review article discusses general limitations and future challenges of DLLME as a technique, such as its suitability for on-line pretreatment, solvent selection restrictions, and LODs. However, it does not systematically assess the risk of bias of the *included primary studies* using a specified tool or by addressing the DLLME-specific bias factors (e.g., use of DOE vs. OVAT, inadequate valid…
Recent Advances in Dispersive Liquid-Liquid Microextraction for Pharmaceutical Analysis	10.1080/10408347.2023.2299280	No	No	No	No	No	No	No	No	No	No	"The review discusses factors affecting DLLME efficiency (e.g., choice of solvents, pH, temperature), which are important for method optimization in primary studies. However, it does not assess the methodological risk of bias of the *included primary studies* using a specified tool or framework. There is no discussion of bias related to design of experiments (DOE) vs. one-variable-at-a-time (OVAT…
Recent advances in dispersive liquid–liquid microextraction using organic solvents lighter than water. A review	10.1016/j.microc.2011.12.002	No	No	No	No	No	No	No	No	No	No	"The review does not conduct a formal assessment of risk of bias for the included primary studies, nor does it specify or apply any risk of bias tool. The DLLME-specific bias factors (e.g., use of DoE vs. OVAT, inadequate validation, reliance on visual inspection, lack of reference materials, interferences, key experimental parameters, or other confounding factors) are not systematically assessed…
Recent Application of Deep Eutectic Solvents as Green Solvent in Dispersive Liquid–Liquid Microextraction of Trace Level Chemical Contaminants in Food and Water	10.1080/10408347.2020.1808947	No	No	No	No	No	No	No	Yes	No	No	"While the review **thoroughly discusses 'Major factors affecting sample preparation using DES-based DLLME'**, which are critical experimental parameters (e.g., physicochemical properties, sample pH, extraction time/temperature, salt effect, and assistance technologies) and their influence on extraction efficiency, it **does not explicitly assess specific DLLME-related bias factors** (e.g., use o…
Recent development and applications of dispersive liquid–liquid microextraction	10.1016/j.chroma.2013.04.053	No	No	No	No	No	No	No	No	No	No	"The article does not report a formal risk of bias assessment of the included primary studies. While it discusses limitations of the DLLME technique itself, such as requirements for solvents and potential complications from complex matrices, these are inherent properties of the method or challenges in its application, not a systematic evaluation of bias within the primary research papers (e.g., a…
Recent developments in dispersive liquid–liquid microextraction	10.1007/s00216-013-7467-z	No	No	No	No	No	No	No	No	No	No	"The review article does not include a systematic assessment of the risk of bias for the individual studies. There is no mention of a risk of bias tool, nor are any DLLME-specific bias factors (such as the use of DOE vs. OVAT, inadequate validation, or reliance on visual inspection) assessed for the included primary studies."
Recent developments in homogeneous and dispersive liquid–liquid extraction for inorganic elements determination. A review	10.1016/j.talanta.2009.09.005	No	No	No	No	No	No	No	No	No	No	"The review primarily summarizes applications and developments of HLLE and DLLME methods. It does not report any systematic risk of bias assessment of the included primary studies based on specific DLLME-related bias factors (e.g., use of DoE vs. OVAT, inadequate validation, reliance on visual inspection, lack of reference materials/external validation, interferences, key experimental parameters,…
Recent developments of dispersive liquid-liquid microextraction technique	10.3724/SP.J.1123.2014.11015	No	No	No	No	No	No	No	No	No	No	"The review article does not include a systematic assessment of the risk of bias in the primary studies. It does not specify or apply a risk of bias tool. None of the DLLME-specific bias factors (such as the assessment of DOE vs. OVAT, inadequate validation, validation protocols, reliance on visual inspection, lack of reference materials or external validation, interferences, or key experimental …
Recent trends in replacement of disperser solvent in dispersive liquid-liquid microextraction methods	10.1080/15422119.2018.1460851	No	No	No	No	No	No	No	No	No	No	"The review article describes various DLLME methods and their applications, including their reported analytical figures of merit. However, it does not conduct a systematic risk of bias assessment of the included primary studies. None of the DLLME-specific bias factors (such as the use of DOE vs. OVAT for optimization, inadequate validation, reliance on visual inspection, or lack of reference mate…
Separation and Preconcentration by Dispersive Liquid–Liquid Microextraction Procedure: Recent Applications	10.1007/s10337-011-2124-1	No	No	No	No	No	No	No	No	No	No	"The review does not include a formal risk of bias (RoB) assessment for the included primary studies using a specified tool or method. While it discusses advantages and disadvantages of DLLME methods (e.g., 'low cost and consumption of organic solvents', 'interferences from matrix are often present'), these are general characteristics of the technique or its application, not a systematic appraisa…
Solidification of floating organic droplet in dispersive liquid-liquid microextraction as a green analytical tool	10.1016/j.talanta.2017.03.084	No	No	No	No	No	No	No	No	No	No	"The review **does not conduct a systematic risk of bias assessment** of the included primary studies [42]. While it discusses 'Factors affecting extraction efficiency' (e.g., solvent type, volume, pH, temperature, stirring rate, extraction time) [28] and touches upon 'quality assurance (QA) and quality control (QC)' principles like validation parameters (linearity, specificity, accuracy, precisi…
Solvent-terminated dispersive liquid-liquid microextraction: a tutorial	10.1016/j.aca.2018.02.005	No	No	No	No	No	No	No	No	No	No	"The tutorial does not conduct a systematic risk of bias assessment for the primary studies it summarizes. It does not assess the use of DoE vs. OVAT, inadequate validation, validation protocols, reliance on visual inspection, lack of reference materials/external validation, interferences, or key experimental parameters from a risk of bias perspective. No specific risk of bias tool is mentioned o…
Strategies of dispersive liquid-liquid microextraction for coastal zone environmental pollutant determination	10.1016/j.chroma.2021.462615	No	No	No	No	No	No	No	No	No	No	"The review does not perform a formal risk of bias assessment on the included primary studies using a specified tool. While it discusses general 'Factors affecting extraction efficiency of DLLME' (e.g., pH, ionic strength, solvent type/volume) which can influence method performance, and mentions 'matrix interference', these discussions do not constitute a systematic assessment of bias factors for…
Ten years of dispersive liquid–liquid microextraction and derived techniques	10.1080/05704928.2016.1224240	No	No	No	No	No	No	No	No	No	No	"The review does not conduct a formal risk of bias (RoB) assessment on the included primary studies. No RoB tool is specified, nor are any DLLME-specific bias factors or other confounding factors assessed for the primary research."
The present state of coupling of dispersive liquid–liquid microextraction with atomic absorption spectrometry	10.1039/c2ja30175j	No	No	No	No	No	No	Yes	Yes	Yes	No	"The review discusses various factors affecting DLLME extraction efficiency, such as type and volume of solvents, ionic strength, extraction time, and centrifugation conditions [45]. It also addresses potential interferences from other metal ions when using chelating agents, stating that problems like 'interference caused by the competition for DDTC by other co-existing metals can be largely elim…
The recent developments in dispersive liquid–liquid microextraction for preconcentration and determination of inorganic analytes	10.1016/j.jscs.2011.11.005	No	Yes	No	No	No	No	Yes	Yes	No	No	"The review does not use a formal risk of bias (RoB) tool or provide a systematic assessment of bias in the included studies [29]. However, it discusses several factors relevant to potential biases or limitations of DLLME methods, such as the preference for experimental design over step-by-step optimization (related to DoE vs OVAT) [30, 31], the issue of interferences and competition for complexi…
Use of green alternative solvents in dispersive liquid-liquid microextraction: A review	10.1002/jssc.202100609	No	No	No	No	No	No	No	No	Yes	No	"The review does not explicitly assess specific DLLME-related risk of bias factors (e.g., use of DOE vs OVAT, inadequate validation, reliance on visual inspection, lack of reference materials) in the primary studies. It does discuss 'other confounding factors' or limitations, such as toxicity of components, viscosity, and compatibility with instruments, which affect the practical application and …
Separation and Preconcentration by Dispersive Liquid–Liquid Microextraction Procedure: A Review	10.1365/s10337-009-1104-1	No	No	No	No	No	No	No	No	No	No	"The provided excerpts discuss various factors affecting DLLME performance, such as 'selection of a suitable extraction solvent, selection of a suitable disperser, volume of extraction solvent, volume of disperser and extraction time' [9, 10] and mention optimization methods like 'response surface methodology and experimental design' [47] or 'chemometric method using a central composite design' […
Dispersive liquid-liquid microextraction coupled with derivatization: A review of different modes	10.1016/j.trac.2018.07.009	No	No	No	No	No	No	No	No	No	No	The review does not conduct a risk of bias assessment on the included primary studies, nor does it specify any tool used for such an assessment or address the DLLME-specific bias factors.
Evolution of DLLME method	10.1016/j.chroma.2009.11.088	No	No	No	No	No	No	No	No	No	No	The article, as a review of an analytical technique, identifies general limitations and challenges of DLLME, such as its unsuitability for ionizable compounds or complex matrices, and the consumption of disperser solvent. It discusses the importance of experimental parameters like solvent choice and volume. However, it does not conduct a systematic risk of bias assessment of the individual primar…
Liquid-phase and DLLME techniques with derivatization: Recent applications in bioanalysis	10.1016/j.jchromb.2011.02.009	No	No	No	No	No	No	Yes	No	Partial Yes	No	The review article does not conduct a systematic risk of bias assessment for the included primary studies using a specified tool. While it discusses certain limitations or challenges of the analytical methods, such as potential interferences from sample matrix, issues with reproducibility due to sample volume variation, or low recovery in some cases, it does not formally address the DLLME-specifi…
Recent advances in DLLME for pesticide analysis	10.1016/j.trac.2015.04.022	No	No	No	No	No	No	No	No	No	No	The review does not conduct a satisfactory risk of bias assessment for the included primary studies.\n- **Assessed use of DoE vs OVAT:** While the review recommends 'use of experimental designs' over a 'step-by-step approach' for optimization, it does not systematically assess whether the primary studies used design of experiments (DoE) versus one-variable-at-a-time (OVAT) or discuss the bias imp…
