# Supplementary material for: Twenty Years of Dispersive Liquid–Liquid Microextraction: An Umbrella Review of Methodological Quality, Thematic Evolution, and Roadmap for Evidence Integration in Analytical Chemistry
Source: Molecules. 2026 Jun 2;31(11):1918. doi: 10.3390/molecules31111918 (PMC13257464; doi:10.3390/molecules31111918)
Supplement: Supplementary file 1 [file molecules-31-01918-s001.zip › item10_funding_for_primary_studies_reported.csv]

article_title	article_doi_pmid_scopus_wos_id	suggested_rating	funding_sources_reported_for_each_primary_study_or_absence_noted	justification_and_notes
A REVIEW ON EXTRACTION SOLVENTS IN THE DISPERSIVE LIQUID-LIQUID MICROEXTRACTION	10.17576/mjas-2018-2202-01	No	No	The review does not report the funding sources for the primary studies included in the review. It only acknowledges the funding for the review itself.
Advancements in overcoming challenges in dispersive liquid-liquid microextraction: An overview of advanced strategies	10.1016/j.trac.2023.117429	No	No	The review does not report the funding sources for the individual primary studies included in the overview. Only the funding for the review article itself is acknowledged.
Advances in dispersive liquid-liquid microextraction and its application to analysis of biological samples	10.3724/SP.J.1123.2019.10026	No	No	The review does not report the funding sources for the primary studies included in the review, nor does it state that such information was unavailable or absent for the studies.
An overview of advances in dispersive liquid–liquid microextraction for the extraction of pesticides and emerging contaminants from environmental samples	10.1016/j.teac.2017.03.001	No	No	The review acknowledges its own funding sources. However, it does not report or comment on the funding sources for the *primary studies* that are included and discussed within the review.
Application of Dispersive Liquid-Liquid Microextraction in Forensic Toxicological Analysis	10.12116/j.issn.1004-5619.2019.03.016	No	No	While the review article itself discloses its funding sources, it does not consistently report the funding sources for each of the primary studies cited within the review.
Application of hollow fiber liquid phase microextraction and dispersive liquideliquid microextraction techniques in analytical toxicology	10.1016/j.jfda.2015.10.004	No	No	The review lists references to numerous primary studies/applications but does not provide any information about the funding sources for these individual studies.
Applications and opportunities of experimental design for the dispersive liquid–liquid microextraction method – A review	10.1016/j.talanta.2018.08.002	No	No	The review does not report the funding sources for the primary studies included in the review. It focuses on presenting the methodologies and their applications, not on the funding context of individual research papers.
Automated in-syringe dispersive liquid-liquid microextraction	10.1016/j.trac.2014.03.009	No	No	The review reports funding sources for the *review itself* in the 'Acknowledgments' section, but it does not report or note the absence of funding sources for each of the primary studies that are referenced or discussed within the review.
Automation of dispersive liquideliquid microextraction and related techniques. Approaches based on flow, batch, flow-batch and in-syringe modes	10.1016/j.trac.2016.10.003	No	No	The review reports the financial support received by two of its authors from Charles University Research Centre and the Czech Science Foundation in the 'Acknowledgements' section. However, it does not report the funding sources for the individual primary studies included in the review.
Beyond dispersive liquid–liquid microextraction	10.1016/j.chroma.2014.02.021	No	No	The review itself acknowledges funding from the National Science Council of Taiwan for 'This work'. However, it does not systematically report the funding sources for each of the numerous primary studies or methods cited throughout the review.
Deep Eutectic Solvents as Promising Green Solvents in Dispersive Liquid–Liquid Microextraction Based on Solidification of Floating Organic Droplet: Recent Applications, Challenges and Future Perspectives	10.3390/molecules26237406	No	No	The review does not report the funding sources or the absence of funding for each of the primary studies included in the summary.
Developments of Dispersive Liquid-Liquid Microextraction Technique	10.1016/S1872-2040(08)60082-1	No	No	While the review article discloses its own funding source: 'This work was supported by the National Natural Science Foundation of Hebei province of China (No. B2008000210)', it does not report the funding sources for the individual primary studies included in the review, nor does it state the absence of such information for each.
Dispersive liquid-liquid microextraction	10.1016/j.trac.2011.04.014	No	No	The review does not report the funding sources for the individual primary studies that it discusses or summarizes. While the review itself acknowledges funding, this item refers to the primary studies.
Dispersive Liquid–Liquid Micro Extraction: An Analytical Technique Undergoing Continuous Evolution and Development—A Review of the Last 5 Years	10.3390/separations11070203	No	No	The review explicitly states, 'This research received no external funding', which refers to the funding for the review itself. However, it does not report the funding sources or the absence of funding for each of the primary studies included in the review.
Dispersive liquid-liquid microextraction based binary extraction techniques prior to chromatographic analysis: A review	10.1016/j.trac.2018.08.016	No	No	The review reports its own funding and acknowledgments, but it does not report the funding sources or absence thereof for the individual primary studies included in the review.
Dispersive liquid-liquid microextraction coupled with derivatization: A review of different modes, applications, and green aspects	10.1016/j.trac.2018.07.009	No	No	The review does not report the funding sources or absence thereof for the individual primary studies included in the literature survey.
Dispersive liquid-liquid microextraction for chemical speciation and determination of ultra-trace concentrations of metal ions	10.1016/j.trac.2012.10.011	No	No	The review **does not report the funding sources for each primary study** included (such as those listed in Table 1) or note the absence of such information. This is common for narrative reviews of analytical methods.
Dispersive liquid-liquid microextraction for determination of organic analytes	10.1016/j.trac.2010.03.016	No	No	The review itself provides an acknowledgment of its own funding sources. However, it does not systematically report the funding sources for each of the primary studies included in its tables and discussions.
Dispersive liquid-liquid microextraction for forensic drug analysis	10.1016/B978-0-443-13907-9.00013-9	No	No	The review **does not systematically report the funding sources for each of the individual primary studies** included in the review, nor does it explicitly state the absence of funding information for them.
Dispersive liquid–liquid microextraction in food analysis. A critical review	10.1007/s00216-013-7344-9	No	No	The review explicitly acknowledges its own financial support from several institutions in the 'Acknowledgments' section. However, it does not report the funding sources for the *primary studies* that are included and discussed in the review, nor does it note the absence of funding for those studies.
Dispersive Liquid-Liquid Microextraction in the Analysis of Milk and Dairy Products: A Review	10.1155/2016/4040165	No	No	The review article does not consistently report the funding sources for each of the primary studies included or discussed within the review.
Dispersive Liquid–Liquid Microextraction of Organic Compounds: An Overview of Reviews	10.1134/S1061934820100056	No	No	The review summarizes findings from a large number of primary studies and reviews but does not report the funding sources for each individual primary study included or summarized within those reviews.
Dispersive liquid–liquid microextraction: trends in the analysis of biological samples	10.4155/bio.15.141	No	No	The review reports its **own financial and competing interests disclosure**, stating 'The authors have no relevant affiliations or financial involvement with any organization or entity with a financial interest in or financial conflict with the subject matter or materials discussed in the manuscript'. However, it **does not systematically report the funding sources for each individual primary stu…
2.10 Dispersive Liquid–Liquid Microextraction	10.1016/B978-0-12-381373-2.00051-X	No	No	The review article does not report the funding sources for the primary studies it cites. There is no statement indicating whether this information was sought or if its absence was noted for each primary study included in the review.
Dispersive Liquid-Liquid Microextraction	10.1016/B978-0-12-816911-7.00016-5	No	No	The review article does not report the funding sources for the primary studies or methodologies that it references and discusses.
Dispersive liquid-liquid microextraction: Evolution in design, application areas, and green aspects	10.1016/j.trac.2022.116636	No	No	The provided excerpts do not include information about the funding sources for the individual primary studies referenced in the review, nor is there a statement noting the absence of such information for each study [36].
Evolution of dispersive liquid–liquid microextraction method	10.1016/j.chroma.2009.11.088	No	No	The review acknowledges funding for the review itself from 'Tarbiat Modares University'. However, it does not report the funding sources or absence thereof for each individual primary study summarized within the review.
Five Years of Dispersive Liquid–Liquid Microextraction	10.1080/05704928.2012.697087	No	No	While the review acknowledges 'Partial financial support from the Scientific Grant Agency of the Ministry of Education of the Slovak Republic and the Slovak Academy of Sciences (Grant No. 1/0226/11)' for its own work, it does not report the funding sources for each of the primary studies included in the review, nor does it note the absence of such information for them.
Insights into coacervative and dispersive liquid-phase microextraction strategies with hydrophilic media e A review	10.1016/j.aca.2020.08.022	No	No	The review explicitly reports the funding sources for the review article itself and its authors in the 'Acknowledgements' section. However, it does not report the funding sources for each of the individual primary studies or research papers that are discussed or referenced throughout the review, nor does it note the absence of such funding.
In-syringe dispersive liquid-liquid microextraction	10.1016/j.talanta.2021.123002	No	No	The review reports its own funding sources ('This study was financed in part by the Coordenação de Aperfeiçoamento de Pessoal de Nível Superior - Brasil (CAPES) - Finance Code 001. The authors also acknowledge the financial support of the Conselho Nacional de Desenvolvimento Científico e Tecnológico (311419/ 2018–6) and the Fundação de Amparo à Pesquisa do Estado da Bahia') but does not report th…
Ionic liquid dispersive liquid–liquid microextraction for pesticide residue analysis in honey	10.1080/00218839.2019.1656701	No	No	While the review article itself reports its own funding source, it does not report the funding sources for the individual primary studies it summarizes, nor does it state the absence of such information for them [PDF content].
Ionic liquids in dispersive liquid–liquid microextraction for environmental aqueous samples	10.1016/j.microc.2024.112254	No	No	The review reports its own funding ('Prof. Tânia Mara Pizzolato thanks CNPq... This study was financed in part by the Coordenação de Aperfeiçoamento de Pessoal de Nível Superior – Brasil (CAPES)... Leonardo R. Amaral thanks CAPES for his doctoral grant.') but does not report the funding sources or absence thereof for the individual primary studies included in the review.
Ionic liquids in dispersive liquid-liquid microextraction	10.1016/j.trac.2013.06.008	No	No	The review article does not provide information on the **funding sources for each primary study** included in the review, nor does it note the absence of such funding [Tables 1-6].
Ionic Liquid-Assisted DLLME and SPME for the Determination of Contaminants in Food Samples	10.3390/separations9070170	No	No	The review reports its own funding source: 'This work was supported by the National Natural Science Foundation of China (Grant No. 11574346).'. However, it does not consistently report the funding sources for each primary study included or summarized within the review.
Liquid-phase and dispersive liquid–liquid microextraction techniques with derivatization: Recent applications in bioanalysis	10.1016/j.jchromb.2011.02.009	No	No	The review article does not report the funding sources for the individual primary studies that it discusses. While the authors acknowledge their own funding for the review itself, this does not fulfill the criterion for reporting funding of the primary studies. No evidence is found for the sub-item.
Modern approaches in dispersive liquid-liquid microextraction (DLLME) based on ionic liquids: A review	10.1016/j.molliq.2018.03.043	No	No	The provided excerpts do not contain any information or statements regarding the funding sources for the primary studies included in the review, nor is there a note about the absence of such information for all studies.
Pharmaceutical and biomedical applications of dispersive liquid–liquid microextraction	10.1016/j.jchromb.2017.07.055	No	No	The review does not report the funding sources for the individual primary studies included in the review, nor does it state that this information was unavailable.
Progress of Extraction Solvent Dispersion Strategies for Dispersive Liquid‐liquid Microextraction	10.1016/S1872-2040(15)60851-9	No	No	The review itself reports its funding from the National Natural Science Foundation of China and Hebei Province National Natural Science Foundation of China. However, it does not report the funding sources for the individual primary studies included in the review.
Recent advances in coupling single-drop and dispersive liquid–liquid microextraction with UV–vis spectrophotometry and related detection techniques	10.1016/j.microc.2011.10.006	No	No	The review does not report the funding sources for each individual primary study included in the review, nor does it explicitly state the absence of funding information.
Recent advances in dispersion strategies for dispersive liquid–liquid microextraction from green chemistry perspectives	10.1016/j.microc.2023.108807	No	No	The review reports its own funding status, stating "This research did not receive any specific grant from funding agencies in the public, commercial, or not-for-profit sectors". However, it does not report the funding sources for each of the primary studies included in the review.
Recent Advances in Dispersive Liquid–Liquid Microextraction for Organic Compounds Analysis in Environmental Water: A Review	10.2174/157341112798472170	No	No	The review reports its own funding sources, but it does not report the funding sources or absence of funding for the individual primary studies it summarizes and discusses.
Recent advances in dispersive liquid-liquid microextraction for pesticide analysis	10.1016/j.trac.2015.04.022	No	No	The review does not report the funding sources for the individual primary studies included. - **Funding sources reported for each primary study or absence noted:** The review lists author affiliations for itself, but does not extract or report the funding sources for each of the primary studies cited in its analysis.
Recent Advances in Dispersive Liquid-Liquid Microextraction for Pharmaceutical Analysis	10.1080/10408347.2023.2299280	No	No	While the review lists numerous primary studies in its references and summarizes their findings, it does not systematically report the funding sources for *each* of those primary studies.
Recent advances in dispersive liquid–liquid microextraction using organic solvents lighter than water. A review	10.1016/j.microc.2011.12.002	No	No	The review reports its own funding, but it does not systematically report the funding sources for each of the primary studies included in the review.
Recent Application of Deep Eutectic Solvents as Green Solvent in Dispersive Liquid–Liquid Microextraction of Trace Level Chemical Contaminants in Food and Water	10.1080/10408347.2020.1808947	No	No	The review article reports its own funding under the 'Funding' section, but it **does not systematically report the funding sources or note their absence for each individual primary study** summarized in Tables 1-4.
Recent development and applications of dispersive liquid–liquid microextraction	10.1016/j.chroma.2013.04.053	No	No	The article does not report the funding sources for the individual primary studies included in the review, nor does it note the absence of such information.
Recent developments in dispersive liquid–liquid microextraction	10.1007/s00216-013-7467-z	No	No	The review article does not report the funding sources for the individual primary studies summarized within the review.
Recent developments in homogeneous and dispersive liquid–liquid extraction for inorganic elements determination. A review	10.1016/j.talanta.2009.09.005	No	No	The review does not report the funding sources for the individual primary studies it discusses, nor does it explicitly state that such information was unavailable or absent.
Recent developments of dispersive liquid-liquid microextraction technique	10.3724/SP.J.1123.2014.11015	**No**	**No**	The review article summarizes findings from numerous primary studies, but it does not report the funding sources for each of these individual primary studies, nor does it explicitly state the absence of such information.
Recent trends in replacement of disperser solvent in dispersive liquid-liquid microextraction methods	10.1080/15422119.2018.1460851	No	No	The review article cites numerous primary studies, but it does not systematically report the funding sources for each of these primary studies, nor does it note the absence of funding information.
Separation and Preconcentration by Dispersive Liquid–Liquid Microextraction Procedure: Recent Applications	10.1007/s10337-011-2124-1	No	No	The review article provides information extracted from primary studies, but it does not report the funding sources for each primary study included in the review, nor does it explicitly state the absence of such information. **No evidence found in the article regarding funding sources for the primary studies.**
Solidification of floating organic droplet in dispersive liquid-liquid microextraction as a green analytical tool	10.1016/j.talanta.2017.03.084	No	No	The review **does not systematically report the funding sources for each of the primary studies** referenced within the review [43]. There is no statement indicating whether this information was sought or reported for each study, nor is there a general statement about the absence of such information [43].
Solvent-terminated dispersive liquid-liquid microextraction: a tutorial	10.1016/j.aca.2018.02.005	No	No	The article does not report the funding sources for the individual primary studies that are summarized in the review. There is no statement indicating whether funding information was available or absent for these studies.
Strategies of dispersive liquid-liquid microextraction for coastal zone environmental pollutant determination	10.1016/j.chroma.2021.462615	No	No	The review explicitly reports its own funding sources. However, it does not report the funding sources or the absence of funding for the individual primary studies that are summarized or referenced within the review.
Ten years of dispersive liquid–liquid microextraction and derived techniques	10.1080/05704928.2016.1224240	No	No	While the review itself discloses its funding sources, it does not report the funding sources for the individual primary studies included in the review.
The present state of coupling of dispersive liquid–liquid microextraction with atomic absorption spectrometry	10.1039/c2ja30175j	No	No	The article does not report the funding sources for the primary studies that are summarized or discussed within the review [No evidence in sources].
The recent developments in dispersive liquid–liquid microextraction for preconcentration and determination of inorganic analytes	10.1016/j.jscs.2011.11.005	No	No	The review does not report the funding sources for the primary studies included in the review, nor does it state the absence of such information for all studies [28, 43].
Use of green alternative solvents in dispersive liquid-liquid microextraction: A review	10.1002/jssc.202100609	No	No	The review does not report the funding sources for the individual primary studies that are included and discussed within the review.
Separation and Preconcentration by Dispersive Liquid–Liquid Microextraction Procedure: A Review	10.1365/s10337-009-1104-1	No	No	The provided excerpts do not contain information regarding the funding sources for the primary studies included in the review. This information is typically reported in a table of characteristics of included studies or a dedicated section.
