# Supplementary material for: Twenty Years of Dispersive Liquid–Liquid Microextraction: An Umbrella Review of Methodological Quality, Thematic Evolution, and Roadmap for Evidence Integration in Analytical Chemistry
Source: Molecules. 2026 Jun 2;31(11):1918. doi: 10.3390/molecules31111918 (PMC13257464; doi:10.3390/molecules31111918)
Supplement: Supplementary file 1 [file molecules-31-01918-s001.zip › item11_appropriate_statistical_methods_for_meta_analysis.csv]

article_title	article_doi_pmid_scopus_wos_id	suggested_rating	meta_analysis_performed	meta_analysis_justified	appropriate_weighting_methods_used	heterogeneity_adjustment_reported	confounding_adjustments_reported	separate_summaries_for_different_study_types_reported	justification_and_notes
A REVIEW ON EXTRACTION SOLVENTS IN THE DISPERSIVE LIQUID-LIQUID MICROEXTRACTION	10.17576/mjas-2018-2202-01	Not applicable	No	No	No	No	No	No	No quantitative synthesis or meta-analysis was performed in this review. The paper is a narrative review focused on discussing types and developments of extraction solvents.
Advancements in overcoming challenges in dispersive liquid-liquid microextraction: An overview of advanced strategies	10.1016/j.trac.2023.117429	Not applicable	No	No	No	No	No	No	This review provides an 'overview of advanced strategies' and a 'comprehensive overview of the advances'; it is a narrative review and does not involve a meta-analysis or any other quantitative synthesis of primary study results.
Advances in dispersive liquid-liquid microextraction and its application to analysis of biological samples	10.3724/SP.J.1123.2019.10026	Not applicable	No	No	No	No	No	No	The article is a narrative review summarizing the application of DLLME; it does not perform any quantitative synthesis or meta-analysis.
An overview of advances in dispersive liquid–liquid microextraction for the extraction of pesticides and emerging contaminants from environmental samples	10.1016/j.teac.2017.03.001	Not applicable	Not applicable	Not applicable	Not applicable	Not applicable	Not applicable	Not applicable	The review article does not perform any meta-analysis or quantitative synthesis of the included studies. It is a narrative review presenting an overview of advances and applications.
Application of Dispersive Liquid-Liquid Microextraction in Forensic Toxicological Analysis	10.12116/j.issn.1004-5619.2019.03.016	Not applicable	No	No	No	No	No	No	The article is a narrative review and does not perform a meta-analysis. Therefore, questions related to statistical methods for meta-analysis, justification, weighting methods, heterogeneity adjustment, confounding adjustments, or separate summaries are not applicable.
Application of hollow fiber liquid phase microextraction and dispersive liquideliquid microextraction techniques in analytical toxicology	10.1016/j.jfda.2015.10.004	Not applicable	No	No	No	No	No	No	The article is a narrative review that summarizes developments and applications of analytical techniques. It does not perform any quantitative synthesis or meta-analysis of the included studies.
Applications and opportunities of experimental design for the dispersive liquid–liquid microextraction method – A review	10.1016/j.talanta.2018.08.002	Not applicable	No	No	No	No	No	No	The review is a narrative summary of experimental design applications in DLLME and does not perform a meta-analysis.
Automated in-syringe dispersive liquid-liquid microextraction	10.1016/j.trac.2014.03.009	Not applicable	No	No	No	No	No	No	This review article is a narrative review that describes and compares different analytical techniques and their applications. It does not perform a quantitative meta-analysis of results from primary studies.
Automation of dispersive liquideliquid microextraction and related techniques. Approaches based on flow, batch, flow-batch and in-syringe modes	10.1016/j.trac.2016.10.003	Not applicable	No	No	No	No	No	No	The review is a comprehensive survey and critical overview of automation approaches in DLLME. It does not perform any quantitative synthesis or meta-analysis of the included studies.
Beyond dispersive liquid–liquid microextraction	10.1016/j.chroma.2014.02.021	Not applicable	No	No	No	No	No	No	This is a narrative review that qualitatively summarizes developments and applications in DLLME. It does not perform a meta-analysis or any other form of quantitative synthesis of primary study results.
Deep Eutectic Solvents as Promising Green Solvents in Dispersive Liquid–Liquid Microextraction Based on Solidification of Floating Organic Droplet: Recent Applications, Challenges and Future Perspectives	10.3390/molecules26237406	Not applicable	No	Not applicable	Not applicable	Not applicable	Not applicable	Not applicable	The review is a narrative summary of literature and does not include a meta-analysis or any other form of quantitative synthesis of results from the primary studies. Therefore, this item is not applicable.
Developments of Dispersive Liquid-Liquid Microextraction Technique	10.1016/S1872-2040(08)60082-1	Not applicable	No	Not applicable	Not applicable	Not applicable	Not applicable	Not applicable	This review article does not conduct a meta-analysis or any other form of quantitative synthesis of the primary studies. It provides a narrative summary and tabular presentation of results from individual studies, but no statistical pooling of data is performed. Therefore, all sub-items related to meta-analysis are not applicable.
Dispersive liquid-liquid microextraction	10.1016/j.trac.2011.04.014	Not applicable	No	No	No	No	No	No	The review is a narrative summary of DLLME developments and applications and does not include a meta-analysis. Therefore, this item is not applicable.
Dispersive Liquid–Liquid Micro Extraction: An Analytical Technique Undergoing Continuous Evolution and Development—A Review of the Last 5 Years	10.3390/separations11070203	Not applicable	No	Not applicable	Not applicable	Not applicable	Not applicable	Not applicable	The review is a narrative and descriptive summary of the evolution and application of DLLME; it does not perform any quantitative synthesis or meta-analysis of the included studies.
Dispersive liquid-liquid microextraction based binary extraction techniques prior to chromatographic analysis: A review	10.1016/j.trac.2018.08.016	Not applicable	No	No	No	No	No	No	This review is a narrative summary of DLLME-based binary extraction techniques and does not involve a quantitative meta-analysis. Therefore, items related to statistical methods for meta-analysis are not applicable.
Dispersive liquid-liquid microextraction coupled with derivatization: A review of different modes, applications, and green aspects	10.1016/j.trac.2018.07.009	Not applicable	No	No	No	No	No	No	This review provides a narrative summary of the literature and does not perform a quantitative synthesis or meta-analysis.
Dispersive liquid-liquid microextraction for chemical speciation and determination of ultra-trace concentrations of metal ions	10.1016/j.trac.2012.10.011	Not applicable	No	No	No	No	No	No	This review is a narrative review focusing on developments and applications of DLLME, and it **does not conduct a quantitative meta-analysis** of results from primary studies. It presents tabulated data for comparison but no statistical synthesis.
Dispersive liquid-liquid microextraction for determination of organic analytes	10.1016/j.trac.2010.03.016	Not applicable	No	No	No	No	No	No	The article is a narrative review of applications in analytical chemistry and does not perform a quantitative meta-analysis. Therefore, questions regarding statistical methods for meta-analysis are not applicable.
Dispersive liquid-liquid microextraction for forensic drug analysis	10.1016/B978-0-443-13907-9.00013-9	Not applicable	No	No	No	No	No	No	The review provides a narrative summary and tabular presentation of various DLLME applications and their performance metrics (e.g., LOD, % Recovery) in Table 12.1. It also summarizes trends in solvent usage in Figure 12.2. However, the review **does not perform any quantitative statistical meta-analysis** of the reported data. Therefore, the sub-items related to meta-analysis justification, weigh…
Dispersive liquid–liquid microextraction in food analysis. A critical review	10.1007/s00216-013-7344-9	Not applicable	No	No	No	No	No	No	The provided article is a 'critical review' focused on summarizing and discussing applications and developments in DLLME. It does not perform a quantitative synthesis or meta-analysis of the primary studies. Therefore, the criteria related to meta-analysis justification, weighting methods, heterogeneity adjustment, confounding adjustments, or separate summaries for different study types are not a…
Dispersive Liquid-Liquid Microextraction in the Analysis of Milk and Dairy Products: A Review	10.1155/2016/4040165	Not applicable	No	No	No	No	No	No	The review article is a descriptive review and does not perform any quantitative synthesis or meta-analysis of the included studies.
Dispersive Liquid–Liquid Microextraction of Organic Compounds: An Overview of Reviews	10.1134/S1061934820100056	Not applicable	No	No	No	No	No	No	This review is a narrative overview and summary of existing reviews and primary literature on DLLME. It does not perform any quantitative meta-analysis, therefore, the criteria for statistical methods in meta-analysis are not applicable.
Dispersive liquid–liquid microextraction: trends in the analysis of biological samples	10.4155/bio.15.141	Not applicable	No	No	No	No	No	No	The review is a narrative summary of DLLME applications and **does not perform any quantitative meta-analysis** of the included studies. Therefore, assessing the appropriateness of statistical methods for meta-analysis, justification for meta-analysis, weighting methods, or adjustments for heterogeneity and confounders is not applicable.
2.10 Dispersive Liquid–Liquid Microextraction	10.1016/B978-0-12-381373-2.00051-X	Not applicable	No	No	No	No	No	No	The review article is a narrative review that provides a comprehensive overview of DLLME principles, developments, and applications. It does not conduct a quantitative synthesis (meta-analysis) of the included studies. Therefore, this item, which pertains to the justification and methods for performing a meta-analysis, is not applicable.
Dispersive Liquid-Liquid Microextraction	10.1016/B978-0-12-816911-7.00016-5	Not applicable	No	No	No	No	No	No	The review article does not perform a quantitative meta-analysis of included studies. It discusses theoretical equations related to extraction principles and provides example calculations, but this is not a statistical meta-analysis.
Dispersive liquid-liquid microextraction: Evolution in design, application areas, and green aspects	10.1016/j.trac.2022.116636	Not applicable	No	No	No	No	No	No	This review article is a narrative synthesis of information on DLLME and does not involve a quantitative meta-analysis of primary study data [37]. Therefore, questions regarding statistical methods for meta-analysis are not applicable.
Evolution of dispersive liquid–liquid microextraction method	10.1016/j.chroma.2009.11.088	Not applicable	No	No	No	No	No	No	The article is a narrative review summarizing the applications and characteristics of the DLLME method; it does not perform a quantitative meta-analysis of primary study results.
Five Years of Dispersive Liquid–Liquid Microextraction	10.1080/05704928.2012.697087	Not applicable	No	N/A	N/A	N/A	N/A	N/A	The review provides a narrative overview and a summary table of individual studies; it does not perform any quantitative synthesis or meta-analysis. Therefore, this item is not applicable.
Insights into coacervative and dispersive liquid-phase microextraction strategies with hydrophilic media e A review	10.1016/j.aca.2020.08.022	Not applicable	No	No	No	No	No	No	The review article is a qualitative synthesis of information about analytical methods and their applications. It does not perform any quantitative meta-analysis of the included studies. Therefore, the criteria related to statistical methods for meta-analysis, such as justification, weighting methods, adjustments for heterogeneity, confounding, or separate summaries, are not applicable.
In-syringe dispersive liquid-liquid microextraction	10.1016/j.talanta.2021.123002	Not applicable	No	Not applicable	Not applicable	Not applicable	Not applicable	Not applicable	The review article is a narrative review summarizing existing methods and does not involve a quantitative meta-analysis of primary study data.
Ionic liquid dispersive liquid–liquid microextraction for pesticide residue analysis in honey	10.1080/00218839.2019.1656701	Not applicable	No	No	No	No	No	No	This review is a narrative synthesis of existing literature on IL-DLLME methods and their applications; it does not perform any quantitative synthesis or meta-analysis of data from primary studies [PDF content].
Ionic liquids in dispersive liquid–liquid microextraction for environmental aqueous samples	10.1016/j.microc.2024.112254	Not applicable	Not applicable	Not applicable	Not applicable	Not applicable	Not applicable	Not applicable	The review does not include a meta-analysis; therefore, this item is not applicable.
Ionic liquids in dispersive liquid-liquid microextraction	10.1016/j.trac.2013.06.008	Not applicable	No	No	No	No	No	No	The review article is a narrative summary of analytical applications and developments in IL-DLLME and does not include a **meta-analysis**. Therefore, the criteria related to meta-analysis justification, weighting methods, heterogeneity adjustment, confounding adjustments, and separate summaries for different study types are not applicable.
Ionic Liquid-Assisted DLLME and SPME for the Determination of Contaminants in Food Samples	10.3390/separations9070170	Not applicable	No	No	No	No	No	No	The review does not perform a quantitative meta-analysis of the included studies. It is a descriptive review summarizing applications and developments.
Liquid-phase and dispersive liquid–liquid microextraction techniques with derivatization: Recent applications in bioanalysis	10.1016/j.jchromb.2011.02.009	Not applicable	No	No	No	No	No	No	The article is a narrative review of recent applications in bioanalysis using LPME and DLLME with derivatization. It does not perform a quantitative meta-analysis. Therefore, questions regarding statistical methods for meta-analysis, justification, weighting, heterogeneity adjustments, confounding adjustments, or separate summaries for different study types are not applicable. No evidence is foun…
Modern approaches in dispersive liquid-liquid microextraction (DLLME) based on ionic liquids: A review	10.1016/j.molliq.2018.03.043	Not applicable	No	No	No	No	No	No	The review is a narrative summary of literature on DLLME and its applications, not a quantitative systematic review or meta-analysis. Therefore, statistical methods for meta-analysis, justification of meta-analysis, weighting methods, heterogeneity adjustments, confounding adjustments, or separate summaries for different study types are not applicable.
Pharmaceutical and biomedical applications of dispersive liquid–liquid microextraction	10.1016/j.jchromb.2017.07.055	Not applicable	No	No	No	No	No	No	The review is a narrative review of applications and does not involve a meta-analysis or any other form of quantitative synthesis of results from primary studies. Therefore, criteria related to meta-analysis methods are not applicable.
Progress of Extraction Solvent Dispersion Strategies for Dispersive Liquid‐liquid Microextraction	10.1016/S1872-2040(15)60851-9	Not applicable	No	Not applicable	Not applicable	Not applicable	Not applicable	Not applicable	This review is a narrative summary of DLLME dispersion strategies and does not include a meta-analysis. Therefore, this item is not applicable.
Recent advances in coupling single-drop and dispersive liquid–liquid microextraction with UV–vis spectrophotometry and related detection techniques	10.1016/j.microc.2011.10.006	Not applicable	No	No	No	No	No	No	The review is a narrative synthesis of findings and does not perform any quantitative meta-analysis.
Recent advances in dispersion strategies for dispersive liquid–liquid microextraction from green chemistry perspectives	10.1016/j.microc.2023.108807	Not applicable	No	No	No	No	No	No	The review is a narrative summary of recent advances and does not perform any quantitative synthesis or meta-analysis of the included studies.
Recent Advances in Dispersive Liquid–Liquid Microextraction for Organic Compounds Analysis in Environmental Water: A Review	10.2174/157341112798472170	Not applicable	No	No	No	No	No	No	The review does not conduct a meta-analysis; it provides a narrative summary of DLLME applications and advancements. Therefore, this item is not applicable.
Recent advances in dispersive liquid-liquid microextraction for pesticide analysis	10.1016/j.trac.2015.04.022	Not applicable	No	No	No	No	No	No	The review is a narrative summary and does not conduct a meta-analysis. - **Meta analysis performed:** No quantitative meta-analysis was performed. - **Meta analysis justified:** Not applicable, as no meta-analysis was performed. - **Appropriate weighting methods used:** Not applicable, as no meta-analysis was performed. - **Heterogeneity adjustment reported:** Not applicable, as no meta-analysis…
Recent Advances in Dispersive Liquid-Liquid Microextraction for Pharmaceutical Analysis	10.1080/10408347.2023.2299280	Not applicable	No	No	No	No	No	No	No quantitative meta-analysis was performed in this review. The review provides a narrative summary of research findings.
Recent advances in dispersive liquid–liquid microextraction using organic solvents lighter than water. A review	10.1016/j.microc.2011.12.002	Not applicable	No	No	No	No	No	No	The review is a narrative overview of methodological advances in DLLME and does not perform any quantitative synthesis or meta-analysis. Therefore, questions related to statistical methods for meta-analysis are not applicable.
Recent Application of Deep Eutectic Solvents as Green Solvent in Dispersive Liquid–Liquid Microextraction of Trace Level Chemical Contaminants in Food and Water	10.1080/10408347.2020.1808947	Not applicable	No	No	No	No	No	No	The review article is a descriptive summary of the literature and **does not perform any meta-analysis or other quantitative synthesis of results**. Therefore, this item is not applicable.
Recent development and applications of dispersive liquid–liquid microextraction	10.1016/j.chroma.2013.04.053	Not applicable	No	No	No	No	No	No	The article is a narrative review of the development and applications of DLLME. It does not conduct a meta-analysis, therefore, this item is not applicable.
Recent developments in dispersive liquid–liquid microextraction	10.1007/s00216-013-7467-z	Not applicable	No	No	No	No	No	No	The review article is a narrative review and does not perform any meta-analysis.
Recent developments in homogeneous and dispersive liquid–liquid extraction for inorganic elements determination. A review	10.1016/j.talanta.2009.09.005	Not applicable	No	No	No	No	No	No	The review article is a narrative review summarizing recent developments and applications of HLLE and DLLME methods. It does not perform a quantitative meta-analysis of the included studies.
Recent developments of dispersive liquid-liquid microextraction technique	10.3724/SP.J.1123.2014.11015	**Not applicable**	**No**	**No**	**No**	**No**	**No**	**No**	The review article is a narrative summary of recent developments in DLLME and does not include any quantitative synthesis or meta-analysis of the primary studies. Therefore, no statistical methods for meta-analysis are discussed or applied.
Recent trends in replacement of disperser solvent in dispersive liquid-liquid microextraction methods	10.1080/15422119.2018.1460851	Not applicable	No	No	No	No	No	No	The review article is a qualitative overview of recent trends and applications of DLLME methods, and it does not perform any quantitative meta-analysis of the included studies. Therefore, criteria related to statistical methods for meta-analysis are not applicable.
Separation and Preconcentration by Dispersive Liquid–Liquid Microextraction Procedure: Recent Applications	10.1007/s10337-011-2124-1	Not applicable	No	No	No	No	No	No	The review is a narrative review of recent applications of DLLME and does not involve any quantitative synthesis or meta-analysis of results from the primary studies. Therefore, this item is not applicable. **The article is a narrative review and does not perform a meta-analysis.**
Solidification of floating organic droplet in dispersive liquid-liquid microextraction as a green analytical tool	10.1016/j.talanta.2017.03.084	Not applicable	No	No	No	No	No	No	This review is a **narrative review of an analytical technique and its applications** [2]. It **does not conduct a quantitative synthesis or meta-analysis** of primary studies [44]. Therefore, questions regarding statistical methods for meta-analysis are not applicable [44].
Solvent-terminated dispersive liquid-liquid microextraction: a tutorial	10.1016/j.aca.2018.02.005	Not applicable	No	Not applicable	Not applicable	Not applicable	Not applicable	Not applicable	This article is a tutorial and narrative review; it does not perform a quantitative meta-analysis of the included studies. Therefore, criteria related to statistical methods for meta-analysis, justification of meta-analysis, weighting methods, heterogeneity adjustments, confounding adjustments, or separate summaries by study types are not applicable.
Strategies of dispersive liquid-liquid microextraction for coastal zone environmental pollutant determination	10.1016/j.chroma.2021.462615	Not applicable	No	No	No	No	No	No	The article is a 'comprehensive review', presenting a narrative synthesis of the literature rather than a quantitative synthesis (meta-analysis). Therefore, the criteria related to statistical methods for meta-analysis are not applicable.
Ten years of dispersive liquid–liquid microextraction and derived techniques	10.1080/05704928.2016.1224240	Not applicable	No	No	No	No	No	No	The article is a narrative review summarizing existing literature and does not perform any quantitative synthesis or meta-analysis.
The present state of coupling of dispersive liquid–liquid microextraction with atomic absorption spectrometry	10.1039/c2ja30175j	Not applicable	No	No	No	No	No	No	The review is a critical review summarizing the state of the art in DLLME coupled with atomic absorption spectrometry and does not perform any quantitative meta-analysis [No evidence in sources].
The recent developments in dispersive liquid–liquid microextraction for preconcentration and determination of inorganic analytes	10.1016/j.jscs.2011.11.005	Not applicable	No	No	No	No	No	No	No meta-analysis was performed in this review [44].
Use of green alternative solvents in dispersive liquid-liquid microextraction: A review	10.1002/jssc.202100609	Not applicable	No	No	No	No	No	No	This review is a narrative review and does not include a meta-analysis, therefore this item is not applicable.
Separation and Preconcentration by Dispersive Liquid–Liquid Microextraction Procedure: A Review	10.1365/s10337-009-1104-1	Not applicable	No	No	No	No	No	No	The review presents a 'compilation of applications' and 'summarize[s] the principal characteristics' [9] of DLLME methods, often in tabular format (e.g., Table 1, Table 2, Table 3, Table 4), but it does not perform a meta-analysis. Therefore, this item is not applicable.
