# Supplementary material for: Twenty Years of Dispersive Liquid–Liquid Microextraction: An Umbrella Review of Methodological Quality, Thematic Evolution, and Roadmap for Evidence Integration in Analytical Chemistry
Source: Molecules. 2026 Jun 2;31(11):1918. doi: 10.3390/molecules31111918 (PMC13257464; doi:10.3390/molecules31111918)
Supplement: Supplementary file 1 [file molecules-31-01918-s001.zip › item12_impact_of_rob_on_meta_analysis_assessed.csv]

article_title	article_doi_pmid_scopus_wos_id	suggested_rating	meta_analysis_performed	sensitivity_analysis_excluding_high_RoB_studies	RoB_impact_on_summary_estimates_assessed	justification_and_notes
A REVIEW ON EXTRACTION SOLVENTS IN THE DISPERSIVE LIQUID-LIQUID MICROEXTRACTION	10.17576/mjas-2018-2202-01	Not applicable	No	No	No	Since no meta-analysis was performed, the assessment of the impact of risk of bias on summary estimates is not applicable.
Advancements in overcoming challenges in dispersive liquid-liquid microextraction: An overview of advanced strategies	10.1016/j.trac.2023.117429	Not applicable	No	No	No	As no meta-analysis was performed, the impact of risk of bias on summary estimates could not be assessed.
Advances in dispersive liquid-liquid microextraction and its application to analysis of biological samples	10.3724/SP.J.1123.2019.10026	Not applicable	No	No	No	No meta-analysis was performed in this review; therefore, assessing the impact of risk of bias on summary estimates is not applicable.
An overview of advances in dispersive liquid–liquid microextraction for the extraction of pesticides and emerging contaminants from environmental samples	10.1016/j.teac.2017.03.001	Not applicable	Not applicable	Not applicable	Not applicable	No meta-analysis was performed in this review. Therefore, the impact of risk of bias on meta-analysis results could not be assessed.
Application of Dispersive Liquid-Liquid Microextraction in Forensic Toxicological Analysis	10.12116/j.issn.1004-5619.2019.03.016	Not applicable	No	No	No	No meta-analysis was performed in this review, so assessing the impact of risk of bias on summary estimates is not applicable.
Application of hollow fiber liquid phase microextraction and dispersive liquideliquid microextraction techniques in analytical toxicology	10.1016/j.jfda.2015.10.004	Not applicable	No	No	No	As no meta-analysis was performed in this review, there was no assessment of the impact of risk of bias on summary estimates through sensitivity analysis or other methods.
Applications and opportunities of experimental design for the dispersive liquid–liquid microextraction method – A review	10.1016/j.talanta.2018.08.002	Not applicable	No	No	No	The review does not perform a meta-analysis, so the impact of risk of bias on summary estimates is not applicable.
Automated in-syringe dispersive liquid-liquid microextraction	10.1016/j.trac.2014.03.009	Not applicable	No	No	No	No meta-analysis was performed in this review. Therefore, the impact of risk of bias on summary estimates via sensitivity analysis or equivalent methods was not assessed.
Automation of dispersive liquideliquid microextraction and related techniques. Approaches based on flow, batch, flow-batch and in-syringe modes	10.1016/j.trac.2016.10.003	Not applicable	No	No	No	As no meta-analysis was performed, assessing the impact of risk of bias on summary estimates is not applicable.
Beyond dispersive liquid–liquid microextraction	10.1016/j.chroma.2014.02.021	Not applicable	No	No	No	No meta-analysis was performed in this narrative review, therefore, the impact of risk of bias on summary estimates could not be assessed or discussed.
Deep Eutectic Solvents as Promising Green Solvents in Dispersive Liquid–Liquid Microextraction Based on Solidification of Floating Organic Droplet: Recent Applications, Challenges and Future Perspectives	10.3390/molecules26237406	Not applicable	No	Not applicable	Not applicable	The review does not include a meta-analysis, and therefore, the impact of risk of bias on summary estimates was not assessed. This item is not applicable.
Developments of Dispersive Liquid-Liquid Microextraction Technique	10.1016/S1872-2040(08)60082-1	Not applicable	No	Not applicable	Not applicable	As no meta-analysis was performed in this review and no systematic risk of bias assessment was conducted for the included studies (as noted in Item 9), this item is not applicable. Consequently, no sensitivity analysis or assessment of risk of bias impact on summary estimates was performed.
Dispersive liquid-liquid microextraction	10.1016/j.trac.2011.04.014	Not applicable	No	No	No	As no meta-analysis was performed in this review, the impact of risk of bias on meta-analysis summary estimates was not assessed. Therefore, this item is not applicable.
Dispersive Liquid–Liquid Micro Extraction: An Analytical Technique Undergoing Continuous Evolution and Development—A Review of the Last 5 Years	10.3390/separations11070203	Not applicable	No	Not applicable	Not applicable	As no meta-analysis was performed in this review, the assessment of the impact of risk of bias on summary estimates is not applicable.
Dispersive liquid-liquid microextraction based binary extraction techniques prior to chromatographic analysis: A review	10.1016/j.trac.2018.08.016	Not applicable	No	No	No	As no meta-analysis was performed in this narrative review, assessing the impact of risk of bias on summary estimates is not applicable.
Dispersive liquid-liquid microextraction coupled with derivatization: A review of different modes, applications, and green aspects	10.1016/j.trac.2018.07.009	Not applicable	No	No	No	As no meta-analysis was performed, the impact of risk of bias on summary estimates could not be assessed.
Dispersive liquid-liquid microextraction for chemical speciation and determination of ultra-trace concentrations of metal ions	10.1016/j.trac.2012.10.011	Not applicable	No	No	No	As **no meta-analysis was performed**, the impact of risk of bias on summary estimates could not be assessed.
Dispersive liquid-liquid microextraction for determination of organic analytes	10.1016/j.trac.2010.03.016	Not applicable	No	No	No	The article is a narrative review and does not perform a quantitative meta-analysis. Therefore, assessing the impact of risk of bias on meta-analysis is not applicable.
Dispersive liquid-liquid microextraction for forensic drug analysis	10.1016/B978-0-443-13907-9.00013-9	Not applicable	No	No	No	As **no meta-analysis was performed** in this review, the assessment of the impact of risk of bias on summary estimates, or through sensitivity analysis, is not applicable.
Dispersive liquid–liquid microextraction in food analysis. A critical review	10.1007/s00216-013-7344-9	Not applicable	No	No	No	This review does not include a meta-analysis or any form of quantitative synthesis of the primary studies. Therefore, assessing the impact of risk of bias (RoB) on summary estimates via sensitivity analysis or equivalent methods is not applicable to this type of review.
Dispersive Liquid-Liquid Microextraction in the Analysis of Milk and Dairy Products: A Review	10.1155/2016/4040165	Not applicable	No	No	No	The review article does not perform any quantitative synthesis or meta-analysis, and therefore, no assessment of the impact of risk of bias on summary estimates via sensitivity analysis or equivalent was conducted.
Dispersive Liquid–Liquid Microextraction of Organic Compounds: An Overview of Reviews	10.1134/S1061934820100056	Not applicable	No	No	No	The review does not perform a meta-analysis, and thus, does not assess the impact of risk of bias on summary estimates or perform sensitivity analyses related to risk of bias.
Dispersive liquid–liquid microextraction: trends in the analysis of biological samples	10.4155/bio.15.141	Not applicable	No	No	No	As **no meta-analysis was performed** by the review authors, assessing the impact of risk of bias on summary estimates or conducting sensitivity analyses based on risk of bias is not applicable.
2.10 Dispersive Liquid–Liquid Microextraction	10.1016/B978-0-12-381373-2.00051-X	Not applicable	No	No	No	The review article does not conduct a meta-analysis. Consequently, assessing the impact of risk of bias on summary estimates via sensitivity analysis or equivalent methods is not applicable to this narrative review.
Dispersive Liquid-Liquid Microextraction	10.1016/B978-0-12-816911-7.00016-5	Not applicable	No	No	No	As no meta-analysis was performed in the review article, the assessment of the impact of risk of bias on meta-analysis results is not applicable.
Dispersive liquid-liquid microextraction: Evolution in design, application areas, and green aspects	10.1016/j.trac.2022.116636	Not applicable	No	No	No	Since no meta-analysis was performed in this narrative review, the assessment of the impact of risk of bias on summary estimates is not applicable [38].
Evolution of dispersive liquid–liquid microextraction method	10.1016/j.chroma.2009.11.088	Not applicable	No	No	No	Since no meta-analysis was performed, the impact of risk of bias on summary estimates could not be assessed.
Five Years of Dispersive Liquid–Liquid Microextraction	10.1080/05704928.2012.697087	Not applicable	No	N/A	N/A	Since no meta-analysis was performed (as confirmed in Item 11), the assessment of the impact of risk of bias on summary estimates is not applicable.
Insights into coacervative and dispersive liquid-phase microextraction strategies with hydrophilic media e A review	10.1016/j.aca.2020.08.022	Not applicable	No	No	No	The review article does not conduct a meta-analysis. Furthermore, it does not perform a systematic risk of bias assessment of the included primary studies. Consequently, there is no assessment of the impact of risk of bias on summary estimates, nor any sensitivity analysis excluding high RoB studies.
In-syringe dispersive liquid-liquid microextraction	10.1016/j.talanta.2021.123002	Not applicable	No	Not applicable	Not applicable	As no meta-analysis was performed, this item is not applicable.
Ionic liquid dispersive liquid–liquid microextraction for pesticide residue analysis in honey	10.1080/00218839.2019.1656701	Not applicable	No	No	No	Since no meta-analysis was performed in this review, the assessment of the impact of risk of bias on summary estimates is not applicable [PDF content].
Ionic liquids in dispersive liquid–liquid microextraction for environmental aqueous samples	10.1016/j.microc.2024.112254	Not applicable	Not applicable	Not applicable	Not applicable	As no meta-analysis was performed, assessing the impact of risk of bias on summary estimates is not applicable.
Ionic liquids in dispersive liquid-liquid microextraction	10.1016/j.trac.2013.06.008	Not applicable	No	No	No	The review article does not perform a **meta-analysis**, and therefore, the assessment of the **impact of risk of bias on meta-analysis** or the performance of **sensitivity analysis excluding high RoB studies** is not applicable.
Ionic Liquid-Assisted DLLME and SPME for the Determination of Contaminants in Food Samples	10.3390/separations9070170	Not applicable	No	No	No	Since no meta-analysis was performed, the impact of risk of bias on summary estimates was not assessed.
Liquid-phase and dispersive liquid–liquid microextraction techniques with derivatization: Recent applications in bioanalysis	10.1016/j.jchromb.2011.02.009	Not applicable	No	No	No	Since the review does not conduct a meta-analysis, assessing the impact of risk of bias on summary estimates via sensitivity analysis or equivalent methods is not applicable. No evidence is found for any sub-item.
Modern approaches in dispersive liquid-liquid microextraction (DLLME) based on ionic liquids: A review	10.1016/j.molliq.2018.03.043	Not applicable	No	No	No	Since no meta-analysis was performed in this narrative review, the assessment of the impact of risk of bias on summary estimates via sensitivity analysis or equivalent is not applicable.
Pharmaceutical and biomedical applications of dispersive liquid–liquid microextraction	10.1016/j.jchromb.2017.07.055	Not applicable	No	No	No	No meta-analysis was performed in this review, so the impact of risk of bias on summary estimates through sensitivity analysis or equivalent methods is not applicable.
Progress of Extraction Solvent Dispersion Strategies for Dispersive Liquid‐liquid Microextraction	10.1016/S1872-2040(15)60851-9	Not applicable	No	Not applicable	Not applicable	As no meta-analysis was performed in this review, assessing the impact of risk of bias on summary estimates is not applicable.
Recent advances in coupling single-drop and dispersive liquid–liquid microextraction with UV–vis spectrophotometry and related detection techniques	10.1016/j.microc.2011.10.006	Not applicable	No	No	No	No meta-analysis was performed, so there is no assessment of the impact of risk of bias on summary estimates via sensitivity analysis or equivalent.
Recent advances in dispersion strategies for dispersive liquid–liquid microextraction from green chemistry perspectives	10.1016/j.microc.2023.108807	Not applicable	No	No	No	As no meta-analysis was performed, the impact of risk of bias on summary estimates is not applicable.
Recent Advances in Dispersive Liquid–Liquid Microextraction for Organic Compounds Analysis in Environmental Water: A Review	10.2174/157341112798472170	Not applicable	No	No	No	As no meta-analysis was performed, this item is not applicable.
Recent advances in dispersive liquid-liquid microextraction for pesticide analysis	10.1016/j.trac.2015.04.022	Not applicable	No	No	No	The review is a narrative summary and does not conduct a meta-analysis, nor does it perform risk of bias assessments of individual studies. - **Meta analysis performed:** No quantitative meta-analysis was performed. - **Sensitivity analysis excluding high RoB studies:** Not applicable, as no meta-analysis was performed and no risk of bias assessment was conducted. - **RoB impact on summary estima…
Recent Advances in Dispersive Liquid-Liquid Microextraction for Pharmaceutical Analysis	10.1080/10408347.2023.2299280	Not applicable	No	No	No	No quantitative meta-analysis was performed in this review, therefore, the impact of risk of bias on summary estimates could not be assessed.
Recent advances in dispersive liquid–liquid microextraction using organic solvents lighter than water. A review	10.1016/j.microc.2011.12.002	Not applicable	No	No	No	No meta-analysis was performed in this review.
Recent Application of Deep Eutectic Solvents as Green Solvent in Dispersive Liquid–Liquid Microextraction of Trace Level Chemical Contaminants in Food and Water	10.1080/10408347.2020.1808947	Not applicable	No	No	No	Since **no meta-analysis was performed**, the assessment of the impact of risk of bias on summary estimates is not applicable.
Recent development and applications of dispersive liquid–liquid microextraction	10.1016/j.chroma.2013.04.053	Not applicable	No	No	No	As no meta-analysis was performed in this narrative review, the assessment of the impact of risk of bias on meta-analysis is not applicable.
Recent developments in dispersive liquid–liquid microextraction	10.1007/s00216-013-7467-z	Not applicable	No	No	No	No meta-analysis was performed in this narrative review, therefore, the impact of risk of bias on summary estimates was not assessed.
Recent developments in homogeneous and dispersive liquid–liquid extraction for inorganic elements determination. A review	10.1016/j.talanta.2009.09.005	Not applicable	No	No	No	As no meta-analysis was performed in this review, the assessment of the impact of risk of bias on summary estimates is not applicable.
Recent developments of dispersive liquid-liquid microextraction technique	10.3724/SP.J.1123.2014.11015	**Not applicable**	**No**	**No**	**No**	Since no meta-analysis was performed in this review, the impact of risk of bias on summary estimates could not be assessed via sensitivity analysis or equivalent methods.
Recent trends in replacement of disperser solvent in dispersive liquid-liquid microextraction methods	10.1080/15422119.2018.1460851	Not applicable	No	No	No	Since no meta-analysis was performed in this review, the assessment of the impact of risk of bias on meta-analysis results is not applicable.
Separation and Preconcentration by Dispersive Liquid–Liquid Microextraction Procedure: Recent Applications	10.1007/s10337-011-2124-1	Not applicable	No	No	No	As no meta-analysis was performed in this narrative review, the assessment of the impact of risk of bias on summary estimates is not applicable. **The article is a narrative review and does not perform a meta-analysis, therefore this item is not applicable.**
Solidification of floating organic droplet in dispersive liquid-liquid microextraction as a green analytical tool	10.1016/j.talanta.2017.03.084	Not applicable	No	No	No	As no meta-analysis was performed (see Item 11), this item, which relates to assessing the impact of risk of bias on meta-analysis results, is **not applicable** [45].
Solvent-terminated dispersive liquid-liquid microextraction: a tutorial	10.1016/j.aca.2018.02.005	Not applicable	No	Not applicable	Not applicable	No meta-analysis was performed in this tutorial/review, and no risk of bias assessment was conducted for the primary studies. Therefore, assessing the impact of risk of bias on meta-analysis results via sensitivity analysis or equivalent methods is not applicable.
Strategies of dispersive liquid-liquid microextraction for coastal zone environmental pollutant determination	10.1016/j.chroma.2021.462615	Not applicable	No	No	No	As the review does not include a meta-analysis, the assessment of the impact of risk of bias on meta-analysis results is not applicable.
Ten years of dispersive liquid–liquid microextraction and derived techniques	10.1080/05704928.2016.1224240	Not applicable	No	No	No	As no meta-analysis was performed, the impact of risk of bias on summary estimates could not be assessed.
The present state of coupling of dispersive liquid–liquid microextraction with atomic absorption spectrometry	10.1039/c2ja30175j	Not applicable	No	No	No	As no meta-analysis was performed, the assessment of the impact of risk of bias on summary estimates is not applicable [No evidence in sources].
The recent developments in dispersive liquid–liquid microextraction for preconcentration and determination of inorganic analytes	10.1016/j.jscs.2011.11.005	Not applicable	No	No	No	No meta-analysis was performed in this review, therefore, the impact of risk of bias on summary estimates was not assessed [45].
Use of green alternative solvents in dispersive liquid-liquid microextraction: A review	10.1002/jssc.202100609	Not applicable	No	No	No	No meta-analysis was performed in this narrative review, therefore this item is not applicable.
Separation and Preconcentration by Dispersive Liquid–Liquid Microextraction Procedure: A Review	10.1365/s10337-009-1104-1	Not applicable	No	No	No	As no meta-analysis was performed in this review (as noted in Item 11), the assessment of the impact of risk of bias on meta-analysis is not applicable.
