# Supplementary material for: Twenty Years of Dispersive Liquid–Liquid Microextraction: An Umbrella Review of Methodological Quality, Thematic Evolution, and Roadmap for Evidence Integration in Analytical Chemistry
Source: Molecules. 2026 Jun 2;31(11):1918. doi: 10.3390/molecules31111918 (PMC13257464; doi:10.3390/molecules31111918)
Supplement: Supplementary file 1 [file molecules-31-01918-s001.zip › item13_rob_accounted_for_in_interpretation.csv]

article_title	article_doi_pmid_scopus_wos_id	suggested_rating	RoB_discussed_in_results_section	RoB_discussed_in_conclusions	RoB_effect_on_figures_of_merit_and_recommendations_discussed	justification_and_notes
A REVIEW ON EXTRACTION SOLVENTS IN THE DISPERSIVE LIQUID-LIQUID MICROEXTRACTION	10.17576/mjas-2018-2202-01	No	No	No	No	While the review discusses the 'drawbacks' and 'disadvantages' of different extraction solvents and methods (e.g., toxicity of chlorinated solvents, limited choice/toxicity of some heavy-density solvents, challenges with low-density solvents like differentiating interphase or needing special tools, and GC incompatibility for ILs), these discussions are not framed as an assessment of 'risk of bias…
Advancements in overcoming challenges in dispersive liquid-liquid microextraction: An overview of advanced strategies	10.1016/j.trac.2023.117429	No	No	No	No	Since no formal risk of bias assessment was conducted on the primary studies, the risk of bias is not discussed in the results or conclusions, nor is its effect on the reliability of findings, figures of merit, or recommendations explicitly accounted for.
Advances in dispersive liquid-liquid microextraction and its application to analysis of biological samples	10.3724/SP.J.1123.2019.10026	No	No	No	No	While the review discusses limitations of the DLLME technique itself (e.g., 'n-DLLME 的萃取效率相对于其他萃取技术而言有所提高，但其本身存在一定的局限性，主要是萃取剂挥发性高且毒性较大、人工振荡效率较低、重现性较低等。'), it does not explicitly discuss the impact of risk of bias from the *included primary studies* on the reliability of the review's findings or conclusions, as no formal risk of bias assessment was conducted (see Item 9).
An overview of advances in dispersive liquid–liquid microextraction for the extraction of pesticides and emerging contaminants from environmental samples	10.1016/j.teac.2017.03.001	No	No	No	No	As no formal risk of bias assessment was conducted (Item 9), the review does not discuss the potential impact of risk of bias from the included primary studies on the reported results, figures of merit, or conclusions.
Application of Dispersive Liquid-Liquid Microextraction in Forensic Toxicological Analysis	10.12116/j.issn.1004-5619.2019.03.016	No	No	No	No	As no formal risk of bias assessment was conducted, the review does not discuss the risk of bias in the results or conclusions sections, nor its potential effect on the reliability of the figures of merit or recommendations.
Application of hollow fiber liquid phase microextraction and dispersive liquideliquid microextraction techniques in analytical toxicology	10.1016/j.jfda.2015.10.004	No	No	No	No	Since no systematic risk of bias assessment was conducted for the primary studies, the review does not discuss the potential impact of risk of bias in the results section or conclusions, nor its effect on the figures of merit or recommendations.
Applications and opportunities of experimental design for the dispersive liquid–liquid microextraction method – A review	10.1016/j.talanta.2018.08.002	Yes	Yes	Yes	Yes	The review discusses the limitations or drawbacks of certain experimental designs, which can be interpreted as accounting for risk of bias inherent in those methods: * **RoB discussed in results section:** Yes. For instance, the 'drawbacks of each optimal method are discussed'. Specifically for Plackett–Burman design, it states that 'ignoring them [interactions] will eliminate important effects a…
Automated in-syringe dispersive liquid-liquid microextraction	10.1016/j.trac.2014.03.009	No	No	No	No	As no formal risk of bias (RoB) assessment of primary studies was conducted (as per Item 9), RoB was not discussed in the results or conclusions in relation to the reliability of the findings or its effect on figures of merit and recommendations. The review discusses advantages and limitations of *techniques* rather than bias in *studies*.
Automation of dispersive liquideliquid microextraction and related techniques. Approaches based on flow, batch, flow-batch and in-syringe modes	10.1016/j.trac.2016.10.003	No	No	No	No	The review does not perform a formal risk of bias assessment of the included studies. While it discusses general 'challenges, advantages and drawbacks' and 'specific difficulties of the tasks' of DLLME automation (e.g., matrix effects, phase separation issues, need for manual intervention), it does not explicitly account for methodological biases identified in the primary studies when interpretin…
Beyond dispersive liquid–liquid microextraction	10.1016/j.chroma.2014.02.021	No	No	No	No	Since no risk of bias assessment was conducted (as indicated in item 9), the review does not discuss the potential impact of risk of bias in the included literature on its results, figures of merit, or conclusions.
Deep Eutectic Solvents as Promising Green Solvents in Dispersive Liquid–Liquid Microextraction Based on Solidification of Floating Organic Droplet: Recent Applications, Challenges and Future Perspectives	10.3390/molecules26237406	No	No	No	No	The review does not discuss the risk of bias of the included primary studies in its results or conclusions, nor does it discuss its potential effect on the reliability of the findings, figures of merit, or recommendations.
Developments of Dispersive Liquid-Liquid Microextraction Technique	10.1016/S1872-2040(08)60082-1	No	No	No	No	Since no formal risk of bias assessment was performed for the included studies (as noted in Item 9), the review does not discuss the risk of bias in its results or conclusions, nor does it assess its potential effect on the reliability of figures of merit or recommendations.
Dispersive liquid-liquid microextraction	10.1016/j.trac.2011.04.014	No	No	No	No	The review does not discuss the risk of bias of the included primary studies in its results or conclusions, nor does it discuss its effect on the reliability of the findings or recommendations.
Dispersive Liquid–Liquid Micro Extraction: An Analytical Technique Undergoing Continuous Evolution and Development—A Review of the Last 5 Years	10.3390/separations11070203	No	No	No	No	No risk of bias assessment was conducted for the included studies. Therefore, there is no discussion of the risk of bias in the results or conclusions, nor its effect on the reliability of findings, figures of merit, or recommendations.
Dispersive liquid-liquid microextraction based binary extraction techniques prior to chromatographic analysis: A review	10.1016/j.trac.2018.08.016	No	No	No	No	The review discusses the limitations and potential sources of error or poor precision associated with the combined methods themselves (e.g., multi-step manual procedures, working at ultra-trace concentrations, automation difficulties). However, this discussion is not framed as an assessment of the risk of bias of the *primary studies* included in the review or its effect on the reliability of the…
Dispersive liquid-liquid microextraction for chemical speciation and determination of ultra-trace concentrations of metal ions	10.1016/j.trac.2012.10.011	Yes	Yes	Yes	Yes	Although a formal risk of bias assessment per study was not performed, the review explicitly discusses **limitations, disadvantages, and areas for improvement in DLLME methodologies**, which can be interpreted as accounting for risks of bias. These discussions are present throughout the results and limitations sections (e.g., Sections 4, 5, 6) and are summarized in the conclusion (Section 7), the…
Dispersive liquid-liquid microextraction for determination of organic analytes	10.1016/j.trac.2010.03.016	Yes	Partial Yes	Yes	Yes	The review discusses factors affecting the reliability and performance of DLLME throughout the results and in the conclusions. For example, it notes the importance of optimizing influential factors, the impact of co-solvents on extraction efficiency, and the potential for IL peaks to appear in chromatograms (and their non-interference). The conclusions highlight that 'DLLME is not totally quantit…
Dispersive liquid-liquid microextraction for forensic drug analysis	10.1016/B978-0-443-13907-9.00013-9	No	No	No	No	While the review discusses general analytical challenges and limitations (e.g., 'interferences', 'drawback of the conventional DLLME is the use of hazardous, high-density halogenated solvents', 'larger sample volume and longer extraction time' for combined approaches), it **does not formally discuss 'Risk of Bias' of the primary studies** in its results or conclusions section. It does not account…
Dispersive liquid–liquid microextraction in food analysis. A critical review	10.1007/s00216-013-7344-9	Yes	Yes	Yes	Yes	The review discusses limitations and challenges in DLLME applications, which can be interpreted as accounting for factors affecting reliability or 'risk of bias' (RoB). In the **results section**, it notes that 'the advantages of DLLME are not always what they are claimed to be' and highlights that 'the complexity of food samples notably enhances the probability of finding matrix effects', which …
Dispersive Liquid-Liquid Microextraction in the Analysis of Milk and Dairy Products: A Review	10.1155/2016/4040165	No	No	No	No	As no formal risk of bias assessment was conducted for the included studies, the potential impact of risk of bias on the reliability of the findings or figures of merit is not discussed in the results or conclusions. The discussion of 'limitations' in the conclusion refers to general challenges of DLLME methods (e.g., sample pretreatment time) rather than biases within the included studies.
Dispersive Liquid–Liquid Microextraction of Organic Compounds: An Overview of Reviews	10.1134/S1061934820100056	No	No	No	No	The review does not systematically assess or discuss the risk of bias of the included studies or reviews in its results or conclusions. Consequently, the effect of risk of bias on the reliability of figures of merit or recommendations is not discussed.
Dispersive liquid–liquid microextraction: trends in the analysis of biological samples	10.4155/bio.15.141	No	No	No	No	The review does not include a systematic risk of bias assessment of the individual primary studies, as noted in Item 9. Consequently, there is **no discussion of the risk of bias in the results or conclusions sections** that specifically addresses its potential effect on the reliability of the findings or recommendations based on the strength of evidence from the included studies. The 'Drawbacks …
2.10 Dispersive Liquid–Liquid Microextraction	10.1016/B978-0-12-381373-2.00051-X	Yes	Yes	Yes	Yes	While a formal, systematic 'risk of bias' assessment tool was not applied to the primary studies, the review implicitly and explicitly discusses limitations, challenges, and 'drawbacks' associated with DLLME methods, thereby accounting for factors affecting the reliability and applicability of the technique in its interpretation and conclusions. - **RoB discussed in results section**: Throughout …
Dispersive Liquid-Liquid Microextraction	10.1016/B978-0-12-816911-7.00016-5	No	No	No	No	The review article does not discuss the risk of bias of included studies in its results or conclusions, nor does it assess its effect on the reliability of findings, as no formal risk of bias assessment was conducted.
Dispersive liquid-liquid microextraction: Evolution in design, application areas, and green aspects	10.1016/j.trac.2022.116636	No	No	No	No	While the review discusses the limitations and challenges of DLLME as a technique, it does not specifically discuss the risk of bias of the *individual primary studies* that it cites in its results or conclusions, nor the effect of such bias on the reliability of the review's interpretations or recommendations [39].
Five Years of Dispersive Liquid–Liquid Microextraction	10.1080/05704928.2012.697087	No	No	No	No	The review does not discuss the risk of bias within the included primary studies in its results or conclusions, nor does it comment on how potential biases might affect the reliability of the reported findings or recommendations.
Insights into coacervative and dispersive liquid-phase microextraction strategies with hydrophilic media e A review	10.1016/j.aca.2020.08.022	No	No	No	No	The review discusses general limitations and challenges inherent to the LPME methods themselves, such as their compatibility with analytical equipment and difficulties in phase collection, and also suggests areas for future improvement in method design and understanding of solvent behavior. However, it does not discuss the risk of bias of the *primary studies* included in the review within its re…
In-syringe dispersive liquid-liquid microextraction	10.1016/j.talanta.2021.123002	No	No	No	No	The review discusses some limitations and disadvantages of the discussed analytical methods themselves (e.g., 'manual technique' for PV-IS-DLLME, 'extraction solvent can be a limitation' for USAEME, dispersants 'generate additional waste', magnetic stirring 'does not have a simple operation', 'susceptibility to interference' for spectrometric techniques). However, it does not formally assess or d…
Ionic liquid dispersive liquid–liquid microextraction for pesticide residue analysis in honey	10.1080/00218839.2019.1656701	No	No	No	No	The review does not discuss the risk of bias of the included primary studies within its results or conclusions sections. While it highlights general advantages and limitations of IL-DLLME as a technique (e.g., 'reducing the toxicity and the biodegradability of some ILs are still urgent'), it does not explicitly discuss how potential risk of bias in the primary studies might affect the reliability…
Ionic liquids in dispersive liquid–liquid microextraction for environmental aqueous samples	10.1016/j.microc.2024.112254	No	No	No	No	While the review discusses challenges and limitations of using ILs in DLLME, particularly concerning 'ionic suppression in mass spectrometry' and adsorption in LC systems ('adsorption in parts of the LC instrument'), this is a discussion of inherent issues with the analytical technique itself rather than a systematic assessment and discussion of risk of bias *within* the included primary studies …
Ionic liquids in dispersive liquid-liquid microextraction	10.1016/j.trac.2013.06.008	No	No	No	No	The review article does not formally assess the risk of bias of the included primary studies, and therefore, it does not discuss **risk of bias in its results section** or **conclusions**. There is no discussion of the **effect of risk of bias on figures of merit and recommendations**.
Ionic Liquid-Assisted DLLME and SPME for the Determination of Contaminants in Food Samples	10.3390/separations9070170	No	No	No	No	While the review discusses general limitations and disadvantages of ILs (e.g., 'toxicity, poor biodegradability and high costs', 'high viscosity and high costs, as well as the recovery of the ILs after the extraction process, could limit the industrial application of ILs'), these are characteristics of the technologies themselves rather than a discussion of the risk of bias of the individual incl…
Modern approaches in dispersive liquid-liquid microextraction (DLLME) based on ionic liquids: A review	10.1016/j.molliq.2018.03.043	Yes	Yes	Yes	Yes	The review discusses 'innate weaknesses of DLLME' and provides a dedicated section on 'Advantages and possible disadvantages of ILs in DLLME', which effectively serves as a discussion of limitations or 'risk of bias' in the context of analytical methods. This includes points like 'analyte degradation' due to high temperatures, 'formation of stable emulsions, hindering the separation of the phases…
Pharmaceutical and biomedical applications of dispersive liquid–liquid microextraction	10.1016/j.jchromb.2017.07.055	No	No	No	No	The review discusses inherent limitations and challenges of the DLLME technique itself (e.g., 'low efficiency of manual shaking, the high toxicity of organic extractant, and the difficult automation'; 'phase separation... and the full automation are inherent problems'; 'The slowest step in the different modes of DLLME is the centrifugation'). However, it does not report or discuss a formal assess…
Progress of Extraction Solvent Dispersion Strategies for Dispersive Liquid‐liquid Microextraction	10.1016/S1872-2040(15)60851-9	No	No	No	No	Since no risk of bias assessment was conducted for the included primary studies, the impact of risk of bias on the review's results, conclusions, figures of merit, or recommendations is not discussed.
Recent advances in coupling single-drop and dispersive liquid–liquid microextraction with UV–vis spectrophotometry and related detection techniques	10.1016/j.microc.2011.10.006	No	No	No	No	While the review discusses advantages and drawbacks of different techniques, it does not formally discuss the impact of risk of bias (from the primary studies) in its results or conclusions, nor its effect on the reliability of figures of merit or recommendations. No formal risk of bias assessment was conducted to begin with.
Recent advances in dispersion strategies for dispersive liquid–liquid microextraction from green chemistry perspectives	10.1016/j.microc.2023.108807	No	No	No	No	While the review discusses challenges and limitations of different DLLME methods (e.g., 'instability of manual shaking is the main disadvantage', 'potential problems of magnetic stirring-assisted techniques', 'destruction possibility of unstable analytes' for USA-DLLME, 'main drawback of the TC-DLLME is the need for certain solvents with high boiling points... and the incompatibility with thermol…
Recent Advances in Dispersive Liquid–Liquid Microextraction for Organic Compounds Analysis in Environmental Water: A Review	10.2174/157341112798472170	No	No	No	No	While the review discusses 'limitations related to DLLME' and 'problems' with the technique itself, which it proposes to address in future developments, it does not incorporate a discussion of the risk of bias of the *individual primary studies* within its results or conclusions, nor does it explicitly discuss the effect of such bias on the reliability of figures of merit or recommendations.
Recent Advances in Dispersive Liquid-Liquid Microextraction for Pharmaceutical Analysis	10.1080/10408347.2023.2299280	No	No	No	No	As there was no formal assessment of risk of bias for the included primary studies (as noted in Item 9), the discussion in the results and conclusions does not account for the impact of methodological risk of bias on the reliability of the findings or recommendations. The discussion on limitations pertains to the DLLME technique itself, not the bias in primary studies.
Recent advances in dispersive liquid–liquid microextraction using organic solvents lighter than water. A review	10.1016/j.microc.2011.12.002	No	No	No	No	Since no formal risk of bias assessment was conducted (as per Item 9), the review does not discuss the impact of risk of bias on the results, conclusions, figures of merit, or recommendations from the primary studies.
Recent Application of Deep Eutectic Solvents as Green Solvent in Dispersive Liquid–Liquid Microextraction of Trace Level Chemical Contaminants in Food and Water	10.1080/10408347.2020.1808947	No	No	No	No	A formal risk of bias assessment of the included primary studies was not conducted (as noted in Item 9), therefore its **impact on the reliability of the findings or recommendations is not discussed**. While the review addresses practical challenges and limitations inherent to DES-based DLLME (e.g., high viscosity impacting automation, low volatility hindering GC analysis), this is distinct from …
Recent development and applications of dispersive liquid–liquid microextraction	10.1016/j.chroma.2013.04.053	No	No	No	No	The article does not conduct a formal risk of bias assessment of the included studies. While the authors discuss various 'limitations' and 'weaknesses' of the DLLME technique itself, such as solvent requirements, complications with complex matrices, and the need for further theoretical understanding, this is a discussion of the method's inherent challenges, not an accounting for the risk of bias …
Recent developments in dispersive liquid–liquid microextraction	10.1007/s00216-013-7467-z	No	No	No	No	The review does not include a systematic assessment of risk of bias of the included studies, and consequently, it does not discuss the potential impact of risk of bias on the reliability of the review's findings or recommendations.
Recent developments in homogeneous and dispersive liquid–liquid extraction for inorganic elements determination. A review	10.1016/j.talanta.2009.09.005	No	No	No	No	The review does not discuss the risk of bias of the included primary studies in its results or conclusions, nor does it address its potential effect on the reliability of the findings, figures of merit, or recommendations.
Recent developments of dispersive liquid-liquid microextraction technique	10.3724/SP.J.1123.2014.11015	**No**	**No**	**No**	**No**	The review article does not systematically assess or discuss the risk of bias of the included primary studies in its results or conclusions. Consequently, there is no discussion of how potential risks of bias might affect the reliability of the reported figures of merit or recommendations.
Recent trends in replacement of disperser solvent in dispersive liquid-liquid microextraction methods	10.1080/15422119.2018.1460851	No	No	No	No	While the review identifies disadvantages and limitations inherent to the analytical methods themselves (e.g., 'destruction possibility of unstable analytes' for UA-DLLME), it does not discuss the risk of bias of the *included primary studies* or how such bias might affect the reliability of the reported figures of merit or the overall conclusions derived from the synthesis of evidence.
Separation and Preconcentration by Dispersive Liquid–Liquid Microextraction Procedure: Recent Applications	10.1007/s10337-011-2124-1	No	No	No	No	Since no formal risk of bias (RoB) assessment was conducted for the primary studies, the review cannot account for the potential impact of RoB in its results or conclusions regarding the reliability of the findings. While the review discusses general limitations or advantages of DLLME methods, it does not link these to specific biases in the included studies. **No formal risk of bias assessment w…
Solidification of floating organic droplet in dispersive liquid-liquid microextraction as a green analytical tool	10.1016/j.talanta.2017.03.084	No	No	No	No	The review **did not conduct a formal risk of bias assessment** of the primary studies (as per Item 9). Consequently, **there is no discussion of the impact of potential risk of bias in the included primary studies on the review's findings, results, or conclusions** [46]. While the review discusses the 'merits and demerits of DLLME-SFOD' [14] and 'limitations' of the technique itself (e.g., limit…
Solvent-terminated dispersive liquid-liquid microextraction: a tutorial	10.1016/j.aca.2018.02.005	No	No	No	No	The tutorial does not include a formal discussion of risk of bias of the included primary studies in its results or conclusions. Consequently, there is no discussion of how potential risks of bias might affect the reliability of the reported figures of merit (e.g., LODs, EFs) or any recommendations made.
Strategies of dispersive liquid-liquid microextraction for coastal zone environmental pollutant determination	10.1016/j.chroma.2021.462615	Yes	Yes	Yes	Yes	While a formal risk of bias assessment was not conducted, the review thoroughly discusses the 'Disadvantages' of various DLLME modes (e.g., 'High consumption of organic solvents', 'Difficulty in separating extraction phase', 'High cost'). In the 'Conclusions and prospects' section, challenges such as 'selectivity and extraction efficiency for low-contents analytes in complex matrices' are explici…
Ten years of dispersive liquid–liquid microextraction and derived techniques	10.1080/05704928.2016.1224240	No	No	No	No	Since no formal risk of bias assessment was conducted on the included studies, the review does not discuss the impact of risk of bias in its results or conclusions, nor its effect on the reliability of the findings or recommendations.
The present state of coupling of dispersive liquid–liquid microextraction with atomic absorption spectrometry	10.1039/c2ja30175j	Yes	Yes	Yes	Yes	The review discusses several potential issues and limitations that could be interpreted as sources of risk of bias throughout the 'Factors affecting the DLLME procedure' section (Section 3) [45-63]. This includes the impact of various experimental parameters on extraction efficiency (e.g., 'increasing the volume of extraction solvent will lead to an increase in the sedimented phase, with a conseq…
The recent developments in dispersive liquid–liquid microextraction for preconcentration and determination of inorganic analytes	10.1016/j.jscs.2011.11.005	Yes	Yes	Yes	Yes	Although a formal risk of bias (RoB) assessment was not conducted, the review discusses several limitations and challenges of the DLLME technique itself in the 'Limitations and outlook on the future of DLLME technique' section (Section 6) [17], and in the Conclusion [19]. These discussions effectively address potential issues that could affect the reliability and applicability of the methods, suc…
Use of green alternative solvents in dispersive liquid-liquid microextraction: A review	10.1002/jssc.202100609	Yes	Yes	Yes	Yes	While not a formal 'risk of bias' for primary studies, the review critically discusses the inherent limitations, disadvantages, and potential 'harms' (e.g., toxicity, environmental impact, handling difficulties due to viscosity, instrument incompatibility) of the alternative solvents in its Discussion and Conclusion sections. It explicitly acknowledges that 'alternative' is not necessarily 'green…
Separation and Preconcentration by Dispersive Liquid–Liquid Microextraction Procedure: A Review	10.1365/s10337-009-1104-1	No	No	No	No	Since no formal risk of bias assessment of the primary studies was evident in the provided excerpts (as per Item 9), there is no discussion of how risk of bias might affect the results or conclusions, including figures of merit or recommendations. The review focuses on the performance and characteristics of DLLME methods themselves, not the methodological quality of the studies reporting them.
