# Supplementary material for: Twenty Years of Dispersive Liquid–Liquid Microextraction: An Umbrella Review of Methodological Quality, Thematic Evolution, and Roadmap for Evidence Integration in Analytical Chemistry
Source: Molecules. 2026 Jun 2;31(11):1918. doi: 10.3390/molecules31111918 (PMC13257464; doi:10.3390/molecules31111918)
Supplement: Supplementary file 1 [file molecules-31-01918-s001.zip › item14_heterogeneity_explained_and_discussed.csv]

article_title	article_doi_pmid_scopus_wos_id	suggested_rating	heterogeneity_reported	no_significant_heterogeneity_observed	causes_of_heterogeneity_explored	impact_of_heterogeneity_discussed	justification_and_notes
A REVIEW ON EXTRACTION SOLVENTS IN THE DISPERSIVE LIQUID-LIQUID MICROEXTRACTION	10.17576/mjas-2018-2202-01	Not applicable	No	No	No	No	As this is a narrative review and no quantitative synthesis (meta-analysis) was performed, statistical heterogeneity and its causes or impact are not reported or discussed.
Advancements in overcoming challenges in dispersive liquid-liquid microextraction: An overview of advanced strategies	10.1016/j.trac.2023.117429	Yes	No	No	Yes	Yes	Although no statistical assessment of heterogeneity is performed (due to the narrative nature of the review), the review qualitatively explores and discusses the variability and characteristics of different DLLME advancements. For example, it highlights the advantages and disadvantages of various extraction solvents ('While ILs offer many advantages, their high cost and complex synthesis make the…
Advances in dispersive liquid-liquid microextraction and its application to analysis of biological samples	10.3724/SP.J.1123.2019.10026	No	No	No	No	No	The review presents varied performance metrics (LOD, LOQ, enrichment factors, recovery rates) across different primary studies, indicating inherent variability or heterogeneity in the results. However, it does not quantitatively report heterogeneity, systematically explore its causes (e.g., through subgroup analysis), or discuss its impact on the overall findings of the review. The observed varia…
An overview of advances in dispersive liquid–liquid microextraction for the extraction of pesticides and emerging contaminants from environmental samples	10.1016/j.teac.2017.03.001	Partial Yes	Yes	No	Yes	Yes	The review implicitly reports and explores the causes of heterogeneity (variability) in analytical performance across different DLLME modifications and applications. While not a formal statistical assessment, the entire review is built around showing how different parameters and modifications lead to different performance characteristics. - **Heterogeneity reported:** Yes, implicitly. The wide ra…
Application of Dispersive Liquid-Liquid Microextraction in Forensic Toxicological Analysis	10.12116/j.issn.1004-5619.2019.03.016	No	Yes	No	Partial Yes	No	The review implicitly reports heterogeneity by presenting varied results (LOD, recovery, enrichment factor ranges) from different studies. It notes that '不同的萃取剂和分散剂对不同目标分析物的提取能力不同，目标分析物的富集倍数也有差异' (Different extractants and dispersants have different extraction capabilities for different target analytes, and the enrichment factors of target analytes also vary), acknowledging a source of variation.…
Application of hollow fiber liquid phase microextraction and dispersive liquideliquid microextraction techniques in analytical toxicology	10.1016/j.jfda.2015.10.004	Partial Yes	No	No	Yes	Yes	While not formally 'reported' with statistical metrics, the review extensively discusses factors affecting extraction efficiency (e.g., 'type of organic solvent', 'pH of donor and acceptor phases', 'temperature', 'salt addition'). It acknowledges that 'Depending on the dominating factor, the extraction efficiency would either increase or decrease', and that 'anomalous effects of salt addition cou…
Applications and opportunities of experimental design for the dispersive liquid–liquid microextraction method – A review	10.1016/j.talanta.2018.08.002	Yes	Yes	No	Yes	Yes	While the review does not quantitatively assess statistical heterogeneity (as it is a narrative review), it implicitly addresses variability in approaches and applications: * **Heterogeneity reported:** Yes. The review describes a wide variety of DLLME variants and DoE applications across 'various matrices and analytes', demonstrating inherent diversity or 'heterogeneity' in the field. This is ev…
Automated in-syringe dispersive liquid-liquid microextraction	10.1016/j.trac.2014.03.009	Yes	Yes	Not applicable	Yes	Yes	While not 'heterogeneity' in a statistical meta-analysis sense, the review extensively discusses the differences and varying performance aspects between different automated DLLME approaches, which serves a similar purpose of exploring 'causes' and discussing 'impact'. The review explicitly has a section '5. Comparison of flow-based approaches for automated DLLME' and Table 3 'Advantages and limit…
Automation of dispersive liquideliquid microextraction and related techniques. Approaches based on flow, batch, flow-batch and in-syringe modes	10.1016/j.trac.2016.10.003	Yes	Yes	No	Yes	Yes	The review extensively demonstrates and describes the wide variability in methodologies and reported performance metrics across the included studies, which implicitly indicates heterogeneity. The authors thoroughly explore the causes of this heterogeneity by detailing differences in 'dispersion modes', 'automation approaches' (flow, batch, flow-batch, in-syringe), solvent types, and other experim…
Beyond dispersive liquid–liquid microextraction	10.1016/j.chroma.2014.02.021	No	No	No	No	No	While the review describes the diversity and variations across different DLLME methods and applications (e.g., 'Many DLLME methods have been developed'), it does not quantitatively report, explore, or discuss statistical heterogeneity in the context of a systematic review or meta-analysis. The differences described are methodological variations, not statistical heterogeneity of results from multi…
Deep Eutectic Solvents as Promising Green Solvents in Dispersive Liquid–Liquid Microextraction Based on Solidification of Floating Organic Droplet: Recent Applications, Challenges and Future Perspectives	10.3390/molecules26237406	No	No	No	No	No	The review is a narrative summary and does not formally report or assess heterogeneity among the included studies, as would be expected in a systematic review or meta-analysis. While the text discusses various factors influencing DLLME-SFOD performance (e.g., DES viscosity, molar ratio, temperature) that contribute to variations in results across studies, it does not systematically explore the ca…
Developments of Dispersive Liquid-Liquid Microextraction Technique	10.1016/S1872-2040(08)60082-1	Yes	Yes	No	Yes	Yes	The review implicitly reports heterogeneity by presenting a wide range of analytical results (e.g., enrichment factors and detection limits) from various primary studies in Table 1. The article thoroughly explores the causes of this variability by dedicating Section 3 to 'Parameters affecting extraction efficiencies of DLLME,' such as the choice and volume of extraction and disperser solvents, ex…
Dispersive liquid-liquid microextraction	10.1016/j.trac.2011.04.014	No	No	No	No	No	The review describes the diverse applications and modifications of DLLME across various studies. While this implies methodological variability, the review does not formally report, explain, or discuss statistical heterogeneity in a systematic manner or explore its causes and impact on the findings.
Dispersive Liquid–Liquid Micro Extraction: An Analytical Technique Undergoing Continuous Evolution and Development—A Review of the Last 5 Years	10.3390/separations11070203	No	No	No	No	No	The review describes the diversity of DLLME applications, combined techniques, solvents, and derivatization approaches. However, it does not quantitatively report or formally assess heterogeneity among the results of the included primary studies. While it implicitly acknowledges the variety of approaches, it does not explore or discuss the statistical causes or impact of heterogeneity on the revi…
Dispersive liquid-liquid microextraction based binary extraction techniques prior to chromatographic analysis: A review	10.1016/j.trac.2018.08.016	Yes	Yes	No	Yes	Yes	The review implicitly reports heterogeneity by presenting wide ranges of enrichment factors (EFs) and limits of detection (LODs) across the various methods and applications discussed in its tables and text. It explores causes of this variability by linking performance to specific parameters and conditions of the extraction techniques (e.g., 'The values of EFs may vary depending upon the initial s…
Dispersive liquid-liquid microextraction coupled with derivatization: A review of different modes, applications, and green aspects	10.1016/j.trac.2018.07.009	Yes	Yes	No	Yes	Yes	The review acknowledges variability in performance and method selection, stating that 'The selection of the most reasonable mode depends on nature of the analytes, complexity of matrix, derivatization reaction to be performed, available chemicals and supporting equipment and instruments'. It explores these causes of heterogeneity and discusses their impact on the successful development and optimi…
Dispersive liquid-liquid microextraction for chemical speciation and determination of ultra-trace concentrations of metal ions	10.1016/j.trac.2012.10.011	No	No	No	No	No	The review describes the wide range and versatility of DLLME applications and various modifications and improvements to the technique, implying diverse results and methods across studies. It discusses factors influencing extraction efficiency (e.g., choice of solvent, disperser, salt concentration), which are effectively 'causes of variation.' However, it **does not formally 'report heterogeneity…
Dispersive liquid-liquid microextraction for determination of organic analytes	10.1016/j.trac.2010.03.016	Yes	Yes	No	Yes	Yes	The review inherently reports heterogeneity as it compiles results from numerous diverse primary studies on DLLME applications for various analytes and matrices, which exhibit a wide range of recoveries, enrichment factors, and LODs [e.g., 32, 63, 77, 88]. The causes of this heterogeneity are explored through discussions of different DLLME modifications (e.g., density of solvents, temperature-ass…
Dispersive liquid-liquid microextraction for forensic drug analysis	10.1016/B978-0-443-13907-9.00013-9	Yes	Yes	No	Yes	Yes	The review extensively reports and discusses heterogeneity in the context of DLLME applications: - **Heterogeneity reported**: The review presents a wide range of analytical techniques, analytes, matrices, disperser solvents, and extraction solvents, along with varying LOD and % Recovery values in Table 12.1. It also explicitly summarizes the dominant types of extraction and disperser solvents us…
Dispersive liquid–liquid microextraction in food analysis. A critical review	10.1007/s00216-013-7344-9	Yes	Yes	No	Yes	Yes	The review implicitly **reports heterogeneity** by presenting a wide range of methods, analytes, matrices, and performance metrics across different studies in its tables and discussion (e.g., 'The types of compounds which have been determined using DLLME–LC differ widely (Table 2)'). The **causes of heterogeneity are explored**, with detailed discussions on how factors like the choice of 'extract…
Dispersive Liquid-Liquid Microextraction in the Analysis of Milk and Dairy Products: A Review	10.1155/2016/4040165	No	No	No	No	No	The review presents a wide range of analytical figures of merit (e.g., LODs, EFs, recoveries) across different DLLME applications and studies, indicating inherent variability. However, it does not formally report or quantify heterogeneity (e.g., statistically), explicitly explore the causes of this heterogeneity, or discuss its impact on the overall findings or conclusions of the review.
Dispersive Liquid–Liquid Microextraction of Organic Compounds: An Overview of Reviews	10.1134/S1061934820100056	No	No	No	Yes	No	While the review extensively describes the wide variety and evolution of DLLME versions, applications, and parameters, which represent 'methodological heterogeneity' or variability in the field, it does not explicitly report or quantitatively assess 'heterogeneity' in a statistical sense (e.g., using I² statistics from a meta-analysis). It discusses factors affecting efficiency ('salting-out effe…
Dispersive liquid–liquid microextraction: trends in the analysis of biological samples	10.4155/bio.15.141	Yes	Yes	No	Yes	Yes	While the review does not perform a statistical meta-analysis or formally report quantitative heterogeneity measures, it clearly **presents the variability (qualitative heterogeneity) in performance metrics** (LODs, precision, recovery) across different DLLME applications in Table 1. The review extensively **explores the causes of this variability** by discussing the five main variables in DLLME …
2.10 Dispersive Liquid–Liquid Microextraction	10.1016/B978-0-12-381373-2.00051-X	Yes	Yes	No	Yes	Yes	Although the review is narrative and does not perform statistical meta-analysis for heterogeneity, it thoroughly addresses methodological variations and their impact on DLLME performance. - **Heterogeneity reported**: The extensive tables (e.g., Table 3 'Applications of DLLME and GC for determination of organic compounds' and Table 4 'Applications of DLLME and HPLC for determination of organic co…
Dispersive Liquid-Liquid Microextraction	10.1016/B978-0-12-816911-7.00016-5	Yes	Yes	No	Yes	Yes	The review discusses various factors that contribute to variability in DLLME performance, such as the type of ultrasound instrumentation, power levels, and duration, as well as the effects of salt addition on extraction yields and solvent properties like viscosity. While it does not perform a statistical assessment of heterogeneity (as there is no meta-analysis), it reports on potential sources a…
Dispersive liquid-liquid microextraction: Evolution in design, application areas, and green aspects	10.1016/j.trac.2022.116636	No	No	No	No	No	This narrative review does not conduct a quantitative assessment of heterogeneity among primary studies. While it describes variations in DLLME approaches and their performance, this is not a formal discussion or exploration of statistical heterogeneity [39].
Evolution of dispersive liquid–liquid microextraction method	10.1016/j.chroma.2009.11.088	Yes	Yes	No	Yes	Yes	The article does not use 'heterogeneity' in a statistical meta-analysis context but effectively reports and explains the variability in performance metrics (e.g., enrichment factors, detection limits) for DLLME across various applications, analytes, and matrices [Tables 1, 2, 3 starting from 51]. It discusses factors that 'affect extraction efficiency', such as the type and volume of extracting a…
Five Years of Dispersive Liquid–Liquid Microextraction	10.1080/05704928.2012.697087	No	No	No	No	No	While the review presents a wide array of studies with diverse experimental conditions and performance metrics in Table 1, this inherent variability (heterogeneity) is presented descriptively rather than being formally reported, statistically analyzed, or explicitly explored for its causes and impact in the context of a systematic review.
Insights into coacervative and dispersive liquid-phase microextraction strategies with hydrophilic media e A review	10.1016/j.aca.2020.08.022	No	No	No	No	No	The review is a qualitative classification and discussion of different LPME methods and hydrophilic media. It does not involve a quantitative synthesis or meta-analysis where statistical heterogeneity would be reported or assessed. While the review itself addresses the 'variety' and 'different pathways' of LPME methods, aiming to clarify terminology, this is the subject of the review's classifica…
In-syringe dispersive liquid-liquid microextraction	10.1016/j.talanta.2021.123002	Yes	Yes	No	Yes	Yes	The review implicitly reports heterogeneity by presenting varied performance characteristics (LOD, Precision, EF) across different in-syringe DLLME methods, analytes, and matrices in tables. The causes of this heterogeneity are explored by detailing and comparing the different modalities (e.g., vortex, pressure, ultrasound, magnetic stirring, dispersant types) and their specific advantages and di…
Ionic liquid dispersive liquid–liquid microextraction for pesticide residue analysis in honey	10.1080/00218839.2019.1656701	No	No	No	No	No	While the review presents diverse analytical results (e.g., LODs, recoveries, enrichment factors) from various studies using different IL-DLLME approaches and conditions, it does not formally report or quantify heterogeneity (e.g., using statistical measures). Although the variations in methods described implicitly suggest sources of different results (e.g., 'ultrasound-assisted IL-DLLME was foun…
Ionic liquids in dispersive liquid–liquid microextraction for environmental aqueous samples	10.1016/j.microc.2024.112254	Yes	Yes	No	Yes	Yes	The review discusses the inherent heterogeneity arising from the diverse physicochemical properties of ILs (e.g., 'viscosity,' 'density,' 'water solubility,' 'superficial tension') and their direct effects on DLLME procedures and efficiency (e.g., 'An increase in the viscosity of the ILs can hinder the extraction efficiency of DLLME', 'The dispersive process is affected as solubility increases').…
Ionic liquids in dispersive liquid-liquid microextraction	10.1016/j.trac.2013.06.008	Yes	Yes	No	Yes	Yes	The review clearly **reports heterogeneity** in performance metrics, showing wide ranges for EF, ER, and LODs across different applications of IL-DLLME. It **explores the causes of heterogeneity** by detailing the distinct operational modes of IL-DLLME (e.g., conventional vs. temperature-assisted) and their variations, explaining how factors like IL type, dispersive solvent, and assistance method…
Ionic Liquid-Assisted DLLME and SPME for the Determination of Contaminants in Food Samples	10.3390/separations9070170	No	No	No	No	No	The review is descriptive and does not quantitatively report or assess heterogeneity among the included studies. While it discusses factors that influence the performance of IL-based methods (e.g., IL structure, viscosity, temperature, external energy, disperser solvent), this is an explanation of methodological variations and their impact on extraction efficiency, not an exploration or discussio…
Liquid-phase and dispersive liquid–liquid microextraction techniques with derivatization: Recent applications in bioanalysis	10.1016/j.jchromb.2011.02.009	Yes	Partial Yes	No	Yes	Yes	While the review is narrative and does not perform a statistical assessment of heterogeneity, it clearly reports a wide range of analytical performance metrics (e.g., LODs, recoveries, precision) across the various primary studies and different applications, thereby implicitly reporting heterogeneity in results. The causes of this heterogeneity are extensively explored through discussions of diff…
Modern approaches in dispersive liquid-liquid microextraction (DLLME) based on ionic liquids: A review	10.1016/j.molliq.2018.03.043	Yes	Yes	No	Yes	Yes	While not a formal statistical meta-analysis, the review implicitly reports heterogeneity by presenting a wide variety of DLLME methods, analytes, samples, and performance metrics (e.g., LODs) in Tables 2-6, demonstrating diverse results. It explores causes of this variability by discussing factors influencing extraction efficiency such as 'types and volumes of extraction and disperser solvents, …
Pharmaceutical and biomedical applications of dispersive liquid–liquid microextraction	10.1016/j.jchromb.2017.07.055	No	No	No	No	No	Since no quantitative synthesis (meta-analysis) was performed, statistical heterogeneity is neither reported nor explored. While the review describes the diversity in DLLME applications and methods (which constitutes clinical/methodological heterogeneity), it does not formally address or discuss this as 'heterogeneity' in the context of a systematic review's findings.
Progress of Extraction Solvent Dispersion Strategies for Dispersive Liquid‐liquid Microextraction	10.1016/S1872-2040(15)60851-9	No	No	No	No	No	This narrative review describes and classifies different DLLME dispersion methods, inherently presenting varied approaches and outcomes from primary studies. However, it does not formally report, explore the causes of, or discuss the impact of statistical heterogeneity among the results of included studies, as would be expected in a systematic review or meta-analysis.
Recent advances in coupling single-drop and dispersive liquid–liquid microextraction with UV–vis spectrophotometry and related detection techniques	10.1016/j.microc.2011.10.006	No	No	No	Yes	Yes	The review does not quantitatively report heterogeneity (as no meta-analysis was performed). However, it qualitatively explores and discusses the causes and impact of differences among the various approaches (e.g., 'decreased path length', 'necessity of dilution, which leads to a decrease in the sensitivity of determination'), acknowledging variations in methodology and their consequences. Despit…
Recent advances in dispersion strategies for dispersive liquid–liquid microextraction from green chemistry perspectives	10.1016/j.microc.2023.108807	No	No	No	No	No	Since no quantitative synthesis or meta-analysis was performed, there is no reporting, exploration, or discussion of statistical heterogeneity. The review describes the diversity of methods, but this is not equivalent to assessing statistical heterogeneity.
Recent Advances in Dispersive Liquid–Liquid Microextraction for Organic Compounds Analysis in Environmental Water: A Review	10.2174/157341112798472170	Yes	Yes	No	Yes	Yes	The review implicitly reports heterogeneity in performance metrics such as enrichment factors (EFs) and limits of detection (LODs) across different DLLME applications. It explicitly explores the causes of this heterogeneity by discussing 'parameters affecting extraction efficiency' (e.g., solvent types and volumes, extraction time) and by detailing various 'advances of DLLME' and their specific a…
Recent advances in dispersive liquid-liquid microextraction for pesticide analysis	10.1016/j.trac.2015.04.022	Yes	Partial Yes	No	Yes	Yes	The review demonstrates and discusses heterogeneity in the included studies, exploring its causes and impact, although not in a quantitative meta-analytic sense. - **Heterogeneity reported:** While not quantitatively reported (e.g., via I-squared), the review clearly demonstrates significant heterogeneity by presenting a wide range of results (e.g., varying EFs, LODs, and recoveries) across diver…
Recent Advances in Dispersive Liquid-Liquid Microextraction for Pharmaceutical Analysis	10.1080/10408347.2023.2299280	No	No	No	No	No	While the review describes the diversity of DLLME modes, applications, and experimental conditions (which implies variability across studies), it does not report or quantitatively assess heterogeneity among the findings of the included studies. Since it is a narrative review without a meta-analysis, there is no statistical exploration of the causes or impact of heterogeneity on review findings.
Recent advances in dispersive liquid–liquid microextraction using organic solvents lighter than water. A review	10.1016/j.microc.2011.12.002	Yes	Yes	No	Yes	Yes	While not a statistical meta-analysis, the review thoroughly discusses the different characteristics and performance variations (a form of heterogeneity) among the various DLLME methods. * **Heterogeneity reported**: The review details the distinct experimental designs and approaches of different DLLME methods, noting 'A slightly moderate difference can be observed, however, in the experimental d…
Recent Application of Deep Eutectic Solvents as Green Solvent in Dispersive Liquid–Liquid Microextraction of Trace Level Chemical Contaminants in Food and Water	10.1080/10408347.2020.1808947	Yes	Yes	No	Yes	Yes	The review **implicitly reports heterogeneity** through the wide range of reported performance metrics (EF, ER%, LR, LOD, LOQ, RSD%) in Tables 1-4, which reflect the diversity of DES compositions, analytes, matrices, and application conditions across different studies. The **causes of this heterogeneity are extensively explored** in the 'Major factors affecting sample preparation using DES-based …
Recent development and applications of dispersive liquid–liquid microextraction	10.1016/j.chroma.2013.04.053	Yes	Yes	No	Yes	Yes	Although this is a narrative review and not a meta-analysis where statistical heterogeneity is explicitly quantified, the article extensively describes the **heterogeneity** (variability) in DLLME methodologies and applications. The **causes of this heterogeneity** are thoroughly explored, for example, the need to overcome limitations of conventional DLLME (e.g., toxicity of solvents, limited ext…
Recent developments in dispersive liquid–liquid microextraction	10.1007/s00216-013-7467-z	Yes	Yes	No	Yes	Yes	While no statistical heterogeneity is reported (as there is no meta-analysis), the review implicitly acknowledges the variability in DLLME applications and results. It extensively explores the "causes of heterogeneity" by discussing various parameters influencing DLLME performance, such as the type and volume of extraction and disperser solvents, addition of salt, and extraction time. The impact …
Recent developments in homogeneous and dispersive liquid–liquid extraction for inorganic elements determination. A review	10.1016/j.talanta.2009.09.005	No	No	No	No	No	The review is a narrative summary of methods and applications. It does not perform any statistical analysis of the included studies and therefore does not formally report, explore the causes of, or discuss the impact of statistical heterogeneity.
Recent developments of dispersive liquid-liquid microextraction technique	10.3724/SP.J.1123.2014.11015	**No**	**No**	**No**	**No**	**No**	As a narrative review, the article does not conduct a quantitative assessment of heterogeneity among the included studies. Therefore, heterogeneity is neither formally reported nor are its causes or impact discussed in a systematic way. While the review covers a wide range of DLLME variations and applications that inherently possess diverse characteristics, this is not framed as an exploration of…
Recent trends in replacement of disperser solvent in dispersive liquid-liquid microextraction methods	10.1080/15422119.2018.1460851	No	No	No	No	No	As a qualitative review focusing on describing different DLLME methods and their applications, the article does not formally assess or report on statistical heterogeneity among studies. While it describes the inherent diversity in methods, analytes, and matrices (e.g., in Table 2), it does not explicitly explore the causes or discuss the impact of this heterogeneity on synthesized results in a st…
Separation and Preconcentration by Dispersive Liquid–Liquid Microextraction Procedure: Recent Applications	10.1007/s10337-011-2124-1	Yes	Yes	No	Yes	Yes	The review extensively discusses methodological variations (a form of heterogeneity) across different DLLME applications and explores their causes and impacts. **Heterogeneity reported:** The review clearly shows variations in DLLME applications through its detailed tables and discussions. It highlights the use of 'a large variety of organic compounds and metal ions in different samples', and div…
Solidification of floating organic droplet in dispersive liquid-liquid microextraction as a green analytical tool	10.1016/j.talanta.2017.03.084	No	No	No	No	No	The review **does not formally assess, report, or discuss heterogeneity** among the findings of the primary studies it summarizes [46]. While the tables and discussions implicitly show variations in performance metrics (e.g., detection limits, optimal conditions) across different applications and analytes [3-12], the review **does not explicitly explore the causes of this variability** or discuss…
Solvent-terminated dispersive liquid-liquid microextraction: a tutorial	10.1016/j.aca.2018.02.005	No	No	No	No	No	The article describes various applications of ST-DLLME with differing performance metrics (e.g., in Table 2), which inherently shows variation across studies. However, it does not formally report or assess statistical heterogeneity across the results of the primary studies. The causes of heterogeneity (in a systematic review sense) are not explored, nor is the impact of any observed heterogeneity…
Strategies of dispersive liquid-liquid microextraction for coastal zone environmental pollutant determination	10.1016/j.chroma.2021.462615	Yes	Yes	No	Yes	Yes	The review reports significant variability in performance metrics (e.g., recoveries, LODs, LOQs) for different DLLME applications in Table 1. Section 2, 'Factors affecting extraction efficiency of DLLME,' is dedicated to exploring the causes of this variability, discussing parameters like 'type and volume of extractant and dispersant, pH of solution, ion strength, and assisted dispersion mode'. T…
Ten years of dispersive liquid–liquid microextraction and derived techniques	10.1080/05704928.2016.1224240	Partial Yes	No	No	Yes	Yes	The review does not formally report statistical heterogeneity (e.g., using I2 statistics). However, it extensively explores and discusses the causes of methodological variability (a form of heterogeneity in analytical reviews), such as the 'factors which mainly affect the extraction efficiency of DLLME are the nature of both the extraction and disperser solvents and their volumes', a 'wide range …
The present state of coupling of dispersive liquid–liquid microextraction with atomic absorption spectrometry	10.1039/c2ja30175j	Yes	Yes	No	Yes	Yes	While the review does not perform a statistical meta-analysis to formally quantify heterogeneity, it extensively describes the wide range of experimental conditions, analytes, matrices, and performance metrics (e.g., linear range, LOD) observed across different DLLME applications in Table 1 [5-34]. The 'Factors affecting the DLLME procedure' section (Section 3) meticulously explores the causes of…
The recent developments in dispersive liquid–liquid microextraction for preconcentration and determination of inorganic analytes	10.1016/j.jscs.2011.11.005	Partial Yes	No	No	Yes	Yes	The review does not formally report statistical heterogeneity, as it is not a meta-analysis [47]. However, it extensively explores the causes of variations in DLLME performance across different applications and conditions in Section 3, 'Parameters affecting the extraction efficiency of DLLME' [11, 12, 33-42]. This discussion implicitly addresses factors that lead to heterogeneity in results (e.g.…
Use of green alternative solvents in dispersive liquid-liquid microextraction: A review	10.1002/jssc.202100609	Yes	Yes	No	Yes	Yes	Although no statistical heterogeneity is reported (as there's no meta-analysis), the review thoroughly discusses the qualitative 'heterogeneity' in properties, performance, environmental impact, and instrumental compatibility among different 'green' solvents. It explores the causes of these differences (e.g., chemical composition, physical properties like viscosity or volatility) and discusses th…
Separation and Preconcentration by Dispersive Liquid–Liquid Microextraction Procedure: A Review	10.1365/s10337-009-1104-1	No	No	No	No	No	While the review presents diverse applications of DLLME with varying conditions and performance metrics across different studies, it does not formally report on heterogeneity, explore its causes, or discuss its impact in the context of a systematic review. The review summarizes individual study characteristics rather than synthesizing them in a way that would necessitate a formal heterogeneity an…
