# Supplementary material for: Twenty Years of Dispersive Liquid–Liquid Microextraction: An Umbrella Review of Methodological Quality, Thematic Evolution, and Roadmap for Evidence Integration in Analytical Chemistry
Source: Molecules. 2026 Jun 2;31(11):1918. doi: 10.3390/molecules31111918 (PMC13257464; doi:10.3390/molecules31111918)
Supplement: Supplementary file 1 [file molecules-31-01918-s001.zip › item15_publication_bias_investigated.csv]

article_title	article_doi_pmid_scopus_wos_id	suggested_rating	quantitative_synthesis_performed	publication_bias_tested	methods_specified_for_publication_bias	publication_bias_impact_discussed	justification_and_notes
A REVIEW ON EXTRACTION SOLVENTS IN THE DISPERSIVE LIQUID-LIQUID MICROEXTRACTION	10.17576/mjas-2018-2202-01	Not applicable	No	No	No	No	No quantitative synthesis was performed in this review, therefore, publication bias was not investigated.
Advancements in overcoming challenges in dispersive liquid-liquid microextraction: An overview of advanced strategies	10.1016/j.trac.2023.117429	Not applicable	No	No	No	No	As no quantitative synthesis (meta-analysis) was performed, investigation of publication bias is not applicable.
Advances in dispersive liquid-liquid microextraction and its application to analysis of biological samples	10.3724/SP.J.1123.2019.10026	Not applicable	No	No	No	No	The review does not perform a quantitative synthesis (meta-analysis); therefore, investigating publication bias is not applicable.
An overview of advances in dispersive liquid–liquid microextraction for the extraction of pesticides and emerging contaminants from environmental samples	10.1016/j.teac.2017.03.001	Not applicable	Not applicable	Not applicable	Not applicable	Not applicable	No quantitative synthesis (meta-analysis) was performed in this narrative review. Therefore, publication bias was not investigated.
Application of Dispersive Liquid-Liquid Microextraction in Forensic Toxicological Analysis	10.12116/j.issn.1004-5619.2019.03.016	Not applicable	No	No	No	No	The article is a narrative review and does not perform a quantitative synthesis or meta-analysis. Therefore, investigation of publication bias is not applicable.
Application of hollow fiber liquid phase microextraction and dispersive liquideliquid microextraction techniques in analytical toxicology	10.1016/j.jfda.2015.10.004	Not applicable	No	No	No	No	The review does not perform a quantitative synthesis (meta-analysis), and therefore, there is no investigation or discussion of publication bias.
Applications and opportunities of experimental design for the dispersive liquid–liquid microextraction method – A review	10.1016/j.talanta.2018.08.002	Not applicable	No	No	No	No	The review does not perform a quantitative synthesis (meta-analysis), so investigation of publication bias is not applicable.
Automated in-syringe dispersive liquid-liquid microextraction	10.1016/j.trac.2014.03.009	Not applicable	No	No	No	No	No quantitative synthesis (meta-analysis) was performed in this review. Therefore, publication bias was not investigated or discussed.
Automation of dispersive liquideliquid microextraction and related techniques. Approaches based on flow, batch, flow-batch and in-syringe modes	10.1016/j.trac.2016.10.003	Not applicable	No	No	No	No	The review does not include a quantitative synthesis (meta-analysis); therefore, investigating publication bias is not applicable.
Beyond dispersive liquid–liquid microextraction	10.1016/j.chroma.2014.02.021	Not applicable	No	No	No	No	The review does not perform a quantitative synthesis (meta-analysis); therefore, it does not investigate publication bias.
Deep Eutectic Solvents as Promising Green Solvents in Dispersive Liquid–Liquid Microextraction Based on Solidification of Floating Organic Droplet: Recent Applications, Challenges and Future Perspectives	10.3390/molecules26237406	Not applicable	No	Not applicable	Not applicable	Not applicable	The review does not perform a quantitative synthesis (meta-analysis), and therefore, publication bias was not investigated. This item is not applicable.
Developments of Dispersive Liquid-Liquid Microextraction Technique	10.1016/S1872-2040(08)60082-1	Not applicable	No	Not applicable	Not applicable	Not applicable	Since no quantitative synthesis or meta-analysis was performed in this review, the investigation of publication bias is not applicable. No tests for publication bias were conducted, nor were methods for assessing it specified or its impact discussed.
Dispersive liquid-liquid microextraction	10.1016/j.trac.2011.04.014	Not applicable	No	No	No	No	Since no quantitative synthesis (meta-analysis) was performed in this review, publication bias was not investigated. Therefore, this item is not applicable.
Dispersive Liquid–Liquid Micro Extraction: An Analytical Technique Undergoing Continuous Evolution and Development—A Review of the Last 5 Years	10.3390/separations11070203	Not applicable	No	Not applicable	Not applicable	Not applicable	The review did not perform a quantitative synthesis (meta-analysis). Therefore, investigation of publication bias is not applicable.
Dispersive liquid-liquid microextraction based binary extraction techniques prior to chromatographic analysis: A review	10.1016/j.trac.2018.08.016	Not applicable	No	No	No	No	The review does not perform a quantitative synthesis (meta-analysis); therefore, investigating publication bias is not applicable.
Dispersive liquid-liquid microextraction coupled with derivatization: A review of different modes, applications, and green aspects	10.1016/j.trac.2018.07.009	Not applicable	No	No	No	No	The review does not perform any quantitative synthesis or meta-analysis, and therefore does not investigate publication bias.
Dispersive liquid-liquid microextraction for chemical speciation and determination of ultra-trace concentrations of metal ions	10.1016/j.trac.2012.10.011	Not applicable	No	No	No	No	This review **does not perform any quantitative synthesis** (meta-analysis), and therefore, publication bias was not investigated.
Dispersive liquid-liquid microextraction for determination of organic analytes	10.1016/j.trac.2010.03.016	Not applicable	No	No	No	No	The article is a narrative review and does not involve quantitative synthesis or meta-analysis. Therefore, the investigation of publication bias is not applicable.
Dispersive liquid-liquid microextraction for forensic drug analysis	10.1016/B978-0-443-13907-9.00013-9	Not applicable	No	No	No	No	The review **does not perform a quantitative synthesis** (meta-analysis) of the included studies. Therefore, it does not investigate publication bias using statistical methods or discuss its impact on the findings.
Dispersive liquid–liquid microextraction in food analysis. A critical review	10.1007/s00216-013-7344-9	Not applicable	No	No	No	No	This review is a 'critical review' and does not perform any quantitative synthesis or meta-analysis of the included studies. Consequently, publication bias was not formally tested, nor were methods for testing it specified, and its impact was not discussed in the context of a quantitative synthesis.
Dispersive Liquid-Liquid Microextraction in the Analysis of Milk and Dairy Products: A Review	10.1155/2016/4040165	Not applicable	No	No	No	No	The review article does not perform any quantitative synthesis (meta-analysis) of the included studies, and therefore, no investigation of publication bias was conducted.
Dispersive Liquid–Liquid Microextraction of Organic Compounds: An Overview of Reviews	10.1134/S1061934820100056	Not applicable	No	No	No	No	The review does not perform a quantitative synthesis (meta-analysis) and therefore does not investigate publication bias.
Dispersive liquid–liquid microextraction: trends in the analysis of biological samples	10.4155/bio.15.141	Not applicable	No	No	No	No	The review **does not perform a quantitative synthesis or meta-analysis**. Therefore, an investigation into publication bias (e.g., using statistical tests or funnel plots) is not applicable.
2.10 Dispersive Liquid–Liquid Microextraction	10.1016/B978-0-12-381373-2.00051-X	Not applicable	No	No	No	No	The review article is a narrative review and does not perform a quantitative synthesis (meta-analysis) of the included studies. Therefore, formal investigation of publication bias (e.g., using statistical tests or graphical methods like funnel plots) is not applicable.
Dispersive Liquid-Liquid Microextraction	10.1016/B978-0-12-816911-7.00016-5	Not applicable	No	No	No	No	The review article does not conduct a quantitative synthesis or meta-analysis, and therefore, it does not investigate or discuss publication bias.
Dispersive liquid-liquid microextraction: Evolution in design, application areas, and green aspects	10.1016/j.trac.2022.116636	Not applicable	No	No	No	No	As a narrative review without quantitative synthesis, the investigation of publication bias is not applicable [40].
Evolution of dispersive liquid–liquid microextraction method	10.1016/j.chroma.2009.11.088	Not applicable	No	No	No	No	The article is a narrative review and does not perform a quantitative synthesis or meta-analysis, therefore, publication bias was not investigated.
Five Years of Dispersive Liquid–Liquid Microextraction	10.1080/05704928.2012.697087	Not applicable	No	N/A	N/A	N/A	The review does not conduct any quantitative synthesis (meta-analysis); therefore, publication bias is not investigated, tested, or discussed.
Insights into coacervative and dispersive liquid-phase microextraction strategies with hydrophilic media e A review	10.1016/j.aca.2020.08.022	Not applicable	No	No	No	No	The review article is a qualitative summary and classification of analytical methods. It does not perform any quantitative synthesis or meta-analysis of included studies. Therefore, the investigation of publication bias, including testing methods or discussing its impact, is not applicable.
In-syringe dispersive liquid-liquid microextraction	10.1016/j.talanta.2021.123002	Not applicable	No	Not applicable	Not applicable	Not applicable	The review is a narrative summary of methods and does not include a quantitative synthesis or any investigation of publication bias.
Ionic liquid dispersive liquid–liquid microextraction for pesticide residue analysis in honey	10.1080/00218839.2019.1656701	Not applicable	No	No	No	No	As the review does not include any quantitative synthesis (meta-analysis) of the primary studies, the investigation and discussion of publication bias are not applicable [PDF content].
Ionic liquids in dispersive liquid–liquid microextraction for environmental aqueous samples	10.1016/j.microc.2024.112254	Not applicable	Not applicable	Not applicable	Not applicable	No	The review does not perform a quantitative synthesis (meta-analysis) and therefore does not investigate publication bias.
Ionic liquids in dispersive liquid-liquid microextraction	10.1016/j.trac.2013.06.008	Not applicable	No	No	No	No	The review article does not perform any **quantitative synthesis** (meta-analysis), and therefore, it does not **test for publication bias**, **specify methods for publication bias**, or **discuss the impact of publication bias**.
Ionic Liquid-Assisted DLLME and SPME for the Determination of Contaminants in Food Samples	10.3390/separations9070170	Not applicable	No	No	No	No	No quantitative synthesis (meta-analysis) was performed, therefore, publication bias was not investigated or discussed.
Liquid-phase and dispersive liquid–liquid microextraction techniques with derivatization: Recent applications in bioanalysis	10.1016/j.jchromb.2011.02.009	Not applicable	No	No	No	No	As the review does not perform any quantitative synthesis or meta-analysis, the investigation of publication bias is not applicable. No evidence is found for any sub-item.
Modern approaches in dispersive liquid-liquid microextraction (DLLME) based on ionic liquids: A review	10.1016/j.molliq.2018.03.043	Not applicable	No	No	No	No	The review performs a narrative summary of literature and does not conduct any quantitative synthesis or meta-analysis. Therefore, formal investigation or testing for publication bias is not applicable.
Pharmaceutical and biomedical applications of dispersive liquid–liquid microextraction	10.1016/j.jchromb.2017.07.055	Not applicable	No	No	No	No	No quantitative synthesis (meta-analysis) was conducted in this review, therefore, publication bias was not investigated or discussed.
Progress of Extraction Solvent Dispersion Strategies for Dispersive Liquid‐liquid Microextraction	10.1016/S1872-2040(15)60851-9	Not applicable	No	Not applicable	Not applicable	Not applicable	No quantitative synthesis or meta-analysis was performed in this review. Therefore, publication bias was not investigated, and this item is not applicable.
Recent advances in coupling single-drop and dispersive liquid–liquid microextraction with UV–vis spectrophotometry and related detection techniques	10.1016/j.microc.2011.10.006	Not applicable	No	No	No	No	No quantitative synthesis was performed, therefore publication bias was not investigated.
Recent advances in dispersion strategies for dispersive liquid–liquid microextraction from green chemistry perspectives	10.1016/j.microc.2023.108807	Not applicable	No	No	No	No	The review does not perform a quantitative synthesis, and therefore, publication bias is not investigated.
Recent Advances in Dispersive Liquid–Liquid Microextraction for Organic Compounds Analysis in Environmental Water: A Review	10.2174/157341112798472170	Not applicable	No	No	No	No	The review does not perform a quantitative synthesis or meta-analysis, and therefore does not investigate publication bias. This item is not applicable.
Recent advances in dispersive liquid-liquid microextraction for pesticide analysis	10.1016/j.trac.2015.04.022	Not applicable	No	No	No	No	The review is a narrative summary and does not perform any quantitative synthesis, thus publication bias was not investigated. - **Quantitative synthesis performed:** No quantitative synthesis (meta-analysis) was performed. - **Publication bias tested:** No tests for publication bias were conducted or reported. - **Methods specified for publication bias:** No methods for assessing publication bia…
Recent Advances in Dispersive Liquid-Liquid Microextraction for Pharmaceutical Analysis	10.1080/10408347.2023.2299280	Not applicable	No	No	No	No	No quantitative synthesis (meta-analysis) was performed in this review, thus publication bias was not investigated.
Recent advances in dispersive liquid–liquid microextraction using organic solvents lighter than water. A review	10.1016/j.microc.2011.12.002	Not applicable	No	No	No	No	The review does not perform a quantitative synthesis (meta-analysis) of the included studies. Therefore, investigation or discussion of publication bias is not applicable.
Recent Application of Deep Eutectic Solvents as Green Solvent in Dispersive Liquid–Liquid Microextraction of Trace Level Chemical Contaminants in Food and Water	10.1080/10408347.2020.1808947	Not applicable	No	No	No	No	The review **does not perform a quantitative synthesis (meta-analysis)** of the included studies. Therefore, investigation of publication bias is not applicable.
Recent development and applications of dispersive liquid–liquid microextraction	10.1016/j.chroma.2013.04.053	Not applicable	No	No	No	No	The article is a narrative review and does not perform a quantitative synthesis (meta-analysis). Therefore, publication bias was not investigated or discussed, rendering this item not applicable.
Recent developments in dispersive liquid–liquid microextraction	10.1007/s00216-013-7467-z	Not applicable	No	No	No	No	No quantitative synthesis (meta-analysis) was performed, therefore, publication bias was not investigated or discussed.
Recent developments in homogeneous and dispersive liquid–liquid extraction for inorganic elements determination. A review	10.1016/j.talanta.2009.09.005	Not applicable	No	No	No	No	The review article does not perform any quantitative synthesis or meta-analysis; therefore, the investigation of publication bias is not applicable.
Recent developments of dispersive liquid-liquid microextraction technique	10.3724/SP.J.1123.2014.11015	**Not applicable**	**No**	**No**	**No**	**No**	The review article does not include any quantitative synthesis (meta-analysis) of the primary studies. Therefore, it does not investigate or discuss publication bias.
Recent trends in replacement of disperser solvent in dispersive liquid-liquid microextraction methods	10.1080/15422119.2018.1460851	Not applicable	No	No	No	No	Since no quantitative synthesis (meta-analysis) was performed, the investigation of publication bias is not applicable to this review.
Separation and Preconcentration by Dispersive Liquid–Liquid Microextraction Procedure: Recent Applications	10.1007/s10337-011-2124-1	Not applicable	No	No	No	No	The review is a narrative summary of DLLME applications and does not perform any quantitative synthesis or meta-analysis. Therefore, it does not investigate publication bias. **The article does not perform a quantitative synthesis, therefore this item is not applicable.**
Solidification of floating organic droplet in dispersive liquid-liquid microextraction as a green analytical tool	10.1016/j.talanta.2017.03.084	Not applicable	No	No	No	No	Since the review **does not include any quantitative synthesis or meta-analysis** of the primary studies [49], the investigation of publication bias is **not applicable** [49].
Solvent-terminated dispersive liquid-liquid microextraction: a tutorial	10.1016/j.aca.2018.02.005	Not applicable	No	Not applicable	Not applicable	Not applicable	No quantitative synthesis (meta-analysis) was performed in this tutorial/review. Therefore, investigation or testing for publication bias is not applicable.
Strategies of dispersive liquid-liquid microextraction for coastal zone environmental pollutant determination	10.1016/j.chroma.2021.462615	Not applicable	No	No	No	No	The review does not perform a quantitative synthesis (meta-analysis) of the included studies and therefore does not include any investigation or testing for publication bias.
Ten years of dispersive liquid–liquid microextraction and derived techniques	10.1080/05704928.2016.1224240	Not applicable	No	No	No	No	The review does not perform a quantitative synthesis (meta-analysis), therefore, publication bias could not be investigated.
The present state of coupling of dispersive liquid–liquid microextraction with atomic absorption spectrometry	10.1039/c2ja30175j	Not applicable	No	No	No	No	As no quantitative synthesis (meta-analysis) was performed, the investigation of publication bias is not applicable [No evidence in sources].
The recent developments in dispersive liquid–liquid microextraction for preconcentration and determination of inorganic analytes	10.1016/j.jscs.2011.11.005	Not applicable	No	No	No	No	The review does not perform any quantitative synthesis (e.g., meta-analysis), therefore, publication bias was not investigated or discussed [48].
Use of green alternative solvents in dispersive liquid-liquid microextraction: A review	10.1002/jssc.202100609	Not applicable	No	No	No	No	No quantitative synthesis (meta-analysis) was performed in this narrative review, therefore publication bias was not investigated.
Separation and Preconcentration by Dispersive Liquid–Liquid Microextraction Procedure: A Review	10.1365/s10337-009-1104-1	Not applicable	No	No	No	No	The review does not involve quantitative synthesis (e.g., meta-analysis); therefore, the investigation of publication bias is not applicable.
