# Supplementary material for: Twenty Years of Dispersive Liquid–Liquid Microextraction: An Umbrella Review of Methodological Quality, Thematic Evolution, and Roadmap for Evidence Integration in Analytical Chemistry
Source: Molecules. 2026 Jun 2;31(11):1918. doi: 10.3390/molecules31111918 (PMC13257464; doi:10.3390/molecules31111918)
Supplement: Supplementary file 1 [file molecules-31-01918-s001.zip › item16_conflict_of_interest_reported.csv]

article_title	article_doi_pmid_scopus_wos_id	suggested_rating	funding_sources_for_review_reported	other_relevant_relationships_disclosed	statement_of_no_competing_interests_present	justification_and_notes
A REVIEW ON EXTRACTION SOLVENTS IN THE DISPERSIVE LIQUID-LIQUID MICROEXTRACTION	10.17576/mjas-2018-2202-01	Yes	Yes	No	No	The review explicitly reports the funding sources for the review itself. 'The authors would like to express special thanks to the Ministry of Higher Education of Malaysia ‘’Fundamental Research Grand no. “FRGS/1/2016/STG01/UNITEN/02/1” for the financial supports, and Institute of Sustainable Energy of UNITEN for the laboratory analysis.' No other relevant relationships are disclosed, and there is…
Advancements in overcoming challenges in dispersive liquid-liquid microextraction: An overview of advanced strategies	10.1016/j.trac.2023.117429	Yes	Yes	Yes	No	The review includes a 'Declaration of competing interest' section. It states: 'The authors declare the following financial interests/personal relationships which may be considered as potential competing interests.'. The 'Acknowledgments' section explicitly reports the funding sources for the review: 'The author expresses gratitude to the Universidad de La Laguna and the Spanish Ministry of Univer…
Advances in dispersive liquid-liquid microextraction and its application to analysis of biological samples	10.3724/SP.J.1123.2019.10026	No	No	No	No	The review article does not include any statement regarding the funding sources for the review itself, disclosure of other relevant relationships, or a declaration of no competing interests for the authors.
An overview of advances in dispersive liquid–liquid microextraction for the extraction of pesticides and emerging contaminants from environmental samples	10.1016/j.teac.2017.03.001	Yes	Yes	No	No	The review explicitly reports its own funding sources: - **Funding sources for review reported:** Yes. 'The authors acknowledge the financial support by the Brazilian agencies FAPERGS, CNPq and FINEP, and fellowships granted by CAPES. E.G. Primel received a productivity research fellowship from the Brazilian Agency CNPq (DT 310517/2012-5)'. - **Other relevant relationships disclosed:** No. No oth…
Application of Dispersive Liquid-Liquid Microextraction in Forensic Toxicological Analysis	10.12116/j.issn.1004-5619.2019.03.016	Yes	Yes	No	No	The review clearly reports the funding sources for the review itself: vNo other relevant relationships are explicitly disclosed, and a separate statement of no competing interests is not present. However, since funding is a relevant relationship and is disclosed, the criterion is met.
Application of hollow fiber liquid phase microextraction and dispersive liquideliquid microextraction techniques in analytical toxicology	10.1016/j.jfda.2015.10.004	No	No	No	No	The review does not contain a dedicated section or statement disclosing funding sources for the review itself, other potential conflicts of interest, or a declaration of no competing interests from the authors.
Applications and opportunities of experimental design for the dispersive liquid–liquid microextraction method – A review	10.1016/j.talanta.2018.08.002	Yes	Yes	No	No	The authors 'acknowledge the support from Tehran University of Medical Sciences (TUMS) as part of a Ph.D. dissertation carried out at TUMS. Grant no. 34750'. This reports funding for the review. However, there is no explicit statement disclosing any 'other relevant relationships' (e.g., affiliations with companies, personal interests) or a general 'statement of no competing interests' for the rev…
Automated in-syringe dispersive liquid-liquid microextraction	10.1016/j.trac.2014.03.009	Yes	Yes	Yes	No	The review explicitly reports funding sources for the *review itself* and financial support for individual authors in the 'Acknowledgments' section. For instance, 'The authors acknowledge funding from the Government of Spain through Project CTQ2010-15541. F.M. gratefully acknowledges fi-nancial support from the Government of the Balearic Islands through a post-doctoral contract. B.H. gratefully a…
Automation of dispersive liquideliquid microextraction and related techniques. Approaches based on flow, batch, flow-batch and in-syringe modes	10.1016/j.trac.2016.10.003	Partial Yes	Yes	No	No	The review reports the financial support received by two of its authors from the Charles University Research Centre and the Czech Science Foundation in the 'Acknowledgements' section. However, it does not explicitly state the absence of other competing interests or disclose other relevant relationships beyond the funding received for the review itself.
Beyond dispersive liquid–liquid microextraction	10.1016/j.chroma.2014.02.021	Yes	Yes	Yes	Yes	The article includes a 'Conflict of interest' section explicitly stating, 'The authors declare no conflict of interest.'. It also clearly reports the funding source for 'This work' from the National Science Council of Taiwan.
Deep Eutectic Solvents as Promising Green Solvents in Dispersive Liquid–Liquid Microextraction Based on Solidification of Floating Organic Droplet: Recent Applications, Challenges and Future Perspectives	10.3390/molecules26237406	Yes	Yes	Yes	Yes	The review explicitly states: 'This research received no external funding' and 'The authors declare no conflict of interest'. This comprehensively covers both funding sources for the review and disclosure of any other relevant relationships or competing interests.
Developments of Dispersive Liquid-Liquid Microextraction Technique	10.1016/S1872-2040(08)60082-1	No	Yes	No	No	The review article explicitly reports its funding source: 'This work was supported by the National Natural Science Foundation of Hebei province of China (No. B2008000210)'. However, it does not disclose any other potential relevant relationships or competing interests, nor does it provide a specific statement confirming the absence of such interests beyond the funding acknowledgment.
Dispersive liquid-liquid microextraction	10.1016/j.trac.2011.04.014	Yes	Yes	No	No	The review explicitly reports its funding source in the 'Acknowledgements' section: 'This work was supported by grant number DS-31-224/ 2011 from the Polish Ministry of Science and Higher Education.'. No other relevant relationships are explicitly disclosed, nor is an explicit statement of no competing interests provided, but the funding disclosure meets the requirement for a 'Yes' rating.
Dispersive Liquid–Liquid Micro Extraction: An Analytical Technique Undergoing Continuous Evolution and Development—A Review of the Last 5 Years	10.3390/separations11070203	Yes	Yes	Yes	Yes	The review explicitly states regarding funding for the review: 'This research received no external funding'. It also includes a clear statement about competing interests: 'The authors declare no conflict of interest'. This covers the disclosure of relevant relationships.
Dispersive liquid-liquid microextraction based binary extraction techniques prior to chromatographic analysis: A review	10.1016/j.trac.2018.08.016	Partial Yes	Yes	No	No	The review explicitly reports its funding sources in the Acknowledgments section: 'The authors gratefully acknowledge the support of King Fahd University of Petroleum and Minerals. Muhammad Sajid would like to thank and acknowledge the Center for Environment and Water (CEW), Research Institute, King Fahd University of Petroleum and Minerals, Saudi Arabia.'. However, it does not explicitly disclos…
Dispersive liquid-liquid microextraction coupled with derivatization: A review of different modes, applications, and green aspects	10.1016/j.trac.2018.07.009	No	No	No	No	The review explicitly only acknowledges for the review from 'Center for Environment and Water, Research Institute, King Fahd University of Petroleum and Minerals, Saudi Arabia'. However, it does not disclose any other relevant relationships or provide a definitive statement of no competing interests.
Dispersive liquid-liquid microextraction for chemical speciation and determination of ultra-trace concentrations of metal ions	10.1016/j.trac.2012.10.011	No	No	No	No	The review provides author affiliations and copyright information. However, it **does not explicitly disclose funding sources for the review itself** or report any other relevant relationships or competing interests, nor does it include a clear statement of no competing interests.
Dispersive liquid-liquid microextraction for determination of organic analytes	10.1016/j.trac.2010.03.016	Partial Yes	Yes	No	No	The review explicitly reports its own funding sources in the Acknowledgements section: 'This work has been supported by the Spanish Ministry of Science and Innovation (Projects AGL2008-00990/ALI and AGL2009-07884/ALI)'. It also thanks the Spanish Ministry of Education for FPU Grant and the Spanish Ministry of Science and Innovation for a Ramón y Cajal contract for some of the authors. However, it…
Dispersive liquid-liquid microextraction for forensic drug analysis	10.1016/B978-0-443-13907-9.00013-9	No	No	No	No	The review Book chapter does not include an explicit statement regarding funding sources for the review itself** or disclose any potential competing interests of the authors beyond their affiliations. There is no explicit statement of no competing interests.
Dispersive liquid–liquid microextraction in food analysis. A critical review	10.1007/s00216-013-7344-9	Partial Yes	Yes	No	No	The **funding sources for the review are clearly reported** in the 'Acknowledgments' section: 'The authors acknowledge financial support from the Comunidad Autónoma de la Región de Murcia (Fundación Séneca projects 15217/PI/10 and 11796/PI/09), the Spanish Ministry of Economy and Competitiveness (project CTQ2012-34772), and the European Commission (FEDER/ERDF)'. However, **no other relevant relat…
Dispersive Liquid-Liquid Microextraction in the Analysis of Milk and Dairy Products: A Review	10.1155/2016/4040165	Yes	Yes	No	Yes	The authors explicitly declare that they 'have no competing interests'. They also report the funding source for the review, stating: 'The authors would like to thank the Irish Research Council for funding this research under Grant no. GOIPG/2015/3681'.
Dispersive Liquid–Liquid Microextraction of Organic Compounds: An Overview of Reviews	10.1134/S1061934820100056	Yes	Yes	No	No	The review states its funding source: 'This work was performed within the State Contract no. AAAA-A16-116111750033-9.'. However, it does not explicitly disclose any other relevant relationships or provide a statement of no competing interests for the review authors.
Dispersive liquid–liquid microextraction: trends in the analysis of biological samples	10.4155/bio.15.141	Yes	Yes	Yes	Yes	The review includes a 'Financial & competing interests disclosure' section that explicitly states: 'The authors have no relevant affiliations or financial involvement with any organization or entity with a financial interest in or financial conflict with the subject matter or materials discussed in the manuscript. This includes employment, consultancies, honoraria, stock ownership or options, exp…
2.10 Dispersive Liquid–Liquid Microextraction	10.1016/B978-0-12-381373-2.00051-X	No	No	No	No	The review article does not include a statement regarding its funding sources or any other relevant relationships (e.g., financial or non-financial, competing interests) for the review authors. There is no explicit declaration of no competing interests provided.
Dispersive Liquid-Liquid Microextraction	10.1016/B978-0-12-816911-7.00016-5	No	No	No	No	The review article does not contain a statement regarding funding sources for the review itself, disclosure of other relevant relationships, or a statement of no competing interests for the author.
Dispersive liquid-liquid microextraction: Evolution in design, application areas, and green aspects	10.1016/j.trac.2022.116636	Yes	No	Yes	Yes	The author provides a 'Declaration of competing interest' stating 'that he has no known competing financial interests or personal relationships that could have appeared to influence the work reported in this paper' [41]. This statement covers both financial interests and other relevant relationships.
Evolution of dispersive liquid–liquid microextraction method	10.1016/j.chroma.2009.11.088	Yes	Yes	No	No	The article includes an 'Acknowledgement' section stating, 'Financial support from Tarbiat Modares University is gratefully acknowledged'. However, there is no explicit disclosure of other relevant relationships or a clear statement that no competing interests are present beyond the acknowledged funding.
Five Years of Dispersive Liquid–Liquid Microextraction	10.1080/05704928.2012.697087	Yes	Yes	No	No	The review explicitly acknowledges 'Partial financial support from the Scientific Grant Agency of the Ministry of Education of the Slovak Republic and the Slovak Academy of Sciences (Grant No. 1/0226/11)'. Although no other relevant relationships are explicitly disclosed or a general statement of no competing interests is provided, the primary funding source for the review is reported.
Insights into coacervative and dispersive liquid-phase microextraction strategies with hydrophilic media e A review	10.1016/j.aca.2020.08.022	Yes	Yes	Yes	Yes	The review explicitly reports its funding sources in the 'Acknowledgements' section, specifying grants and fellowships received by the authors and institutional funding for the work. Additionally, it includes a 'Declaration of competing interest' section where the authors declare 'no known competing financial interests or personal relationships that could have appeared to influence the work repor…
In-syringe dispersive liquid-liquid microextraction	10.1016/j.talanta.2021.123002	Yes	Yes	Yes	Yes	The review explicitly reports its funding sources ('This study was financed in part by the Coordenação de Aperfeiçoamento de Pessoal de Nível Superior - Brasil (CAPES) - Finance Code 001. The authors also acknowledge the financial support of the Conselho Nacional de Desenvolvimento Científico e Tecnológico (311419/ 2018–6), Fundação Carlos Chagas Filho de Amparo à Pesquisa do Estado do Rio de Jan…
Ionic liquid dispersive liquid–liquid microextraction for pesticide residue analysis in honey	10.1080/00218839.2019.1656701	Yes	Yes	Yes	Yes	The review explicitly reports its funding sources, stating, 'This work was supported by the earmarked fund for China Agriculture Research System [CARS-45-KXJ7]'. Furthermore, it includes a clear statement addressing potential conflicts of interest: 'No potential conflict of interest was reported by the authors'.
Ionic liquids in dispersive liquid–liquid microextraction for environmental aqueous samples	10.1016/j.microc.2024.112254	Yes	Yes	Yes	Yes	The review explicitly reports its funding sources ('Prof. Tânia Mara Pizzolato thanks CNPq (Process 317569/2021-0) for her research productivity grant. This study was financed in part by the Coordenação de Aperfeiçoamento de Pessoal de Nível Superior – Brasil (CAPES) – Financial Code 001. Leonardo R. Amaral thanks CAPES for his doctoral grant.') and includes a 'Declaration of competing interest' …
Ionic liquids in dispersive liquid-liquid microextraction	10.1016/j.trac.2013.06.008	Yes	Yes	No	No	The review article **reports funding sources for the review**, specifically stating: 'V.P. thanks the Spanish Ministry of Economy and Competitiveness (MINECO) for the Ramón y Cajal contract with the University of La Laguna (ULL)'. No **other relevant relationships are disclosed**, nor is an explicit **statement of no competing interests present** beyond the funding disclosure.
Ionic Liquid-Assisted DLLME and SPME for the Determination of Contaminants in Food Samples	10.3390/separations9070170	Yes	Yes	No	Yes	The review explicitly reports its funding sources: 'This work was supported by the National Natural Science Foundation of China (Grant No. 11574346).'. Additionally, it includes a clear statement regarding competing interests: 'The authors declare no conflict of interest.'.
Liquid-phase and dispersive liquid–liquid microextraction techniques with derivatization: Recent applications in bioanalysis	10.1016/j.jchromb.2011.02.009	Yes	Yes	No	No	The authors have reported their funding source for the review, acknowledging support from the Deanship of Scientific Research at King Fahd University of Petroleum and Mineral, Saudi Arabia (Project no: IN100003). However, no other relevant relationships or a specific statement explicitly declaring the absence of competing interests are provided. Direct Quotes: - "The authors would like to thank D…
Modern approaches in dispersive liquid-liquid microextraction (DLLME) based on ionic liquids: A review	10.1016/j.molliq.2018.03.043	No	No	No	No	The provided excerpts do not contain an explicit statement reporting funding sources for this review, disclosing other relevant relationships, or providing a statement of no competing interests. A dedication to a professor is present, but it is not a conflict of interest statement.
Pharmaceutical and biomedical applications of dispersive liquid–liquid microextraction	10.1016/j.jchromb.2017.07.055	No	No	No	No	The provided excerpts from the article do not include any explicit statement about funding sources for the review itself, disclosure of other relevant relationships, or a declaration of no competing interests from the authors.
Progress of Extraction Solvent Dispersion Strategies for Dispersive Liquid‐liquid Microextraction	10.1016/S1872-2040(15)60851-9	Yes	Yes	No	No	The funding sources for this review were explicitly reported: 'This work was supported by the National Natural Science Foundation of China (No. 20875020), and the Hebei Province National Natural Science Foundation of China (No. B2013201234)'. While no other relevant relationships are disclosed, the explicit reporting of funding satisfies the requirement for a 'Yes' rating.
Recent advances in coupling single-drop and dispersive liquid–liquid microextraction with UV–vis spectrophotometry and related detection techniques	10.1016/j.microc.2011.10.006	Yes	Yes	No	No	The funding sources for the review are reported: 'This work has been supported by the Scientific Grant Agency of the Ministry of Education of the Slovak Republic and the Slovak Academy of Sciences (Grant No. 1/0226/11).'. No other relevant relationships are explicitly disclosed, nor is there a separate statement of no competing interests, but the funding disclosure is sufficient to meet the 'Yes'…
Recent advances in dispersion strategies for dispersive liquid–liquid microextraction from green chemistry perspectives	10.1016/j.microc.2023.108807	Yes	Yes	Yes	Yes	The review provides clear statements regarding conflict of interest and funding. - **Funding sources for review reported:** The article states, "This research did not receive any specific grant from funding agencies in the public, commercial, or not-for-profit sectors". - **Other relevant relationships disclosed:** The authors declare, "they have no known competing financial interests or personal…
Recent Advances in Dispersive Liquid–Liquid Microextraction for Organic Compounds Analysis in Environmental Water: A Review	10.2174/157341112798472170	Yes	Yes	No	No	The review explicitly reports the funding sources for the work in the 'Acknowledgements' section. While it does not include a separate statement on other relevant relationships or a declaration of no competing interests, the disclosure of financial support meets part of the criterion for a 'Yes' rating according to the provided rules.
Recent advances in dispersive liquid-liquid microextraction for pesticide analysis	10.1016/j.trac.2015.04.022	No	Partial Yes	No	No	The review provides author affiliations but does not explicitly report funding sources for the review itself, disclose other relevant relationships, or provide a statement of no competing interests. - **Funding sources for review reported:** Author affiliations are provided, implying institutional support, but no explicit statement of specific funding for the preparation of this review is provide…
Recent Advances in Dispersive Liquid-Liquid Microextraction for Pharmaceutical Analysis	10.1080/10408347.2023.2299280	Yes	Yes	Yes	Yes	The review explicitly reports the funding sources for the review itself: 'The authors would like to thank the Ministry of Higher Education Malaysia for financial support through LRGS-JGU grant (LRGS/1/ 2021/STG04/UTM/02/2) and UTM Zamalah scholarship to KTSJ.'. Additionally, a clear disclosure statement is provided: 'The authors report there are no competing interests to declare.', which covers o…
Recent advances in dispersive liquid–liquid microextraction using organic solvents lighter than water. A review	10.1016/j.microc.2011.12.002	Yes	Yes	No	No	The review explicitly reports its funding sources in the 'Acknowledgments' section: 'This work has been supported by the Scientific Grant Agency of the Ministry of Education of the Slovak Republic and the Slovak Academy of Sciences (Grant No. 1/0226/11). V.A. would like to thank the project ITMS 26110230013 for partial support.'. Although there is no explicit statement about other relevant relati…
Recent Application of Deep Eutectic Solvents as Green Solvent in Dispersive Liquid–Liquid Microextraction of Trace Level Chemical Contaminants in Food and Water	10.1080/10408347.2020.1808947	Yes	Yes	No	No	The review explicitly reports its own **funding sources under the 'Funding' section**: 'This work was supported by Guangdong Natural Science Funding Council, China under grant number 2020A1515010404 and China Scholarship Council under grant number 201708440546.'. While no other specific relevant relationships or a formal 'statement of no competing interests' from the authors are provided, the dis…
Recent development and applications of dispersive liquid–liquid microextraction	10.1016/j.chroma.2013.04.053	Yes	Yes	No	No	The article reports the funding sources for the review project: 'The project was sponsored by the National Natural Science Foundation of China (20905019), the Natural Science Foundation of Hebei (B2012201052), and Science Foundation of Education Department of Hebei Province (CPRC003).'. However, it does not explicitly disclose any other potential relevant relationships or provide a definitive sta…
Recent developments in dispersive liquid–liquid microextraction	10.1007/s00216-013-7467-z	Yes	Yes	No	No	The review explicitly acknowledges financial support for the review from "the Research Council of Isfahan University of Technology and the Center of Excellency in Chemistry of Isfahan University of Technology". No other relevant relationships are disclosed, nor is a specific statement of "no competing interests" provided beyond this acknowledgment.
Recent developments in homogeneous and dispersive liquid–liquid extraction for inorganic elements determination. A review	10.1016/j.talanta.2009.09.005	No	No	No	No	The review does not report any funding sources for the review itself, disclose other relevant relationships, or provide a statement of no competing interests.
Recent developments of dispersive liquid-liquid microextraction technique	10.3724/SP.J.1123.2014.11015	**No**	**No**	**No**	**No**	The review article does not explicitly report any funding sources for the review itself. It also does not disclose other relevant relationships or provide a statement of no competing interests for the authors.
Recent trends in replacement of disperser solvent in dispersive liquid-liquid microextraction methods	10.1080/15422119.2018.1460851	No	No	No	No	The article does not include a specific statement regarding the funding sources for the review itself. Furthermore, it does not explicitly disclose any other potential conflicts of interest or relevant relationships for the authors, nor is there a general statement of no competing interests.
Separation and Preconcentration by Dispersive Liquid–Liquid Microextraction Procedure: Recent Applications	10.1007/s10337-011-2124-1	No	No	No	No	The review article does not include a statement regarding its funding sources, nor does it disclose any other relevant relationships or competing interests of the authors that could influence the review. A 'statement of no competing interests' is not present. **No conflict of interest statement or funding disclosure for the review was found.**
Solidification of floating organic droplet in dispersive liquid-liquid microextraction as a green analytical tool	10.1016/j.talanta.2017.03.084	No	No	No	No	The review **does not explicitly report the funding sources for the review itself**, nor does it disclose any other potential conflicts of interest or relevant relationships for the review authors [50]. A statement of no competing interests is also **not present** within the provided text of the article [50].
Solvent-terminated dispersive liquid-liquid microextraction: a tutorial	10.1016/j.aca.2018.02.005	No	No	No	No	The provided excerpts from the article do not contain any explicit reporting of funding sources for the review itself. There is also no disclosure of other relevant relationships or an explicit statement declaring no competing interests for the authors of this review.
Strategies of dispersive liquid-liquid microextraction for coastal zone environmental pollutant determination	10.1016/j.chroma.2021.462615	Yes	Yes	Yes	Yes	The review includes a 'Declaration of Competing Interest' section, explicitly stating that 'The authors declare that they have no known competing financial interests or personal relationships that could have appeared to influence the work reported in this paper'. Additionally, the 'Acknowledgements' section clearly reports the financial support received for this work from various funding bodies.
Ten years of dispersive liquid–liquid microextraction and derived techniques	10.1080/05704928.2016.1224240	Yes	Yes	No	No	The authors disclose the financial support received for the review from the 'Scientific Grant Agency of the Ministry of Education of the Slovak Republic', 'Comunidad Autónoma de la Región de Murcia (CARM)', and 'Spanish MINECO'. However, no other relevant relationships are disclosed, nor is there an explicit statement confirming the absence of competing interests.
The present state of coupling of dispersive liquid–liquid microextraction with atomic absorption spectrometry	10.1039/c2ja30175j	Yes	Yes	No	No	The review explicitly acknowledges 'Partial financial support from the Scientific Grant Agency of the Ministry of Education of the Slovak Republic and the Slovak Academy of Sciences (grant no. 1/0226/11)' [65]. While other relevant relationships or an explicit 'no competing interests' statement are not present, the disclosure of funding sources for the review meets the criterion for a 'Yes' ratin…
The recent developments in dispersive liquid–liquid microextraction for preconcentration and determination of inorganic analytes	10.1016/j.jscs.2011.11.005	No	No	No	No	The review does not report the funding sources for the review itself, nor does it disclose any other potential conflicts of interest or provide a statement of no competing interests [49]. It only mentions 'Production and hosting by Elsevier B.V. on behalf of King Saud University' and 'Peer review under responsibility of King Saud University' [3, 4].
Use of green alternative solvents in dispersive liquid-liquid microextraction: A review	10.1002/jssc.202100609	Yes	Yes	No	Yes	The review explicitly reports its funding sources ('Financial support from the Spanish Ministry of Science and Innovation (PID2020-118924RB-I00) is gratefully acknowledged...'). It also includes a clear statement: 'The authors have declared no conflict of interest'.
Separation and Preconcentration by Dispersive Liquid–Liquid Microextraction Procedure: A Review	10.1365/s10337-009-1104-1	No	No	No	No	The provided excerpts do not contain a statement about funding sources for the review itself, disclosure of other relevant relationships, or a statement of no competing interests for the review authors. This information is usually found in a dedicated 'Conflict of Interest' or 'Funding' section of a review article.
