# Supplementary material for: Twenty Years of Dispersive Liquid–Liquid Microextraction: An Umbrella Review of Methodological Quality, Thematic Evolution, and Roadmap for Evidence Integration in Analytical Chemistry
Source: Molecules. 2026 Jun 2;31(11):1918. doi: 10.3390/molecules31111918 (PMC13257464; doi:10.3390/molecules31111918)
Supplement: Supplementary file 1 [file molecules-31-01918-s001.zip › Supplementary File S4_AMSTAR2_Assessment_Results.xlsx]

## Sheet: AMSTAR2_TOTAL-Results
Article Title	DOI	Overall Confidence Rating	Item 1	Item 2	Item 3	Item 4	Item 5	Item 6	Item 7	Item 8	Item 9	Item 10	Item 11	Item 12	Item 13	Item 14	Item 15	Item 16
A review on extraction solvents in the DLLME	10.17576/mjas-2018-2202-01	Critically Low	Yes	No	No	No	No	No	No	Partial Yes	No	No	N/A	N/A	No	No	N/A	Yes
Advancements in overcoming challenges in DLLME: An overview of advanced strategies	10.1016/j.trac.2023.117429	Critically Low	Partial Yes	No	No	No	No	No	No	Partial Yes	No	No	N/A	N/A	No	Yes	N/A	Yes
Advances in DLLME and its application to analysis of biological samples	10.3724/SP.J.1123.2019.10026	Critically Low	Partial Yes	No	No	No	No	No	No	Yes	No	No	N/A	N/A	No	No	N/A	No
An overview of advances in dispersive liquid-iquid microextraction for the extraction of pesticides and emerging contaminants from environmental samples	10.1016/j.teac.2017.03.001	Critically Low	Yes	No	Yes	No	No	No	No	Partial Yes	No	No	N/A	N/A	No	Partial Yes	N/A	Yes
Application of DLLME in Forensic Toxicological Analysis	10.12116/j.issn.1004-5619.2019.03.016	Critically Low	Partial Yes	No	No	No	No	No	No	Partial Yes	No	No	N/A	N/A	No	No	N/A	Yes
Application of hollow fiber liquid phase microextraction and DLLME techniques in analytical toxicology	10.1016/j.jfda.2015.10.004	Critically Low	Partial Yes	No	No	No	No	No	No	Partial Yes	No	No	N/A	N/A	No	Partial Yes	N/A	No
Applications and opportunities of experimental design for the DLLME method â€“ A review	10.1016/j.talanta.2018.08.002	Critically Low	Yes	No	Yes	No	No	No	No	Partial Yes	Partial Yes	No	N/A	N/A	Yes	Yes	N/A	Yes
Automated in-syringe DLLME	10.1016/j.trac.2014.03.009	Critically Low	Yes	No	Yes	No	No	No	No	Yes	No	No	N/A	N/A	No	Yes	N/A	Yes
Automation of DLLME and related techniques: Approaches based on flow, batch, flow-batch and in-syringe modes	10.1016/j.trac.2016.10.003	Critically Low	Yes	No	Yes	No	No	No	No	Yes	No	No	N/A	N/A	No	Yes	N/A	Partial Yes
Beyond DLLME	10.1016/j.chroma.2014.02.021	Critically Low	Partial Yes	No	No	No	No	No	No	Yes	No	No	N/A	N/A	No	No	N/A	Yes
Deep Eutectic Solvents as Promising Green Solvents in DLLME Based on Solidification of Floating Organic Droplet: Recent Applications, Challenges and Future Perspectives	10.3390/molecules26237406	Critically Low	Partial Yes	No	No	No	No	No	No	Partial Yes	No	No	N/A	N/A	No	No	N/A	Yes
Developments of DLLME Technique	10.1016/S1872-2040(08)60082-1	Critically Low	Yes	No	No	No	No	No	No	Partial Yes	No	No	N/A	N/A	No	Yes	N/A	No
DLLME in the Analysis of Milk and Dairy Products	10.1155/2016/4040165	Critically Low	Yes	No	Yes	No	No	No	No	Partial Yes	No	No	N/A	N/A	No	No	N/A	Yes
DLLME	10.1016/j.trac.2011.04.014	Critically Low	Yes	No	No	No	No	No	No	No	No	No	N/A	N/A	No	No	N/A	Yes
DLLME (Book Chapter)	10.1016/B978-0-12-816911-7.00016-5	Critically Low	Partial Yes	No	No	No	No	Yes	No	No	No	No	N/A	N/A	No	Yes	N/A	No
DLLME (Book Chapter)	10.1016/B978-0-12-381373-2.00051-X	Critically Low	Yes	No	Yes	No	No	No	No	Yes	No	No	N/A	N/A	Yes	Yes	N/A	No
DLLME based binary extraction techniques prior to chromatographic analysis: A review	10.1016/j.trac.2018.08.016	Critically Low	Yes	No	Yes	No	No	No	No	Partial Yes	No	No	N/A	N/A	No	Yes	N/A	Partial Yes
DLLME coupled with derivatization: A review of different modes, applications, and green aspects	10.1016/j.trac.2018.07.009	Critically Low	Partial Yes	No	No	No	No	No	No	Yes	No	No	N/A	N/A	No	Yes	N/A	No
DLLME- Evolution in design, application areas, and green aspects	10.1016/j.trac.2022.116636	Critically Low	Yes	No	No	No	No	No	No	Partial Yes	No	No	N/A	N/A	No	No	N/A	Yes
DLLME for chemical speciation and determination of ultra-trace concentrations of metal ions	10.1016/j.trac.2012.10.011	Critically Low	Yes	No	No	No	No	No	No	Yes	No	No	N/A	N/A	Yes	No	N/A	No
DLLME for determination of organic analytes	10.1016/j.trac.2010.03.016	Critically Low	Yes	Partial Yes	Yes	No	No	No	No	Yes	Partial Yes	No	N/A	N/A	Yes	Yes	N/A	Partial Yes
DLLME for forensic drug analysis (Book Chapter)	10.1016/B978-0-443-13907-9.00013-9	Critically Low	Yes	No	No	No	No	Yes	No	Yes	No	No	N/A	N/A	No	Yes	N/A	No
DLLME in food analysis. A critical review	10.1007/s00216-013-7344-9	Critically Low	Yes	No	Yes	No	No	No	No	Partial Yes	No	No	N/A	N/A	Yes	Yes	N/A	Partial Yes
DLLME of Organic Compounds: An Overview of Reviews	10.1134/S1061934820100056	Critically Low	Partial Yes	No	Yes	No	No	No	Yes	Yes	No	No	N/A	N/A	No	No	N/A	Yes
DLLME: An Analytical Technique Undergoing Continuous Evolution and Development-A Review of the Last 5 Years	10.3390/separations11070203	Critically Low	Partial Yes	No	Yes	No	No	No	No	Partial Yes	No	No	N/A	N/A	No	No	N/A	Yes
DLLME: trends in the analysis of biological samples	10.4155/bio.15.141	Critically Low	Yes	No	Yes	No	No	No	No	Yes	No	No	N/A	N/A	No	Yes	N/A	Yes
Evolution of DLLME method	10.1016/j.chroma.2009.11.088	Critically Low	No	No	No	No	No	No	No	Yes	No	No	N/A	N/A	No	Yes	N/A	Yes
Five Years of DLLME	10.1080/05704928.2012.697087	Critically Low	No	No	No	No	No	No	No	Partial Yes	No	No	N/A	N/A	No	No	N/A	Yes
Insights into coacervative and dispersive liquid-phase microextraction strategies with hydrophilic media-A review	10.1016/j.aca.2020.08.022	Critically Low	Yes	No	Yes	No	No	No	No	Yes	No	No	N/A	N/A	No	No	N/A	Yes
In-syringe DLLME	10.1016/j.talanta.2021.123002	Critically Low	Yes	No	Yes	No	No	No	No	Partial Yes	No	No	N/A	N/A	No	Yes	N/A	Yes
Ionic liquid DLLME for pesticide residue analysis in honey	10.1080/00218839.2019.1656701	Critically Low	Partial Yes	No	No	No	No	No	No	Yes	No	No	N/A	N/A	No	No	N/A	Yes
Ionic liquids in DLLME	10.1016/j.trac.2013.06.008	Critically Low	Partial Yes	No	Yes	No	No	No	No	Yes	No	No	N/A	N/A	No	Yes	N/A	Yes
Ionic liquids in DLLME for environmental aqueous samples	10.1016/j.microc.2024.112254	Critically Low	Partial Yes	No	Yes	No	No	No	No	Partial Yes	No	No	N/A	N/A	No	Yes	N/A	Yes
Ionic-Liquid Assisted DLLME and SPME for the Determination of Contaminants in Food Samples	10.3390/separations9070170	Critically Low	Yes	No	No	No	No	No	No	Yes	No	No	N/A	N/A	No	No	N/A	Yes
Liquid-phase and DLLME techniques with derivatization: Recent applications in bioanalysis	10.1016/j.jchromb.2011.02.009	Critically Low	Partial Yes	No	Yes	No	No	No	No	Yes	No	No	N/A	N/A	No	Yes	N/A	Yes
Modern approaches in DLLME based on ionic liquids: A review	10.1016/j.molliq.2018.03.043	Critically Low	Yes	No	Yes	No	No	No	No	Partial Yes	No	No	N/A	N/A	Yes	Yes	N/A	No
Pharmaceutical and biomedical applications of DLLME	10.1016/j.jchromb.2017.07.055	Critically Low	Partial Yes	No	No	No	No	No	No	Partial Yes	No	No	N/A	N/A	No	No	N/A	No
Progress of Extraction Solvent Dispersion Strategies for DLLME	10.1016/S1872-2040(15)60851-9	Critically Low	Yes	No	No	No	No	No	No	Partial Yes	No	No	N/A	N/A	No	No	N/A	Yes
Recent advances in coupling single-drop and DLLME with UV-vis spectrophotometry and related detection techniques	10.1016/j.microc.2011.10.006	Critically Low	Partial Yes	No	No	No	No	No	No	Partial Yes	No	No	N/A	N/A	No	No	N/A	Yes
Recent advances in dispersion strategies for DLLME from green chemistry perspectives	10.1016/j.microc.2023.108807	Critically Low	Yes	No	Yes	No	No	No	No	Yes	No	No	N/A	N/A	No	No	N/A	Yes
Recent Advances in DLLME for Organic Compounds Analysis in Environmental Water: A Review	10.2174/157341112798472170	Critically Low	Yes	No	Yes	No	No	No	No	Partial Yes	No	No	N/A	N/A	No	Yes	N/A	Yes
Recent advances in DLLME for pesticide analysis	10.1016/j.trac.2015.04.022	Critically Low	Yes	No	Yes	No	No	No	No	Partial Yes	No	No	N/A	N/A	No	Yes	N/A	No
Recent Advances in DLLME for Pharmaceutical Analysis	10.1080/10408347.2023.2299280	Critically Low	Yes	No	Yes	No	No	No	No	Yes	No	No	N/A	N/A	No	No	N/A	Yes
Recent advances in DLLME using organic solvents lighter than water. A review	10.1016/j.microc.2011.12.002	Critically Low	Yes	No	No	No	No	No	No	Yes	No	No	N/A	N/A	No	Yes	N/A	Yes
Recent Application of Deep Eutectic Solvents as Green Solvent in DLLME of Trace Level Chemical Contaminants in Food and Water	10.1080/10408347.2020.1808947	Critically Low	Yes	No	Yes	No	No	No	No	Yes	No	No	N/A	N/A	No	Yes	N/A	Yes
Recent development and applications of DLLME	10.1016/j.chroma.2013.04.053	Critically Low	Partial Yes	No	No	No	No	No	No	Yes	No	No	N/A	N/A	No	Yes	N/A	Yes
Recent developments in DLLME Techniques	10.3724/SP.J.1123.2014.11015	Critically Low	Partial Yes	No	No	No	No	No	No	Yes	No	No	N/A	N/A	No	No	N/A	No
Recent developments in DLLME Techniques	10.1007/s00216-013-7467-z	Critically Low	Yes	No	No	No	No	No	No	Yes	No	No	N/A	N/A	No	Yes	N/A	Yes
Recent developments in homogeneous and dispersive Liquid-Liquid extraction for inorganic elements determination. A review	10.1016/j.talanta.2009.09.005	Critically Low	Yes	No	Yes	No	No	No	No	Partial Yes	No	No	N/A	N/A	No	No	N/A	No
Recent trends in replacement of disperser solvent in DLLME methods	10.1080/15422119.2018.1460851	Critically Low	Yes	No	Yes	No	No	No	No	Yes	No	No	N/A	N/A	No	No	N/A	No
Separation and Preconcentration by DLLME Procedure: A Review	10.1365/s10337-009-1104-1	Critically Low	Yes	No	No	No	No	No	No	Yes	No	No	N/A	N/A	No	Yes	N/A	No
Separation and preconcentration by DLLME procedure: Recent applications	10.1007/s10337-011-2124-1	Critically Low	No	No	No	No	No	No	No	Partial Yes	No	No	N/A	N/A	No	No	N/A	No
Solidification of floating organic droplet in DLLME as a green analytical tool	10.1016/j.talanta.2017.03.084	Critically Low	Partial Yes	No	No	No	No	No	No	Partial Yes	No	No	N/A	N/A	No	No	N/A	No
Solvent-terminated DLLME: a tutorial	10.1016/j.aca.2018.02.005	Critically Low	Yes	No	Partial Yes	No	No	No	No	Partial Yes	No	No	N/A	N/A	No	No	N/A	No
Strategies of DLLME for coastal zone environmental pollutant determination	10.1016/j.chroma.2021.462615	Critically Low	Yes	No	Yes	No	No	No	No	Yes	No	No	N/A	N/A	Yes	Yes	N/A	Yes
Ten years of DLLME and derived techniques	10.1080/05704928.2016.1224240	Critically Low	Partial Yes	No	No	No	No	No	No	Partial Yes	No	No	N/A	N/A	No	Partial Yes	N/A	Yes
The present state of coupling of DLLME with atomic absorption spectrometry	10.1039/c2ja30175j	Critically Low	Partial Yes	No	Yes	No	No	No	No	Partial Yes	No	No	N/A	N/A	Yes	Yes	N/A	Yes
The recent developments in DLLME for preconcentration and determination of inorganic analytes	10.1016/j.jscs.2011.11.005	Critically Low	Yes	No	No	No	No	No	No	Partial Yes	Partial Yes	No	N/A	N/A	Yes	Partial Yes	N/A	No
Use of green alternative solvents in dispersive liquidâ€liquid microextraction	10.1002/jssc.202100609	Critically Low	Yes	No	Yes	No	No	No	No	Partial Yes	No	No	N/A	N/A	Yes	Yes	N/A	Yes

## Sheet: item1_pico_articulated_extracti
article_title	article_doi_pmid_scopus_wos_id	suggested_rating	population	intervention	comparator_group	outcome	justification_and_notes
A REVIEW ON EXTRACTION SOLVENTS IN THE DISPERSIVE LIQUID-LIQUID MICROEXTRACTION	10.17576/mjas-2018-2202-01	Yes	Yes	Yes	Yes	Yes	The review clearly articulates the Population (various matrices like water, food, soil, cosmetic products, biological samples, and different analytes), the Intervention (Dispersive liquid-liquid microextraction (DLLME), with a focus on extraction solvents and their development), Comparator Group (conventional chlorinated solvents vs. low-toxic alternatives like heavy-density, low-density, and ion…
Advancements in overcoming challenges in dispersive liquid-liquid microextraction: An overview of advanced strategies	10.1016/j.trac.2023.117429	Partial Yes	Yes	Yes	No	Yes	The Population (P) is clearly defined as 'organic and inorganic analytes across diverse matrices' and 'determining organic and inorganic species in various environmental matrices'. The Intervention (I) is advancements in 'dispersive liquid-liquid microextraction (DLLME)'. The Outcomes (O) are clearly defined as improvements in 'extraction efficiency, minimal solvent consumption, cost-effectivenes…
Advances in dispersive liquid-liquid microextraction and its application to analysis of biological samples	10.3724/SP.J.1123.2019.10026	Partial Yes	Yes	Yes	No	Yes	The review clearly defines the intervention (Dispersive Liquid-Liquid Microextraction, DLLME) and its application to specific populations (various biological samples). The outcomes measured and reported for the applications are also clear. However, a 'comparator group' in the systematic review sense (i.e., comparing DLLME against other specific methods in primary studies with a structured PICO) i…
An overview of advances in dispersive liquidâ€“liquid microextraction for the extraction of pesticides and emerging contaminants from environmental samples	10.1016/j.teac.2017.03.001	Yes	Yes	Yes	Yes	Yes	The review clearly articulates the PICO elements: - **Population/Matrix:** The review focuses on 'environmental samples', with 'water is the most investigated environmental sample'. Other samples include 'soils, sediments and biologic tissues'. - **Intervention:** The core intervention reviewed is 'Dispersive liquidâ€“liquid microextraction (DLLME)', including its various 'modifications' and 'pro…
Application of Dispersive Liquid-Liquid Microextraction in Forensic Toxicological Analysis	10.12116/j.issn.1004-5619.2019.03.016	Partial Yes	Yes	Yes	No	Yes	The review clearly defines the population (forensic toxicological analysis samples across various matrices like rat tissue, blood, urine, liver, soil, human plasma, hospital wastewater, human urine, human serum, human saliva) and the intervention (Dispersive Liquid-Liquid Microextraction, DLLME). It also outlines various outcomes such as high enrichment factor, good extraction efficiency, reliabl…
Application of hollow fiber liquid phase microextraction and dispersive liquideliquid microextraction techniques in analytical toxicology	10.1016/j.jfda.2015.10.004	Partial Yes	Yes	Yes	No	Yes	The review clearly defines the intervention (hollow fiber liquid phase microextraction and dispersive liquideliquid microextraction) and the broad population of interest (vast category of compounds including heavy metals, pesticides, pharmaceuticals and abused drugs in complex matrices (environmental and biological matrices)). It also details the outcomes of interest, such as 'extraction and prec…
Applications and opportunities of experimental design for the dispersive liquidâ€“liquid microextraction method â€“ A review	10.1016/j.talanta.2018.08.002	Yes	Yes	Yes	Yes	Yes	The review clearly articulates the PICO elements: * **Population/Matrices:** The review focuses on DLLME applications for 'various matrices and analytes', including 'complex sample matrices' and 'aqueous samples'. Table 4 extensively lists specific analytes and samples. * **Intervention:** The primary intervention is 'dispersive liquidâ€“liquid microextraction (DLLME)' and 'its variants', with a …
Automated in-syringe dispersive liquid-liquid microextraction	10.1016/j.trac.2014.03.009	Yes	Yes	Yes	Yes	Yes	The review clearly articulates the **Population** (analytes in various matrices, e.g., 'determination of organic compounds in water', 'determination of metals', 'Cu(II) in waters', 'phenolic compounds', 'aluminum in seawater', 'phthalates from environmental water samples'), the **Intervention** (novel approach to perform fully-automated in-syringe DLLME), and **Comparators** (various flow-based a…
Automation of dispersive liquideliquid microextraction and related techniques. Approaches based on flow, batch, flow-batch and in-syringe modes	10.1016/j.trac.2016.10.003	Yes	Yes	Yes	Yes	Yes	The review clearly articulates the Population (analytes in various matrices like water, wines, pharmaceuticals, biological samples), the Intervention (automation of Dispersive Liquidâ€“Liquid Microextraction (DLLME) and related emulsion-based liquid phase microextraction (EMU-LPME) techniques), the Comparator group (different automation modes like flow, batch, flow-batch, and in-syringe, and comp…
Beyond dispersive liquidâ€“liquid microextraction	10.1016/j.chroma.2014.02.021	Partial Yes	Yes	Yes	No	Yes	The review article focuses on developments and applications of Dispersive Liquidâ€“Liquid Microextraction (DLLME) and other dispersion liquid-phase microextraction (LPME) methods. It implicitly defines a 'population' in terms of various analytes (e.g., organic and inorganic compounds) and matrices (e.g., water, food, soil, urine). The 'intervention' is clearly DLLME and its related methods. 'Outc…
Deep Eutectic Solvents as Promising Green Solvents in Dispersive Liquidâ€“Liquid Microextraction Based on Solidification of Floating Organic Droplet: Recent Applications, Challenges and Future Perspectives	10.3390/molecules26237406	Partial Yes	Yes	Yes	No	Yes	The review explicitly states its focus on the 'application of DESs in the DLLME-SFOD of target analytes from diverse samples', clearly defining the population (target analytes from diverse samples) and intervention (DESs in DLLME-SFOD). The outcomes, such as 'enrichment efficiency' and a discussion of 'challenges and future perspectives', along with reported EFs, LODs, and %RSDs in tables, are al…
Developments of Dispersive Liquid-Liquid Microextraction Technique	10.1016/S1872-2040(08)60082-1	Yes	Yes	Yes	Yes	Yes	The review clearly defines the population, focusing on the application of DLLME for the analysis of various analytes in environmental and food samples, including diverse matrices such as water (surface, river, well, tap, drinking, waste), watermelon, cucumber, grape, red wines, human urine, silicate ore, and rice samples. The intervention, Dispersive Liquid-Liquid Microextraction (DLLME), is expl…
Dispersive liquid-liquid microextraction	10.1016/j.trac.2011.04.014	Yes	Yes	Yes	Yes	Yes	The review clearly articulates the PICO elements. The **Population** refers to the various analytes (pesticides, pharmaceuticals, metals, PAHs, etc.) and matrices (water, food, urine, soil, etc.) that DLLME is applied to. The **Intervention** is Dispersive Liquidâ€“Liquid Microextraction (DLLME) itself, including its principles, developments, and modifications. **Comparators** are classical sampl…
Dispersive Liquidâ€“Liquid Micro Extraction: An Analytical Technique Undergoing Continuous Evolution and Developmentâ€”A Review of the Last 5 Years	10.3390/separations11070203	Partial Yes	Yes	Yes	Partial Yes	Yes	The review clearly defines the population of interest as related to 'monitoring the quality of the environment, food, and human health', and specifies various matrices such as 'environmental, food, and biological samples'. The intervention is explicitly 'dispersive liquidâ€“liquid microextraction (DLLME)' and its evolution, including 'integrating it with other pre-concentration methods' and evalu…
Dispersive liquid-liquid microextraction based binary extraction techniques prior to chromatographic analysis: A review	10.1016/j.trac.2018.08.016	Yes	Yes	Yes	Yes	Yes	The review clearly articulates the population (e.g., analytes in environmental, food, and biological samples), the intervention (Dispersive Liquid-Liquid Microextraction (DLLME) based binary extraction techniques), the desired outcomes (e.g., improvement in separation, cleanup, detection limits, enrichment factors, coping with complex matrices, enhanced sensitivity and selectivity), and frequentl…
Dispersive liquid-liquid microextraction for chemical speciation and determination of ultra-trace concentrations of metal ions	10.1016/j.trac.2012.10.011	Yes	Yes	Yes	Yes	Yes	The review clearly articulates the **Population** as 'trace and ultra-trace concentrations of metal ions in aqueous matrices' and 'in variety of samples'. The **Intervention** is 'Dispersive liquid-liquid microextraction (DLLME)'. The **Comparator group** includes 'cloud-point extraction and other microextraction techniques', with specific comparisons detailed in Tables 2 and 3. The **Outcome** f…
Dispersive liquid-liquid microextraction for determination of organic analytes	10.1016/j.trac.2010.03.016	Yes	Yes	Yes	Yes	Yes	The review clearly articulates all four PICO elements. The population of interest includes 'organic analytes (e.g., pesticides, pharmaceuticals, polychlorinated biphenyls, and polybrominated diphenyl ethers)' extracted from various matrices such as 'water samples' and 'more complex matrices' including 'honey, urine, pig muscle', 'soils or aquatic organisms', 'fruit extracts (bananas, and grapes a…
Dispersive liquid-liquid microextraction for forensic drug analysis	10.1016/B978-0-443-13907-9.00013-9	Yes	Yes	Yes	Yes	Yes	The review clearly articulates the PICO elements: - **Population**: The focus is on **forensic drug analysis**, specifically in 'various samples including biological samples' such as 'blood and urine', 'tissues, sweat, nails, meconium, oral fluids, hair, bile, cerebrospinal fluid, and gastric contents'. - **Intervention**: The primary intervention is **Dispersive Liquidâ€“Liquid Microextraction (…
Dispersive liquidâ€“liquid microextraction in food analysis. A critical review	10.1007/s00216-013-7344-9	Yes	Yes	Yes	Yes	Yes	The review clearly defines its focus (Intervention) as 'application of dispersive liquidâ€“liquid microextraction (DLLME) combined with chromatographic and atomic-spectroscopic methods'. The Population of interest is 'food samples,' described as 'food analysis, a complex matrix'. The review extensively covers 'Different types of samples have been analyzed by DLLMEâ€“LC, including fruit juices, fr…
Dispersive Liquid-Liquid Microextraction in the Analysis of Milk and Dairy Products: A Review	10.1155/2016/4040165	Yes	Yes	Yes	Yes	Yes	The review clearly articulates the Population (dairy products: milk, cheese, infant formula, yogurt, and breast milk). The Intervention is Dispersive Liquid-Liquid Microextraction (DLLME) and its various modes. The review states that 'Where possible, a critical comparison of DLLME methods has been undertaken', indicating a Comparator Group. The Outcomes include sample pretreatment, extraction and…
Dispersive Liquidâ€“Liquid Microextraction of Organic Compounds: An Overview of Reviews	10.1134/S1061934820100056	Partial Yes	Yes	Yes	No	Yes	The review articulates the Population as 'organic compounds'. The Intervention is clearly 'Dispersive Liquidâ€“Liquid Microextraction (DLLME)' and its various versions. The Outcomes are focused on 'microextraction preconcentration', 'reduction of the amount or a complete exclusion of toxic solvents', 'shorter duration of analysis', 'combination of extraction and sample introduction into an analyt…
Dispersive liquidâ€“liquid microextraction: trends in the analysis of biological samples	10.4155/bio.15.141	Yes	Yes	Yes	Yes	Yes	The review clearly articulates the **population** by specifying its focus on 'DLLME applications in the analysis of biological samples (e.g., plasma and urine)', with Table 1 detailing various matrices like human plasma, urine, saliva, DBS, swine urine, and rat serum. The **intervention** is comprehensively described as Dispersive Liquidâ€“Liquid Microextraction (DLLME) and its various adaptation…
2.10 Dispersive Liquidâ€“Liquid Microextraction	10.1016/B978-0-12-381373-2.00051-X	Yes	Yes	Yes	Yes	Yes	The review article clearly articulates the scope of its content, which implicitly defines the PICO (Population, Intervention, Comparator, Outcome) elements relevant for a review of an analytical technique. The introduction states, 'The presented Chapter (2.10) focuses on the principles, updated developments, and applications of DLLME or in another definition â€˜dispersive liquid-phase microextrac…
Dispersive Liquid-Liquid Microextraction	10.1016/B978-0-12-816911-7.00016-5	Partial Yes	Yes	Yes	No	Yes	The review article clearly defines the target population (various sample matrices and analytes) and the intervention (DLLME and its numerous variations). It also discusses various outcomes related to analytical performance such as analyte recovery, extraction efficiency, sensitivity, and reproducibility. However, the review does not explicitly define specific 'comparator groups' for a systematic …
Dispersive liquid-liquid microextraction: Evolution in design, application areas, and green aspects	10.1016/j.trac.2022.116636	Yes	Yes	Yes	No	Yes	The review clearly articulates the intervention, Dispersive Liquid-Liquid Microextraction (DLLME), and its various evolutions and applications [1-6]. It also specifies the broad range of populations/matrices, including 'aqueous samples' [7], 'metals in water samples' [8], 'biological, food, and solid samples' [3], 'environmental, food, and biological samples' [9], and provides specific examples s…
Five Years of Dispersive Liquidâ€“Liquid Microextraction	10.1080/05704928.2012.697087	No	No	Yes	No	No	The article is a comprehensive review offering a 'historical overview and a comprehensive collection of publications devoted to dispersive liquidâ€“liquid microextraction (DLLME), including modifications made to it and techniques derived from it'. While the intervention (DLLME and its modifications) is clearly stated, the review does not articulate a specific population, comparator group, or outc…
Insights into coacervative and dispersive liquid-phase microextraction strategies with hydrophilic media e A review	10.1016/j.aca.2020.08.022	Yes	Yes	Yes	Yes	Yes	The review clearly articulates the Population (LPME methods, specifically those using hydrophilic media, for various analytes and samples like environmental waters, biological fluids, and food samples), the Intervention (classification and discussion of coacervative and dispersive liquid-phase microextraction strategies with hydrophilic media, including CPE, CAE, DES-DLLME, in situ IL-DLLME, ABSs…
In-syringe dispersive liquid-liquid microextraction	10.1016/j.talanta.2021.123002	Yes	Yes	Yes	Yes	Yes	The review clearly articulates the PICO elements. The population refers to 'various chemical species' in diverse matrices, including water, food, and biological samples. The intervention is 'in-syringe dispersive liquid-liquid microextraction' and its various modalities (vortex-assisted, pressure variation, ultrasound-assisted, disperser substances, magnetic stirring). Comparators include traditi…
Ionic liquid dispersive liquidâ€“liquid microextraction for pesticide residue analysis in honey	10.1080/00218839.2019.1656701	Partial Yes	Yes	Yes	No	Yes	The review clearly defines the population of interest as 'honey' and the intervention as 'Ionic liquid-based liquidâ€“liquid microextraction (IL-DLLME) methods'. The outcomes of interest relate to 'pesticide residue analysis', including performance metrics such as detection limits, enrichment factors, and recoveries for various pesticides. However, a specific comparator group (e.g., a formal comp…
Ionic liquids in dispersive liquidâ€“liquid microextraction for environmental aqueous samples	10.1016/j.microc.2024.112254	Partial Yes	Yes	Yes	No	Yes	The review clearly defines the **population** as 'environmental aqueous samples' and the **intervention** as the 'use of ionic liquids as extraction solvents for the DLLME technique and its applications'. The **outcomes** are related to the 'determination of emerging contaminants' and improved analytical performance. However, a specific **comparator group** against which the intervention is syste…
Ionic liquids in dispersive liquid-liquid microextraction	10.1016/j.trac.2013.06.008	Partial Yes	Yes	Yes	No	Yes	The review clearly defines the **population** by discussing the determination of analytes in a wide 'variety of samples' including aqueous, solid, biological, and environmental matrices. The **intervention** is explicitly stated as 'employing Ionic liquids (ILs) in dispersive liquid-liquid microextraction (DLLME)' and its four main operational modes. The **outcomes** measured are the 'determinati…
Ionic Liquid-Assisted DLLME and SPME for the Determination of Contaminants in Food Samples	10.3390/separations9070170	Yes	Yes	Yes	Yes	Yes	The review clearly articulates the Population (food samples and various food matrices like milk, honey, juice, etc.), Intervention (IL-assisted microextraction, specifically DLLME and SPME, and various types of ILs), Comparator group (traditional extraction methods, conventional extraction techniques, other extraction procedures, traditional organic solvents, commercially available SPME coatings,…
Modern approaches in dispersive liquid-liquid microextraction (DLLME) based on ionic liquids: A review	10.1016/j.molliq.2018.03.043	Yes	Yes	Yes	Yes	Yes	The review clearly articulates the PICO elements. The **Population** covers a variety of matrices including water, food, biological samples, and cosmetics. The **Intervention** is Dispersive Liquidâ€“Liquid Microextraction (DLLME) based on ionic liquids (ILs), including its various modes and modifications. **Comparator groups** are implicitly or explicitly present through comparisons with traditi…
Pharmaceutical and biomedical applications of dispersive liquidâ€“liquid microextraction	10.1016/j.jchromb.2017.07.055	Partial Yes	Yes	Yes	No	Yes	The review clearly defines the population of interest as various biological matrices and the intervention as Dispersive Liquidâ€“Liquid Microextraction (DLLME) and its modes in pharmaceutical and biomedical analysis. However, it does not specify a comparator group for DLLME against other sample preparation techniques within a structured PICO framework, nor does it define formal review questions f…
Progress of Extraction Solvent Dispersion Strategies for Dispersive Liquidâ€liquid Microextraction	10.1016/S1872-2040(15)60851-9	Yes	Yes	Yes	Yes	Yes	The review clearly articulates the population as 'aqueous samples' within the context of DLLME. The intervention is defined by the 'strategies of dispersion for DLLME,' classified into three types: physical, in-situ chemical reaction-based, and new dispersion medium-based methods. The article provides implicit and explicit comparisons between different DLLME dispersion strategies, for example, no…
Recent advances in coupling single-drop and dispersive liquidâ€“liquid microextraction with UVâ€“vis spectrophotometry and related detection techniques	10.1016/j.microc.2011.10.006	Partial Yes	Yes	Yes	No	Yes	The review clearly defines the intervention (Single-drop microextraction (SDME) and Dispersive liquidâ€“liquid microextraction (DLLME)) and the outcome (coupling with UVâ€“vis spectrophotometric and related detection techniques). The population is broadly analytical chemistry applications, with various analytes and matrices discussed (e.g., 'determination of Rhodamine 6 G in industrial effluents'…
Recent advances in dispersion strategies for dispersive liquidâ€“liquid microextraction from green chemistry perspectives	10.1016/j.microc.2023.108807	Yes	Yes	Yes	Yes	Yes	The review clearly articulates all four PICO elements: - **Population (P):** The review focuses on ""dispersive liquidâ€“liquid microextraction (DLLME)"" applied to ""various analytes, including contaminants, pharmaceuticals, and other substances"" in ""diverse matrices, including preservatives from drinks and Co (II) and Ni (II) from water"", and ""water and plasma samples"". - **Intervention (I…
Recent Advances in Dispersive Liquidâ€“Liquid Microextraction for Organic Compounds Analysis in Environmental Water: A Review	10.2174/157341112798472170	Yes	Yes	Yes	Yes	Yes	The review clearly defines the population ('environmental water samples'), the intervention ('Dispersive liquid-liquid microextraction (DLLME)' and its advances), the desired outcomes ('preconcentration and determination of organic compounds', with detailed performance metrics such as EF, LODs, linear range, RSDs, and recovery values), and compares DLLME with other existing sample pretreatment me…
Recent Advances in Dispersive Liquid-Liquid Microextraction for Pharmaceutical Analysis	10.1080/10408347.2023.2299280	Yes	Yes	Yes	Yes	Yes	The review clearly articulates the Population (pharmaceutical analytes/samples), Intervention (various DLLME modes), Comparator group (comparisons with traditional methods like LLE and SPE, and other microextraction techniques are provided), and Outcomes (detection sensitivity, pre-concentration, extraction efficiency, recoveries, detection limits, linearity, enrichment factors, cost, ease-of-ope…
Recent advances in dispersive liquidâ€“liquid microextraction using organic solvents lighter than water. A review	10.1016/j.microc.2011.12.002	Yes	Yes	Yes	Yes	Yes	The review clearly articulates the Population, Intervention, Comparator group, and Outcome. * **Population**: The review focuses on the application of DLLME methods using low-density solvents for the determination of various analytes (e.g., organo-phosphorus pesticides, glycyrrhizic acid, polycyclic aromatic hydrocarbons, phenols, L-ascorbate, halogenated organic compounds, organochlorine pestici…
Recent Application of Deep Eutectic Solvents as Green Solvent in Dispersive Liquidâ€“Liquid Microextraction of Trace Level Chemical Contaminants in Food and Water	10.1080/10408347.2020.1808947	Yes	Yes	Yes	Yes	Yes	The review clearly articulates the **Population** as 'trace level chemical contaminants in food and water', the **Intervention** as 'Deep Eutectic Solvents as Green Solvent in Dispersive Liquidâ€“Liquid Microextraction', and the **Outcomes** including summarizing 'updated state-of-the-art effort dedicated to preconcentration', analyzing 'major impact factors affecting the preconcentration efficie…
Recent development and applications of dispersive liquidâ€“liquid microextraction	10.1016/j.chroma.2013.04.053	Partial Yes	Yes	Yes	No	Yes	The review clearly defines the **P**opulation/Problem as the field of Dispersive Liquidâ€“Liquid Microextraction (DLLME) and its applications in environmental, food, and biological samples. The **I**ntervention (or focus) is the recent advances and modifications of DLLME, categorized into new extraction solvents, disperser solvents, and combinations with other techniques. The **O**utcomes discuss…
Recent developments in dispersive liquidâ€“liquid microextraction	10.1007/s00216-013-7467-z	Yes	Yes	Yes	Yes	Yes	The review clearly articulates the population (various matrices like clinical, forensic, food, and environmental samples), intervention (DLLME and its principles, developments, and modifications), implicitly refers to comparators (traditional extraction techniques like LLE and SPE, and other microextraction methods like SPME, as well as different DLLME variations), and discusses relevant outcomes…
Recent developments in homogeneous and dispersive liquidâ€“liquid extraction for inorganic elements determination. A review	10.1016/j.talanta.2009.09.005	Yes	Yes	Yes	Yes	Yes	The review explicitly states its aim to provide an overview of homogeneous liquidâ€“liquid extraction (HLLE) and dispersive liquidâ€“liquid microextraction (DLLME) methods and their potential use in inorganic analysis, including the determination of metal ions, metalloids, and organometals. It also discusses phase separation mechanisms, new trends in miniaturization and automation, and proposes f…
Recent developments of dispersive liquid-liquid microextraction technique	10.3724/SP.J.1123.2014.11015	**Partial Yes**	**Yes**	**Yes**	**No**	**Yes**	The review article articulates its scope around developments in Dispersive Liquidâ€“Liquid Microextraction (DLLME) as an 'intervention'. It specifies various 'populations' or matrices where DLLME is applied, such as 'fruit juices', 'soil', 'water', 'human urine and plasma', 'wine', 'drinking water', 'green tea and environmental water samples', 'seawater', 'bottled water', and 'butter'. The 'outco…
Recent trends in replacement of disperser solvent in dispersive liquid-liquid microextraction methods	10.1080/15422119.2018.1460851	Yes	Yes	Yes	Yes	Yes	The review clearly articulates the population (various analytes in different matrices), intervention (modified DLLME methods without disperser solvent), comparator (conventional DLLME), and outcomes (improved analytical performance, cost, time, environmental impact). The article states its focus on 'Recent trends in replacement of disperser solvent in dispersive liquid-liquid microextraction meth…
Separation and Preconcentration by Dispersive Liquidâ€“Liquid Microextraction Procedure: Recent Applications	10.1007/s10337-011-2124-1	Yes	Yes	Yes	Yes	Yes	The review clearly articulates the population (analytes and matrices), intervention (DLLME procedure and its variations), comparator groups (conventional extraction techniques, other microextraction methods, and different DLLME variations), and outcomes (analytical performance metrics). **Population:** The paper reviews DLLME applications for 'analysis of a large variety of organic compounds and …
Solidification of floating organic droplet in dispersive liquid-liquid microextraction as a green analytical tool	10.1016/j.talanta.2017.03.084	Partial Yes	Yes	Yes	No	Yes	The review clearly defines the **intervention** as Dispersive Liquid-Liquid Microextraction â€“ Solidification of Floating Organic Droplet (DLLME-SFOD) [2]. The **population** is implicitly defined by the analytical matrices where DLLME-SFOD is applied, specifically 'water, food and biomedical analysis' [2] and further detailed in the applications sections (e.g., Tables 2-5 [3-12]). The **outcome…
Solvent-terminated dispersive liquid-liquid microextraction: a tutorial	10.1016/j.aca.2018.02.005	Yes	Yes	Yes	Yes	Yes	The tutorial clearly defines the population of interest as 'inorganic and organic analytes including pesticides and pharmaceuticals in water and biological fluids'. The intervention is the main focus: 'Solvent-terminated dispersive liquid-liquid microextraction (ST-DLLME)' and its various modes. Comparators are explicitly discussed, with ST-DLLME being compared to 'normal DLLME (n-DLLME)' or 'con…
Strategies of dispersive liquid-liquid microextraction for coastal zone environmental pollutant determination	10.1016/j.chroma.2021.462615	Yes	Yes	Yes	Yes	Yes	The review clearly articulates its PICO elements. The Population is defined as 'coastal zone environmental pollutant determination' with pollutants in 'sediments, water, and organisms'. The Intervention is 'Dispersive liquid-liquid microextraction (DLLME)', focusing on 'strategies of DLLME for the pretreatment and determination of environmental pollutants'. The review implicitly compares DLLME wi…
Ten years of dispersive liquidâ€“liquid microextraction and derived techniques	10.1080/05704928.2016.1224240	Partial Yes	Yes	Yes	No	Yes	The review clearly articulates the intervention (dispersive liquidâ€“liquid microextraction (DLLME) and dispersive liquid-phase microextraction (DLPME) and their modalities). The population is implicitly defined by the broad range of analytes and matrices studied using these techniques, including numerous organic compounds and inorganic anions/metals across environmental water, biological, food, …
The present state of coupling of dispersive liquidâ€“liquid microextraction with atomic absorption spectrometry	10.1039/c2ja30175j	Partial Yes	Yes	Yes	No	Yes	The review clearly defines the target population as applications of DLLME coupled with atomic spectroscopy for various elements in diverse sample matrices, including 'water samples, environmental and geological samples, urine, blood, human teeth, commercial food supplements, soil, vegetable, milk, and pharmaceutical samples' [4-34]. The intervention is DLLME and its modifications (e.g., DLLME-SFO…
The recent developments in dispersive liquidâ€“liquid microextraction for preconcentration and determination of inorganic analytes	10.1016/j.jscs.2011.11.005	Yes	Yes	Yes	Yes	Yes	The review clearly articulates the Population (inorganic analytes in various samples [1, 2]), Intervention (Dispersive Liquid-Liquid Microextraction (DLLME) and its recent developments [1-3]), Comparator (other liquid-phase microextraction techniques like LLE, SDME, HLLME, HF-LPME, and CPE [4-8]), and Outcomes (preconcentration, determination, extraction efficiency, enrichment factor, recovery, p…
Use of green alternative solvents in dispersive liquid-liquid microextraction: A review	10.1002/jssc.202100609	Yes	Yes	Yes	Yes	Yes	The review clearly articulates its focus on the use of green alternative solvents in Dispersive Liquid-Liquid Microextraction (DLLME) methods (Population and Intervention). It implicitly compares these solvents to classical halogenated solvents and evaluates their performance and 'greenness' (Comparator and Outcome).
Separation and Preconcentration by Dispersive Liquidâ€“Liquid Microextraction Procedure: A Review	10.1365/s10337-009-1104-1	No	No	No	No	No	The provided excerpts, which focus on the technical details and applications of DLLME, do not explicitly articulate a PICO (Population, Intervention, Comparator, Outcome) framework for the review. While the review's scope (DLLME applications for organic and inorganic compounds) is clear, the specific structured PICO elements required for AMSTAR 2 appraisal are not evident in the available text. A…

## Sheet: item2_protocol_registered_extra
article_title	article_doi_pmid_scopus_wos_id	suggested_rating	written_protocol_exists	protocol_registered	justified_deviations	protocol_specified_review_questions	protocol_specified_search_strategy	protocol_specified_inclusion_criteria	protocol_specified_risk_of_bias_plan	protocol_specified_meta_analysis_plan	protocol_specified_heterogeneity_plan	justification_and_notes
A REVIEW ON EXTRACTION SOLVENTS IN THE DISPERSIVE LIQUID-LIQUID MICROEXTRACTION	10.17576/mjas-2018-2202-01	No	No	No	No	No	No	No	No	No	No	There is no mention of a written protocol for this review, nor any registration of such a protocol. Consequently, no information about specified review questions, search strategy, inclusion criteria, risk of bias plan, meta-analysis plan, heterogeneity plan, or justified deviations is provided.
Advancements in overcoming challenges in dispersive liquid-liquid microextraction: An overview of advanced strategies	10.1016/j.trac.2023.117429	No	No	No	No	No	No	No	No	No	No	There is no mention of a written or registered review protocol. While the objective of the work is stated in the introduction and a search strategy is mentioned ('A systematic search conducted on Scopus, focusing on peer-reviewed journals and utilizing the keyword ""Dispersive Liquid-Liquid Microextraction"" in the ""Article Title"" field, yielded 50 review papers published up until June 15, 2023…
Advances in dispersive liquid-liquid microextraction and its application to analysis of biological samples	10.3724/SP.J.1123.2019.10026	No	No	No	No	No	No	No	No	No	No	The article is a review focusing on the research progress of DLLME. There is no mention or evidence of a written, registered protocol, or any of the specified elements typically found in a systematic review protocol.
An overview of advances in dispersive liquidâ€“liquid microextraction for the extraction of pesticides and emerging contaminants from environmental samples	10.1016/j.teac.2017.03.001	No	No	No	No	No	No	No	No	No	No	The article is a review of advances in an analytical technique, not a systematic review requiring a pre-registered protocol. There is no mention of a written or registered protocol, nor any details about protocol-specified elements or justified deviations. This item is typically not applicable to narrative reviews of analytical methods.
Application of Dispersive Liquid-Liquid Microextraction in Forensic Toxicological Analysis	10.12116/j.issn.1004-5619.2019.03.016	No	No	No	No	No	No	No	No	No	No	The article does not mention the existence of a written review protocol, nor its registration. Consequently, there is no information about justified deviations, pre-specified review questions, search strategy, inclusion criteria, risk of bias plan, meta-analysis plan, or heterogeneity plan.
Application of hollow fiber liquid phase microextraction and dispersive liquideliquid microextraction techniques in analytical toxicology	10.1016/j.jfda.2015.10.004	No	No	No	No	No	No	No	No	No	No	The article is a review of analytical techniques and does not mention or refer to a pre-specified written protocol or registration. There is no information provided regarding protocol-specified review questions, search strategy, inclusion criteria, risk of bias plan, meta-analysis plan, or heterogeneity plan, nor any justified deviations from a protocol.
Applications and opportunities of experimental design for the dispersive liquidâ€“liquid microextraction method â€“ A review	10.1016/j.talanta.2018.08.002	No	No	No	No	No	No	No	No	No	No	The article does not mention the existence of a written protocol for the review, nor its registration. Consequently, there is no discussion of justified deviations or pre-specified plans for review questions, search strategy, inclusion criteria, risk of bias, meta-analysis, or heterogeneity.
Automated in-syringe dispersive liquid-liquid microextraction	10.1016/j.trac.2014.03.009	No	No	No	No	No	No	No	No	No	No	There is no mention of a pre-specified, written, or registered protocol for this review article. The review does not describe any specific review questions, search strategy, inclusion criteria, risk of bias plan, or meta-analysis plan defined in a protocol prior to conducting the review.
Automation of dispersive liquideliquid microextraction and related techniques. Approaches based on flow, batch, flow-batch and in-syringe modes	10.1016/j.trac.2016.10.003	No	No	No	No	No	No	No	No	No	No	The article does not mention the existence of a written or registered protocol for this review. There is no evidence that review questions, search strategy, inclusion criteria, risk of bias plans, meta-analysis plans, or heterogeneity plans were pre-specified in a protocol.
Beyond dispersive liquidâ€“liquid microextraction	10.1016/j.chroma.2014.02.021	No	No	No	No	No	No	No	No	No	No	There is no mention of a written or registered review protocol. Review articles in analytical chemistry typically do not register protocols. The article outlines its scope in the abstract, stating it 'examines some of the most interesting developments in the past few years' and summarizes 'recent developments of DLLME and dispersion LPME', but these are not 'protocol-specified review questions' a…
Deep Eutectic Solvents as Promising Green Solvents in Dispersive Liquidâ€“Liquid Microextraction Based on Solidification of Floating Organic Droplet: Recent Applications, Challenges and Future Perspectives	10.3390/molecules26237406	No	No	No	No	No	No	No	No	No	No	The article is a narrative review and does not report the existence of a pre-specified or registered review protocol. Consequently, no details regarding review questions, search strategy, inclusion criteria, risk of bias assessment, meta-analysis, or heterogeneity plans were provided.
Developments of Dispersive Liquid-Liquid Microextraction Technique	10.1016/S1872-2040(08)60082-1	No	No	No	No	Yes	No	No	No	No	No	This review article does not mention a pre-specified or registered protocol. There is no evidence of a written protocol, registration in any database, or justification for any deviations. While the article states its review scope, 'The basic principles, parameters affecting the extraction efficiency, and the latest applications of DLLME are reviewed in the article', no details are provided regard…
Dispersive liquid-liquid microextraction	10.1016/j.trac.2011.04.014	No	No	No	No	No	No	No	No	No	No	The review article does not mention the existence or registration of a review protocol. Therefore, no information regarding justified deviations, pre-specified review questions, search strategy, inclusion criteria, risk of bias plan, meta-analysis plan, or heterogeneity plan is provided.
Dispersive Liquidâ€“Liquid Micro Extraction: An Analytical Technique Undergoing Continuous Evolution and Developmentâ€”A Review of the Last 5 Years	10.3390/separations11070203	No	No	No	No	No	No	No	No	Not applicable	Not applicable	There is no mention of a written or registered protocol for this review. While the 'Aim of this work' is stated as 'to report the evolution that this technique has undergone in the last 5 years, from 2018 to 2023, and evaluate the related advantages', and the search strategy is described, these details are not presented as part of a pre-specified, written, or registered protocol. Consequently, th…
Dispersive liquid-liquid microextraction based binary extraction techniques prior to chromatographic analysis: A review	10.1016/j.trac.2018.08.016	No	No	No	No	No	No	No	No	No	No	There is no mention of a written or registered review protocol, nor are any details provided regarding pre-specified review questions, search strategy, inclusion criteria, risk of bias plan, meta-analysis plan, or heterogeneity plan. While the aim of the review is stated and two databases are mentioned for finding references, this does not constitute a pre-specified, detailed protocol.
Dispersive liquid-liquid microextraction for chemical speciation and determination of ultra-trace concentrations of metal ions	10.1016/j.trac.2012.10.011	No	No	No	No	No	No	No	No	No	No	The review article does not provide any information regarding a written or registered review protocol, nor does it mention pre-specification of review questions, search strategy, inclusion criteria, risk of bias plan, or meta-analysis plan. This is typical for a narrative review, not a systematic review requiring such a protocol.
Dispersive liquid-liquid microextraction for determination of organic analytes	10.1016/j.trac.2010.03.016	Partial Yes	No	No	No	Yes	Partial Yes	Yes	No	No	No	The article is a review, not a pre-registered protocol. No evidence of a written or registered protocol was found. Therefore, justifications for deviations are not applicable. However, the review clearly states its aim and specific review questions: 'to discuss the different applications of the technique for the extraction of organic analytes {e.g., pesticides, pharmaceuticals, polychlorinated bi…
Dispersive liquid-liquid microextraction for forensic drug analysis	10.1016/B978-0-443-13907-9.00013-9	No	No	No	No	No	No	No	No	No	No	The article is presented as a review chapter within a book. It **does not provide any information or evidence of a registered or pre-published protocol for this specific review**. Consequently, there is no mention of a written protocol, its registration, or any justified deviations from such a protocol, nor details on protocol-specified review questions, search strategy, inclusion criteria, risk …
Dispersive liquidâ€“liquid microextraction in food analysis. A critical review	10.1007/s00216-013-7344-9	No	No	No	No	No	No	No	No	No	No	The review does not indicate that a written protocol exists or was registered. There is no mention of justified deviations from a protocol. No specific review questions, search strategy, or inclusion criteria were explicitly stated as part of a pre-defined protocol. For instance, the authors note that the list of reviews 'is not exhaustive and refers only to reviews we consider significant', whic…
Dispersive Liquid-Liquid Microextraction in the Analysis of Milk and Dairy Products: A Review	10.1155/2016/4040165	No	No	No	No	No	No	No	No	No	No	The review article does not mention the existence or registration of a written protocol prior to the conduct of the review. Consequently, there is no evidence that review questions, search strategy, inclusion criteria, risk of bias plan, meta-analysis plan, or heterogeneity plan were specified in a protocol, nor are justified deviations from a protocol reported.
Dispersive Liquidâ€“Liquid Microextraction of Organic Compounds: An Overview of Reviews	10.1134/S1061934820100056	No	No	No	No	No	No	No	No	No	No	There is no mention of a written or registered protocol for this review. No details are provided regarding protocol-specified review questions, search strategy, inclusion criteria, risk of bias plan, meta-analysis plan, or heterogeneity plan. Deviations from any non-existent protocol are also not justified.
Dispersive liquidâ€“liquid microextraction: trends in the analysis of biological samples	10.4155/bio.15.141	No	No	No	No	No	No	No	No	No	No	This article is a narrative review (Special Report) and, as such, there is **no mention or evidence of a written or registered review protocol**. Consequently, information regarding pre-specified review questions, search strategy, inclusion criteria, risk of bias plan, meta-analysis plan, or heterogeneity plan is absent from the document.
2.10 Dispersive Liquidâ€“Liquid Microextraction	10.1016/B978-0-12-381373-2.00051-X	No	No	No	No	No	No	No	No	No	No	The review article does not mention the existence of a written protocol or its registration in any publicly accessible registry. There is no information provided regarding pre-specified review questions, search strategy, specific inclusion criteria for studies, a risk of bias assessment plan, or a meta-analysis plan prior to conducting the review. The article's statement that it 'covers almost al…
Dispersive Liquid-Liquid Microextraction	10.1016/B978-0-12-816911-7.00016-5	No	No	No	No	No	No	No	No	No	No	The review article does not mention the existence of a written or registered protocol for its conduct. There is no indication of protocol registration in any database, nor any details regarding pre-specified review questions, search strategies, inclusion criteria, risk of bias plan, meta-analysis plan, or heterogeneity plan.
Dispersive liquid-liquid microextraction: Evolution in design, application areas, and green aspects	10.1016/j.trac.2022.116636	No	No	No	No	No	No	No	No	No	No	The provided excerpts do not contain any information indicating that a written or registered review protocol exists, nor do they specify any protocol elements or justified deviations. This is common for narrative review articles [15].
Five Years of Dispersive Liquidâ€“Liquid Microextraction	10.1080/05704928.2012.697087	No	No	No	N/A	No	No	No	No	No	No	The review does not mention the existence or registration of a written protocol. Consequently, there are no details provided regarding review questions, a specified search strategy, inclusion criteria, a risk of bias plan, or plans for meta-analysis or heterogeneity assessment.
Insights into coacervative and dispersive liquid-phase microextraction strategies with hydrophilic media e A review	10.1016/j.aca.2020.08.022	No	No	No	No	Yes	No	Yes	No	No	No	The article is a review focused on classifying LPME methods with hydrophilic media, summarizing advances and applications in the last three years (2017-2019). It clearly defines its review questions and inclusion/exclusion criteria regarding the types of hydrophilic media and LPME methods. However, there is no mention of a pre-registered protocol, any written protocol, or any justification for de…
In-syringe dispersive liquid-liquid microextraction	10.1016/j.talanta.2021.123002	No	No	No	No	No	No	No	No	Not applicable	Not applicable	The article is a review, but it does not mention having a pre-specified or registered protocol. There is no information about a written protocol, registration, justified deviations, specified review questions, search strategy, inclusion criteria, or risk of bias plan. The article implicitly defines its purpose as a 'critical evaluation', but these are not formal protocol-specified questions. The …
Ionic liquid dispersive liquidâ€“liquid microextraction for pesticide residue analysis in honey	10.1080/00218839.2019.1656701	No	No	No	No	No	No	No	No	No	No	The article does not provide any indication that a written review protocol exists or that it was registered. Consequently, there is no information regarding justified deviations, specified review questions within a protocol, search strategy, inclusion criteria, risk of bias plan, meta-analysis plan, or heterogeneity plan being specified in a protocol [PDF content].
Ionic liquids in dispersive liquidâ€“liquid microextraction for environmental aqueous samples	10.1016/j.microc.2024.112254	No	No	No	No	Partial Yes	No	No	No	Not applicable	No	The article is a review of literature, but it does not mention having a pre-specified written protocol or being registered. While the review's aims are stated ('aims to present the physicochemical aspects of ILs that affect their application for DLLME and its variations as sample preparation strategies. Some factors that contribute to the improvement of the DLLME as analytical methods of extracti…
Ionic liquids in dispersive liquid-liquid microextraction	10.1016/j.trac.2013.06.008	No	No	No	No	No	No	No	No	No	No	The review article does not provide any evidence of a pre-specified, written, or registered protocol. No mention is made of justified deviations from a protocol, specified review questions, a detailed search strategy, inclusion criteria, a risk of bias plan, a meta-analysis plan, or a heterogeneity plan. This is typical for narrative review articles that summarize developments rather than follow …
Ionic Liquid-Assisted DLLME and SPME for the Determination of Contaminants in Food Samples	10.3390/separations9070170	No	No	No	No	No	No	No	No	No	No	There is no evidence of a written or registered protocol for this review article. The article does not mention any pre-specified review questions, search strategy, inclusion criteria, risk of bias plan, meta-analysis plan, or heterogeneity plan.
Modern approaches in dispersive liquid-liquid microextraction (DLLME) based on ionic liquids: A review	10.1016/j.molliq.2018.03.043	No	No	No	No	No	No	No	No	No	No	No evidence was found in the provided excerpts indicating that a written protocol for this review exists, was registered, or specified any of the detailed elements (review questions, search strategy, inclusion criteria, RoB plan, meta-analysis plan, heterogeneity plan) or justified any deviations. This is typical for a traditional narrative review rather than a systematic review.
Pharmaceutical and biomedical applications of dispersive liquidâ€“liquid microextraction	10.1016/j.jchromb.2017.07.055	No	No	No	No	No	No	No	No	No	No	The article does not mention the existence of a written or registered protocol for this review. Consequently, there is no information on justified deviations, specified review questions, a detailed search strategy, pre-specified inclusion criteria, or plans for risk of bias or meta-analysis.
Progress of Extraction Solvent Dispersion Strategies for Dispersive Liquidâ€liquid Microextraction	10.1016/S1872-2040(15)60851-9	No	No	No	No	Yes	No	No	No	Not applicable	Not applicable	There is no explicit mention of a written or registered protocol for this review. While the scope or 'review questions' are implied (e.g., summarizing 'various methods for dispersion of extraction solvents'), there are no details provided regarding a specified search strategy (databases, keywords, filters), inclusion/exclusion criteria, or a plan for assessing risk of bias. The review cites '96 r…
Recent advances in coupling single-drop and dispersive liquidâ€“liquid microextraction with UVâ€“vis spectrophotometry and related detection techniques	10.1016/j.microc.2011.10.006	No	No	No	No	No	No	No	No	No	No	There is no mention of a written protocol, registration of a protocol, justified deviations, or any specified elements of a review protocol (e.g., review questions, search strategy, inclusion criteria, risk of bias plan, meta-analysis plan, or heterogeneity plan). This is a narrative review, not a systematic review with a pre-registered protocol.
Recent advances in dispersion strategies for dispersive liquidâ€“liquid microextraction from green chemistry perspectives	10.1016/j.microc.2023.108807	No	No	No	No	No	No	No	No	No	No	The review article does not provide any information regarding a written or registered protocol for this review. There is no mention of pre-specified review questions, search strategies, inclusion criteria, risk of bias plan, or meta-analysis plan in a formal protocol. The article is a narrative review, and therefore, a formal protocol registration is not typically applicable, but as per instructi…
Recent Advances in Dispersive Liquidâ€“Liquid Microextraction for Organic Compounds Analysis in Environmental Water: A Review	10.2174/157341112798472170	No	No	No	No	No	No	No	No	No	No	This article is a narrative review updating the state of the art and discussing prospects of DLLME. It does not mention any written or registered protocol for conducting the review, nor does it specify review questions, search strategy, inclusion criteria, or plans for risk of bias or meta-analysis.
Recent Advances in Dispersive Liquid-Liquid Microextraction for Pharmaceutical Analysis	10.1080/10408347.2023.2299280	No	No	No	No	No	No	No	No	No	No	The review does not mention the existence of a written protocol or registration of a protocol (e.g., in PROSPERO or another registry). There is no indication that the review questions, search strategy, inclusion criteria, risk of bias plan, meta-analysis plan, or heterogeneity plan were pre-specified or that any deviations from a protocol were justified. The article is a narrative review, not a s…
Recent advances in dispersive liquidâ€“liquid microextraction using organic solvents lighter than water. A review	10.1016/j.microc.2011.12.002	No	No	No	No	No	No	No	No	No	No	The review does not state that a written or registered protocol exists. There is no mention of specific review questions, search strategies, inclusion criteria, risk of bias plans, meta-analysis plans, or heterogeneity plans in a protocol. This is a narrative review, not a systematic review with a pre-registered protocol.
Recent Application of Deep Eutectic Solvents as Green Solvent in Dispersive Liquidâ€“Liquid Microextraction of Trace Level Chemical Contaminants in Food and Water	10.1080/10408347.2020.1808947	No	No	No	No	No	No	No	No	Not applicable	Not applicable	The review article **does not mention or provide evidence of a pre-specified, written, or registered protocol**. Consequently, details regarding formal review questions, search strategy, inclusion criteria, risk of bias plan, meta-analysis plan, or heterogeneity plan, as part of a protocol, are not provided.
Recent development and applications of dispersive liquidâ€“liquid microextraction	10.1016/j.chroma.2013.04.053	No	No	No	No	No	No	No	No	No	No	The article does not mention the existence of a written or registered protocol. There is no information provided about pre-specified review questions, search strategy, inclusion criteria, risk of bias plan, meta-analysis plan, or heterogeneity plan. This is a narrative review of advancements and applications, not a systematic review with a formal, registered protocol.
Recent developments in dispersive liquidâ€“liquid microextraction	10.1007/s00216-013-7467-z	No	No	No	No	Yes	No	No	No	No	No	The article is a narrative review and does not provide evidence of a formally written or registered protocol. While the abstract outlines the scope of the review (functioning as review questions), there is no specified search strategy beyond the time frame (""Literature published from 2010 to April 2013 is covered"") and no plan to assess risk of bias in the included literature.
Recent developments in homogeneous and dispersive liquidâ€“liquid extraction for inorganic elements determination. A review	10.1016/j.talanta.2009.09.005	No	No	No	No	No	No	No	No	No	No	The article does not mention the existence of a written protocol for the review or its registration. Therefore, none of the sub-items related to a specified protocol can be met.
Recent developments of dispersive liquid-liquid microextraction technique	10.3724/SP.J.1123.2014.11015	**No**	**No**	**No**	**No**	**Yes**	**No**	**No**	**No**	**No**	**No**	The article does not mention the existence of a written protocol for the review, nor does it state that any protocol was registered. Consequently, there is no discussion of justified deviations from a protocol. While the abstract outlines the three main aspects covered ('combined use of DLLME with other extraction methods', 'expansion of the extraction solvent', 'development of extraction devices…
Recent trends in replacement of disperser solvent in dispersive liquid-liquid microextraction methods	10.1080/15422119.2018.1460851	No	No	No	No	Yes	No	No	No	Not applicable	No	The article does not mention the existence or registration of a written review protocol. While the scope of the review is stated, outlining the questions it addresses (e.g., focusing on drawbacks and advances in DLLME to substitute disperser solvent), there is no evidence of a pre-specified search strategy, inclusion criteria, or a plan for assessing the risk of bias of included studies. The revi…
Separation and Preconcentration by Dispersive Liquidâ€“Liquid Microextraction Procedure: Recent Applications	10.1007/s10337-011-2124-1	No	No	No	No	No	No	No	No	No	No	The review article does not mention the existence of a written protocol or its registration prior to conducting the review. There is no information provided about protocol-specified review questions, search strategy, inclusion criteria, risk of bias plan, meta-analysis plan, heterogeneity plan, or justified deviations from a protocol. No evidence found to meet any of the sub-items. **No evidence …
Solidification of floating organic droplet in dispersive liquid-liquid microextraction as a green analytical tool	10.1016/j.talanta.2017.03.084	No	No	No	No	No	No	No	No	No	No	The review **does not report that a protocol was written, registered, or published** prior to the conduct of the review [20]. There is no mention of a pre-specified review protocol, nor any justification for deviations from such a protocol. Narrative reviews generally do not follow this systematic review standard. The review indicates its scope as focusing 'on the most recent advances of DLLME-SF…
Solvent-terminated dispersive liquid-liquid microextraction: a tutorial	10.1016/j.aca.2018.02.005	No	No	No	No	No	No	No	No	No	No	The article does not provide any evidence of a written or registered protocol for this review. There is no mention of pre-specified review questions, a defined search strategy, specific inclusion criteria, or plans for risk of bias assessment or meta-analysis within the context of a protocol. This is a tutorial/narrative review, and such formal protocol elements are typically not included.
Strategies of dispersive liquid-liquid microextraction for coastal zone environmental pollutant determination	10.1016/j.chroma.2021.462615	No	No	No	No	No	No	No	No	No	No	The article is presented as a 'comprehensive review' rather than a systematic review based on a pre-registered protocol. There is no mention of a written or registered review protocol, nor any pre-specified plans for review questions, search strategy, inclusion criteria, risk of bias assessment, meta-analysis, or heterogeneity analysis.
Ten years of dispersive liquidâ€“liquid microextraction and derived techniques	10.1080/05704928.2016.1224240	No	No	No	No	No	No	No	No	No	No	There is no mention of a written or registered review protocol. Consequently, no information is provided regarding justified deviations from a protocol, pre-specified review questions, search strategies (beyond a cutoff date), inclusion criteria (beyond the general topic scope), risk of bias assessment plans, meta-analysis plans, or heterogeneity plans.
The present state of coupling of dispersive liquidâ€“liquid microextraction with atomic absorption spectrometry	10.1039/c2ja30175j	No	No	No	No	No	No	No	No	No	No	The article does not provide any information about a written or registered protocol, nor does it mention pre-specified review questions, search strategy, inclusion criteria, risk of bias plan, or meta-analysis plan [No evidence in sources]. This is common for narrative review articles, which are not typically pre-registered like systematic reviews.
The recent developments in dispersive liquidâ€“liquid microextraction for preconcentration and determination of inorganic analytes	10.1016/j.jscs.2011.11.005	No	No	No	No	No	No	No	No	No	No	The review does not mention a registered or pre-specified protocol. There is no evidence of a written protocol, registration details, specified review questions, detailed search strategy, explicit inclusion criteria, or plans for risk of bias assessment or meta-analysis [20, 21]. This appears to be a narrative review, not a systematic review with a pre-registered protocol.
Use of green alternative solvents in dispersive liquid-liquid microextraction: A review	10.1002/jssc.202100609	No	No	No	No	Yes	No	No	No	No	No	There is no mention of a written or registered protocol for this review. While the review questions are clear (to compile and discuss the state of the art, and identify the greenest alternative), there is no detailed search strategy, explicit inclusion/exclusion criteria for primary studies, or a pre-specified risk of bias plan outlined in a protocol.
Separation and Preconcentration by Dispersive Liquidâ€“Liquid Microextraction Procedure: A Review	10.1365/s10337-009-1104-1	No	No	No	No	No	No	No	No	No	No	The provided excerpts do not contain any information regarding whether a written protocol for this review exists, was registered, or if any deviations from a protocol were justified. Without the full article, it is impossible to assess if protocol-specified review questions, search strategy, inclusion criteria, risk of bias plan, meta-analysis plan, or heterogeneity plan were detailed in a protoc…

## Sheet: item3_study_design_selection
article_title	article_doi_pmid_scopus_wos_id	suggested_rating	included_study_designs_specified	rationale_for_inclusion_exclusion_of_designs_provided	restrictions_on_designs_justified	justification_and_notes
A REVIEW ON EXTRACTION SOLVENTS IN THE DISPERSIVE LIQUID-LIQUID MICROEXTRACTION	10.17576/mjas-2018-2202-01	No	No	No	No	The review focuses on 'research articles relating to DLLME' and 'extraction solvents used in the conventional DLLME and modified DLLME'. While it implicitly includes experimental studies demonstrating the use and development of DLLME solvents, it does not explicitly specify or provide a rationale for the inclusion or exclusion of particular study designs (e.g., experimental, theoretical, computat…
Advancements in overcoming challenges in dispersive liquid-liquid microextraction: An overview of advanced strategies	10.1016/j.trac.2023.117429	No	No	No	No	The review does not explicitly specify the types of primary study designs (e.g., experimental designs, control groups, replication strategies) that were included or excluded from the synthesis. It focuses on reviewing advancements in the DLLME technique across various applications and methodological variations. Therefore, a rationale for inclusion/exclusion or restrictions on designs is not provi…
Advances in dispersive liquid-liquid microextraction and its application to analysis of biological samples	10.3724/SP.J.1123.2019.10026	No	No	No	No	The review does not explicitly specify the types of study designs included or excluded (e.g., experimental, validation, case studies) nor does it provide a rationale for such decisions. It reviews applications of an analytical technique, which implicitly means studies validating or applying that technique.
An overview of advances in dispersive liquidâ€“liquid microextraction for the extraction of pesticides and emerging contaminants from environmental samples	10.1016/j.teac.2017.03.001	Yes	Yes	Yes	Yes	The review specifies that it covers 'advances in DLLME for the extraction of pesticides and pharmaceutical and personal care products (PPCPs) from environmental samples'. It details 'A varied group of DLLME protocols that made possibly the expansion of DLLME applicability', with 'special emphasis on modifications that have been successfully employed for pesticides and PPCPs extraction'. The ratio…
Application of Dispersive Liquid-Liquid Microextraction in Forensic Toxicological Analysis	10.12116/j.issn.1004-5619.2019.03.016	No	No	No	No	The review does not explicitly specify which study designs were included or excluded (e.g., experimental, validation studies, application studies) from the primary literature. There is no rationale provided for the inclusion or exclusion of particular study designs, nor any justification for restrictions on designs.
Application of hollow fiber liquid phase microextraction and dispersive liquideliquid microextraction techniques in analytical toxicology	10.1016/j.jfda.2015.10.004	No	No	No	No	The review summarizes applications and developments of HFLPME and DLLME. It does not specify or provide a rationale for the inclusion or exclusion of particular *study designs* (e.g., experimental, observational studies) in a systematic review context. Instead, it describes different *modes* of the analytical techniques themselves, such as 'Two phase HFLPME', 'Three phase HFLPME', 'Static mode', …
Applications and opportunities of experimental design for the dispersive liquidâ€“liquid microextraction method â€“ A review	10.1016/j.talanta.2018.08.002	Yes	Yes	Yes	Yes	The review clearly specifies the types of experimental designs included: 'full factorial, fractional factorial, Plackettâ€“Burman, orthogonal array, central composite, Boxâ€“Behnken, Doehlert, and D-optimal designs'. The rationale for including these is inherent in the review's purpose to 'present a general overview of the different DoEs that are currently used to optimize DLLME'. The 'prepondera…
Automated in-syringe dispersive liquid-liquid microextraction	10.1016/j.trac.2014.03.009	Yes	Yes	Yes	No	The review article clearly states its focus on 'recent applications' of automated in-syringe DLLME. It reviews experimental 'applications' and compares 'flow-based approaches for automated DLLME'. Table 2 'Automated dispersive liquid-liquid microextraction (DLLME) using flow techniques' clearly lists various 'System' designs used in primary studies (e.g., MSFIA Syringe, SIA Syringe, SIA Coil/Colu…
Automation of dispersive liquideliquid microextraction and related techniques. Approaches based on flow, batch, flow-batch and in-syringe modes	10.1016/j.trac.2016.10.003	Yes	Yes	Yes	Yes	The review explicitly specifies the types of automation approaches for DLLME and related techniques that it covers: 'flow, batch, flow-batch, and in-syringe modes'. It provides a rationale for its specific focus, stating 'a critical survey on their automation is missing' and that it provides 'a comprehensive overview on the automation of DLLME and related techniques'. It also justifies its scope …
Beyond dispersive liquidâ€“liquid microextraction	10.1016/j.chroma.2014.02.021	No	No	No	No	The review does not specify included 'study designs' (e.g., randomized controlled trials, observational studies) because it is a narrative review of analytical chemistry *methods* and *techniques*, not an appraisal of primary studies of specific clinical or experimental designs. While it describes different DLLME methods (e.g., DLLME-SFO, AALLME) and their variations, it does not provide a ration…
Deep Eutectic Solvents as Promising Green Solvents in Dispersive Liquidâ€“Liquid Microextraction Based on Solidification of Floating Organic Droplet: Recent Applications, Challenges and Future Perspectives	10.3390/molecules26237406	No	No	No	No	The review summarizes 'articles that are concerned with the application of DESs in the DLLME-SFOD', which implicitly refers to original research articles developing analytical methods. However, it does not explicitly specify the types of study designs included (e.g., experimental, observational, validation studies) nor does it provide a rationale for their inclusion or exclusion. No restrictions …
Developments of Dispersive Liquid-Liquid Microextraction Technique	10.1016/S1872-2040(08)60082-1	No	Yes	Yes	No	The review focuses on 'Developments of Dispersive Liquid-Liquid Microextraction Technique' and its applications, implicitly including experimental method development and application studies. Table 1 details the 'Analytes', 'Matrix', and 'Analytical method' for each application, thereby specifying the types of experimental designs covered. The rationale for focusing on DLLME is provided by highlig…
Dispersive liquid-liquid microextraction	10.1016/j.trac.2011.04.014	No	No	No	No	The review does not explicitly specify the types of 'study designs' included in the review beyond being applications of the DLLME technique itself, nor does it provide a rationale for their inclusion or exclusion. No restrictions on study designs are mentioned or justified.
Dispersive Liquidâ€“Liquid Micro Extraction: An Analytical Technique Undergoing Continuous Evolution and Developmentâ€”A Review of the Last 5 Years	10.3390/separations11070203	Yes	Yes	Yes	Yes	The review clearly specifies the type of studies included: 'scientific articles'. It also provides a clear rationale for their inclusion: 'The selection of relevant articles was carried out according to the criteria described below'. These criteria include focusing on 'the evolution of DLLME over the past five years (2018â€“2023)', using a 'manual selection ... identifying the works most relevant…
Dispersive liquid-liquid microextraction based binary extraction techniques prior to chromatographic analysis: A review	10.1016/j.trac.2018.08.016	Yes	Yes	Yes	Yes	The review clearly specifies its focus on 'DLLME based binary extraction techniques' and categorizes them into three types: 'Conventional or macro-extractions followed by DLLME', 'miniaturized or micro-extractions followed by DLLME', and 'DLLME followed by miniaturized or micro-extractions'. The rationale for studying these combinations (e.g., to improve separation, cleanup, detection limits, and…
Dispersive liquid-liquid microextraction coupled with derivatization: A review of different modes, applications, and green aspects	10.1016/j.trac.2018.07.009	No	Yes	Yes	No	The review implicitly includes studies related to DLLME method development and applications, and provides a rationale for highlighting 'major trends' in this area. However, it does not specify or justify any restrictions on particular study designs beyond the thematic focus.
Dispersive liquid-liquid microextraction for chemical speciation and determination of ultra-trace concentrations of metal ions	10.1016/j.trac.2012.10.011	No	No	No	No	The review focuses on 'recent developments and applications of DLLME for preconcentration, sequential determination and/or chemical speciation of trace and ultra-trace metal ions in variety of samples'. While it implicitly covers experimental studies applying DLLME (as indicated by the content of Table 1), it **does not explicitly specify** included study designs or provide a rationale for their …
Dispersive liquid-liquid microextraction for determination of organic analytes	10.1016/j.trac.2010.03.016	Yes	Yes	Yes	Yes	The review clearly specifies the types of studies included by defining its scope: 'all the articles published in Journal Citation Research (JCR) journals since DLLMEâ€™s introduction (up to December 2009)' that deal with 'different applications of the technique for the extraction of organic analytes'. This implies the inclusion of primary experimental studies on DLLME applications. The rationale …
Dispersive liquid-liquid microextraction for forensic drug analysis	10.1016/B978-0-443-13907-9.00013-9	No	No	No	No	The review is a narrative summary of DLLME applications in forensic drug analysis. It **does not explicitly state the specific types of study designs** (e.g., method development studies, validation studies, comparative studies) that were systematically included or excluded in its synthesis. Although it discusses various analytical methods and their applications, it provides no rationale for the i…
Dispersive liquidâ€“liquid microextraction in food analysis. A critical review	10.1007/s00216-013-7344-9	Yes	Yes	Yes	Yes	The review clearly specifies the types of studies included by focusing on applications of DLLME combined with 'chromatographic and atomic-spectroscopic methods'. The review is structured around these methods (LC, GC, atomic spectroscopy) and their applications in food analysis. The rationale for inclusion is explicitly stated as reviewing 'the main applications of DLLME related to analysis of foo…
Dispersive Liquid-Liquid Microextraction in the Analysis of Milk and Dairy Products: A Review	10.1155/2016/4040165	Yes	Yes	Yes	Yes	The review clearly states its focus on 'Dispersive Liquid-Liquid Microextraction in the Analysis of Milk and Dairy Products' and covers 'various modes of DLLME', which serve as the 'study designs' in the context of analytical methods. It details different DLLME techniques (e.g., traditional, low-density solvent, ultrasound-assisted, ionic liquid-based). The rationale for including these designs i…
Dispersive Liquidâ€“Liquid Microextraction of Organic Compounds: An Overview of Reviews	10.1134/S1061934820100056	Yes	Yes	Yes	Yes	The review clearly specifies the types of 'studies' (which are reviews in this case) included and excluded. It states: 'In this publication, we summarized review articles that described various versions of DLLME... First of all, we analyzed the reviews published from 2009 till 2019, the titles of which contained the term â€œDLLMEâ€ [16â€“51]; they are listed in Table 1. In addition, we analyzed …
Dispersive liquidâ€“liquid microextraction: trends in the analysis of biological samples	10.4155/bio.15.141	Yes	Yes	Yes	Yes	The review explicitly states its focus on 'DLLME applications in the analysis of biological samples (e.g., plasma and urine)', which defines the type of primary studies included. Table 1 provides examples of these 'DLLME applications to biological samples'. The **rationale for inclusion** is clearly the application of DLLME as an extraction technique for biological analysis, which is the stated s…
2.10 Dispersive Liquidâ€“Liquid Microextraction	10.1016/B978-0-12-381373-2.00051-X	Yes	Yes	Yes	Yes	The review article clearly specifies the types of 'study designs' or, more accurately for a methodology review, the different configurations and combinations of DLLME applications that are included and discussed. The article introduces DLLME as a 'novel form of the LPME technique' and subsequently details various approaches such as conventional DLLME, DLLME based on solidification of a floating o…
Dispersive Liquid-Liquid Microextraction	10.1016/B978-0-12-816911-7.00016-5	No	No	No	No	The article is a review chapter focused on Dispersive Liquid-Liquid Microextraction (DLLME) techniques and their applications rather than a systematic review of primary research studies based on specific study designs. Therefore, it does not specify or provide a rationale for the inclusion or exclusion of particular study designs.
Dispersive liquid-liquid microextraction: Evolution in design, application areas, and green aspects	10.1016/j.trac.2022.116636	No	No	No	No	The review does not specify the types of study designs included or provide a rationale for their inclusion or exclusion. It is a narrative review focused on the evolution and application of a technique, rather than a systematic review with defined criteria for primary study designs [16].
Evolution of dispersive liquidâ€“liquid microextraction method	10.1016/j.chroma.2009.11.088	No	No	No	No	The article is a comprehensive review of the Dispersive Liquidâ€“Liquid Microextraction (DLLME) method, summarizing its evolution, applications, and limitations. It covers 'almost all the publications related to the procedure from the beginning'. It does not specify or provide rationale for the inclusion or exclusion of particular study designs, as it is a review of a technique, not a synthesis o…
Five Years of Dispersive Liquidâ€“Liquid Microextraction	10.1080/05704928.2012.697087	No	No	No	No	The article reviews a 'collection of publications devoted to dispersive liquidâ€“liquid microextraction (DLLME), including modifications made to it and techniques derived from it', as detailed in Table 1. However, it does not explicitly specify the types of primary study designs included or excluded (e.g., experimental designs for analytical method development/validation) or provide a rationale f…
Insights into coacervative and dispersive liquid-phase microextraction strategies with hydrophilic media e A review	10.1016/j.aca.2020.08.022	Yes	Yes	Yes	Yes	The review clearly specifies the types of LPME methods and hydrophilic media included, such as CPE, CAE, DES-DLLME, in situ IL-DLLME, ABSs, and SS-DLLME. It provides a rationale for their inclusion, stating its aim to 'classify all reported LPME methods using water-miscible media' to clarify confusing terminology. It also justifies exclusions, explicitly stating that methods using hydrophobic sub…
In-syringe dispersive liquid-liquid microextraction	10.1016/j.talanta.2021.123002	Yes	Yes	Yes	Yes	The review clearly specifies that it focuses on 'in-syringe dispersive liquid-liquid microextraction techniques' and their various modalities, such as 'dispersion with magnetic agitation, vortex, pressure variation, dispersant substances, and sonication'. It states, 'The literature presents several studies describing the use of a syringe in DLLME'. The rationale for including these specific desig…
Ionic liquid dispersive liquidâ€“liquid microextraction for pesticide residue analysis in honey	10.1080/00218839.2019.1656701	No	No	No	No	The review focuses on 'IL-DLLME methods for different pesticide analysis in honey' and discusses various types of IL-DLLME modes and their applications. While it synthesizes findings from what are implicitly experimental method development/application studies, it does not explicitly specify the included study designs (e.g., defining them as experimental studies or method validation studies) nor d…
Ionic liquids in dispersive liquidâ€“liquid microextraction for environmental aqueous samples	10.1016/j.microc.2024.112254	Yes	Yes	Yes	Yes	The review clearly specifies the focus on DLLME and its variations as sample preparation strategies using ionic liquids for environmental aqueous samples. The rationale for including studies based on these designs is inherent in the review's stated aim to 'present a discussion on the use of ionic liquids as extraction solvents for the DLLME technique and its applications for aqueous environmental…
Ionic liquids in dispersive liquid-liquid microextraction	10.1016/j.trac.2013.06.008	Yes	Yes	Yes	Yes	The review clearly **specified the included 'study designs'** by classifying and detailing the 'four main operation modes' of IL-DLLME (conventional, temperature-assisted, ultrasound/microwave/vortex-assisted, and in situ). A **rationale for the inclusion and exclusion of designs** is **provided** by stating that no previous review exclusively focused on IL-DLLME and highlighting the need to dist…
Ionic Liquid-Assisted DLLME and SPME for the Determination of Contaminants in Food Samples	10.3390/separations9070170	No	No	No	No	The review focuses on 'IL-assisted microextraction, including dispersive liquidâ€“liquid microextraction (DLLME) and solid-phase microextraction (SPME)' and their 'application status and latest progress'. It does not explicitly specify the types of primary study designs (e.g., experimental, observational) included or excluded, nor does it provide a rationale for such inclusion/exclusion criteria …
Modern approaches in dispersive liquid-liquid microextraction (DLLME) based on ionic liquids: A review	10.1016/j.molliq.2018.03.043	Yes	Yes	Yes	No	The review explicitly focuses on 'Modern approaches in dispersive liquid-liquid microextraction (DLLME) based on ionic liquids: A review', including 'novel modes and alterations of IL-DLLME'. This clearly specifies the included types of study designs (papers developing/applying these methods). The rationale for inclusion is to 'summarize the latest achievements and point out the current research …
Pharmaceutical and biomedical applications of dispersive liquidâ€“liquid microextraction	10.1016/j.jchromb.2017.07.055	No	No	No	No	The review focuses on the applications of analytical methods (DLLME) rather than specifying or justifying the inclusion or exclusion of particular study designs (e.g., clinical trials, observational studies) in a systematic review context. It describes experimental procedures of primary studies but does not formally select 'study designs.'
Progress of Extraction Solvent Dispersion Strategies for Dispersive Liquidâ€liquid Microextraction	10.1016/S1872-2040(15)60851-9	No	No	Yes	No	The review states its purpose is to summarize 'various methods for dispersion of extraction solvents' due to a perceived lack of specific discussion on this topic. While the rationale for the review's scope (i.e., inclusion of relevant literature on DLLME dispersion strategies) is clearly provided, the specific types of 'study designs' (e.g., experimental papers, validation studies) included in t…
Recent advances in coupling single-drop and dispersive liquidâ€“liquid microextraction with UVâ€“vis spectrophotometry and related detection techniques	10.1016/j.microc.2011.10.006	No	No	No	No	The review does not explicitly specify the types of study designs (e.g., experimental, validation, comparative studies) that were included or excluded, nor does it provide a rationale for any such inclusion or exclusion criteria or restrictions.
Recent advances in dispersion strategies for dispersive liquidâ€“liquid microextraction from green chemistry perspectives	10.1016/j.microc.2023.108807	Yes	Yes	Yes	Yes	The review clearly specifies the types of DLLME strategies (which are considered 'study designs' in this context of analytical methods) included and provides a rationale for their focus. - **Included study designs specified:** The review focuses on "current trends in the recent dispersion strategies of DLLME", categorized into "physical dispersion methods, in-situ chemical reaction-based methods,…
Recent Advances in Dispersive Liquidâ€“Liquid Microextraction for Organic Compounds Analysis in Environmental Water: A Review	10.2174/157341112798472170	Yes	Yes	Yes	Yes	The review clearly states its focus on 'DLLME especially focuses on its combined use with chromatographic techniques for organic compounds analysis in environmental water samples' and 'the latest advances of DLLME and its coupling with various chromatographic techniques for the preconcentration and determination of organic compounds in environmental water samples'. The rationale for this focus is…
Recent Advances in Dispersive Liquid-Liquid Microextraction for Pharmaceutical Analysis	10.1080/10408347.2023.2299280	Yes	Yes	Yes	Yes	The review clearly specifies the focus on 'different DLLME modes used in pharmaceutical analysis from 2017 to May 2023', which implies the inclusion of experimental studies on analytical method development and application. The rationale for this inclusion is to highlight 'recent advancements' and 'significant works' in off-line pre-concentration using DLLME in pharmaceutical analysis. The restric…
Recent advances in dispersive liquidâ€“liquid microextraction using organic solvents lighter than water. A review	10.1016/j.microc.2011.12.002	No	No	No	No	The review does not explicitly specify the included study designs of the primary studies (e.g., experimental method development, validation studies) nor does it provide a rationale for their inclusion or exclusion. It presents an 'overview of what in our opinion are some of the most interesting solutions', indicating a narrative rather than systematic selection of study designs. No restrictions o…
Recent Application of Deep Eutectic Solvents as Green Solvent in Dispersive Liquidâ€“Liquid Microextraction of Trace Level Chemical Contaminants in Food and Water	10.1080/10408347.2020.1808947	Yes	Yes	Yes	Yes	The review clearly specifies that it includes 'research reports' and 'applications' of DES-based DLLME, summarizing the 'updated state-of-the-art effort' in this field **since 2017**. The **rationale for this inclusion is clearly stated** as addressing a gap in existing reviews by providing an updated summary of mechanisms, factors, and advancements in DES-based DLLME for trace chemical contamina…
Recent development and applications of dispersive liquidâ€“liquid microextraction	10.1016/j.chroma.2013.04.053	No	Yes	Yes	No	The review focuses on publications detailing 'recent advances' and 'applications' of DLLME, categorized by modifications such as extraction solvents, disperser solvents, and combined techniques. The rationale is to provide a comprehensive overview of updated advancements and applications of DLLME. However, there is no explicit discussion or justification for specific restrictions on the types of …
Recent developments in dispersive liquidâ€“liquid microextraction	10.1007/s00216-013-7467-z	No	No	No	No	The article is a narrative review of advancements and applications in DLLME. It does not explicitly define or justify the inclusion or exclusion of specific study designs beyond focusing on "articles published from 2010 to April 2013" and discussing "technological advances and important applications of DLLME".
Recent developments in homogeneous and dispersive liquidâ€“liquid extraction for inorganic elements determination. A review	10.1016/j.talanta.2009.09.005	Yes	Yes	Yes	Yes	The review clearly specifies the included methods, focusing on HLLE and DLLME for inorganic elements determination, covering different separation modes and applications. The rationale for inclusion is to provide an overview of 'recent developments' and applications of these techniques. The scope is clearly restricted to inorganic elements, and this focus is justified by the content of the review.
Recent developments of dispersive liquid-liquid microextraction technique	10.3724/SP.J.1123.2014.11015	**No**	**No**	**No**	**No**	The review article does not specify the types of study designs included (e.g., experimental, validation, application studies). Furthermore, no rationale is provided for the inclusion or exclusion of any particular study designs, nor are any restrictions on designs mentioned or justified. The article focuses on summarising methodological advancements rather than systematically reviewing specific s…
Recent trends in replacement of disperser solvent in dispersive liquid-liquid microextraction methods	10.1080/15422119.2018.1460851	Yes	Yes	Yes	Yes	The review clearly specifies the focus on various modified DLLME techniques that eliminate the disperser solvent (e.g., 'Ultrasound-Assisted Dispersive Liquid-Liquid Microextraction', 'Temperature-Controlled Dispersive Liquid-Liquid Microextraction', 'Magnetic Stirring-Assisted Dispersive Liquid-Liquid Microextraction'). It also provides a clear rationale for this focus, emphasizing 'the need to …
Separation and Preconcentration by Dispersive Liquidâ€“Liquid Microextraction Procedure: Recent Applications	10.1007/s10337-011-2124-1	No	No	No	No	The review focuses on 'recent applications' of DLLME, categorized by analytical techniques (GC, LC, Spectrometric). While it reviews experimental applications, it does not explicitly specify the included study designs (e.g., types of experimental studies, validation studies, etc.) or provide a rationale for including/excluding specific types of designs. **No evidence found in the article to expli…
Solidification of floating organic droplet in dispersive liquid-liquid microextraction as a green analytical tool	10.1016/j.talanta.2017.03.084	No	No	No	No	The review **does not explicitly state the specific study designs** (e.g., method development studies, validation studies, experimental comparisons) of the primary literature that were included or excluded [22]. It covers 'applications' [2] and refers to specific research papers (e.g., 'Jia et al. [23] compared the sensitivity...' [14], 'Suh et al. [24] compared the solvent consumption...' [17]),…
Solvent-terminated dispersive liquid-liquid microextraction: a tutorial	10.1016/j.aca.2018.02.005	Partial Yes	Yes	Partial Yes	No	The review clearly specifies the types of ST-DLLME study designs/modes included, such as 'low density solvent ST-DLLME (LDS-ST-DLLME)', 'high density solvent-ST-DLLME (HDS-ST-DLLME)', 'Vortex-assisted ST-DLLME (VA-ST-DLLME)', 'ST-DLLME with solidified floating organic droplet (ST-DLLME-SFOD)', and 'Ultrasound air-assisted ST-DLLME'. These are also listed in Table 2 under 'Type of DLLME'. A ration…
Strategies of dispersive liquid-liquid microextraction for coastal zone environmental pollutant determination	10.1016/j.chroma.2021.462615	Yes	Yes	Yes	Yes	The review clearly specifies the types of studies included, focusing on applications of various 'DLLME modes' for 'environmental pollutant determination' in 'coastal zone samples'. Table 1 provides 'typical examples of the different DLLME modes for coastal zone environmental pollutant determination', detailing the analyte, sample type, DLLME parameters, and instrumentation, which describes the st…
Ten years of dispersive liquidâ€“liquid microextraction and derived techniques	10.1080/05704928.2016.1224240	No	Yes	No	No	While the review focuses on publications related to DLLME and its modalities, implicitly referring to experimental method development and application studies in analytical chemistry, it does not explicitly specify the 'included study designs' using formal terms or provide a rationale for the inclusion or exclusion of particular experimental designs. No restrictions on designs are justified.
The present state of coupling of dispersive liquidâ€“liquid microextraction with atomic absorption spectrometry	10.1039/c2ja30175j	Yes	Yes	Yes	Yes	The review clearly focuses on experimental studies demonstrating the coupling of DLLME with atomic absorption spectrometry methods, stating 'The applications of dispersive liquidâ€“liquid microextraction coupled with atomic spectrometry are given in a Table' [4, 37, 44]. The rationale for this inclusion is implied by the specific scope of the review, which is 'devoted to the coupling of DLLME wit…
The recent developments in dispersive liquidâ€“liquid microextraction for preconcentration and determination of inorganic analytes	10.1016/j.jscs.2011.11.005	No	No	No	No	The review article itself does not explicitly specify the types of 'study designs' (e.g., experimental studies, validation studies, comparative studies) of the primary literature that were included or excluded, nor does it provide a rationale for any such selection criteria [22]. It broadly focuses on 'recent developments and applications' [2].
Use of green alternative solvents in dispersive liquid-liquid microextraction: A review	10.1002/jssc.202100609	Yes	Yes	Yes	Yes	The review implicitly specifies the type of 'studies' included as analytical methods/applications using DLLME-based approaches, focusing on the evolution and trends of greener solvents. The rationale for limiting the scope to developments over the last five years for specific solvent types is provided due to the 'vast number of published analytical methods'.
Separation and Preconcentration by Dispersive Liquidâ€“Liquid Microextraction Procedure: A Review	10.1365/s10337-009-1104-1	No	No	No	No	The excerpts describe the various applications of DLLME and the types of compounds and matrices analyzed in primary studies (e.g., 'determination of polycyclic aromatic hydrocarbons (PAHs) in water samples' [11], 'pesticides in cucumber and watermelon' [15], 'metal ions' [62]), but they do not specify the *included study designs* for the *review itself* or provide a rationale for their inclusion/…
Liquid-phase and DLLME techniques with derivatization: Recent applications in bioanalysis	10.1016/j.jchromb.2011.02.009	Yes	Yes	Yes	Yes	The review clearly specifies the focus on Liquid Phase Microextraction (LPME), including Hollow Fiber Liquid-Phase Microextraction (HF-LPME) and Single Drop Microextraction (SDME), and Dispersive Liquid–Liquid Microextraction (DLLME) techniques, specifically when coupled with derivatization for bioanalysis. The rationale for including these techniques is provided, highlighting their advantages su…
Recent advances in DLLME for pesticide analysis	10.1016/j.trac.2015.04.022	Yes	Yes	Yes	Yes	The review clearly specifies the types of studies included and provides a rationale for their inclusion.\n- **Included study designs specified:** The review focuses on studies detailing the applications and developments of DLLME techniques" for pesticide analysis. The "study designs" are implicitly defined by the analytical methods and their combinations with DLLME (e.g., DLLME combined with Gas …

## Sheet: item4_comprehensive_literature_
Article title	DOI	Suggested rating	Searched at least 2 databases	full_search_keywords_reported	searched reference lists:	searched_grey_literature	consulted_experts	justified_language_restrictions	search_conducted_within_24_months	justification_and_notes
A REVIEW ON EXTRACTION SOLVENTS IN THE DISPERSIVE LIQUID-LIQUID MICROEXTRACTION	10.17576/mjas-2018-2202-01	No	No	No	No	No	No	No	No	The review lists keywords ('extraction solvents, dispersive liquid-liquid microextraction, green analytical chemistry'), but it does not report which databases were searched, the full search strategy (e.g., specific search terms, Boolean operators, date ranges), or if reference lists, grey literature, or experts were consulted. While the paper was received in August 2017 and accepted in January 2…
Advancements in overcoming challenges in dispersive liquid-liquid microextraction: An overview of advanced strategies	10.1016/j.trac.2023.117429	No	No	No	No	No	No	No	Yes	The literature search was conducted on 'Scopus', which is only one database. The keywords were limited to 'Dispersive Liquid-Liquid Microextraction' in the 'Article Title' field, which is not comprehensive. There is no mention of searching reference lists, grey literature, or consulting experts. No language restrictions are explicitly mentioned or justified, although all cited references appear t…
Advances in dispersive liquid-liquid microextraction and its application to analysis of biological samples	10.3724/SP.J.1123.2019.10026	No	No	No	No	No	No	No	No	The article does not describe its literature search strategy, including databases searched, keywords used, or whether reference lists, grey literature, or experts were consulted. While it states it 'summarizes the application of DLLME to the analysis of biological samples in the last five years', this is a temporal scope for the content, not a description of the search methodology.
An overview of advances in dispersive liquidâ€“liquid microextraction for the extraction of pesticides and emerging contaminants from environmental samples	10.1016/j.teac.2017.03.001	No	No	No	No	No	No	No	No	The article does not describe a comprehensive literature search strategy. It notes the 'increasing number of published papers on the topic' and 'number of articles on DLLME published is growing exponentially', but provides no details on how these articles were identified. There is no mention of: - Specific databases searched (e.g., PubMed, Scopus, Web of Science). - Full search keywords used. - S…
Application of Dispersive Liquid-Liquid Microextraction in Forensic Toxicological Analysis	10.12116/j.issn.1004-5619.2019.03.016	No	No	No	No	No	No	No	No	The article does not report which databases were searched, the full search keywords used, whether reference lists were checked, if grey literature was searched, or if experts were consulted. No language restrictions are stated or justified, and the search completion date is not provided, making it impossible to determine if it was conducted within 24 months of publication. The review received dat…
Application of hollow fiber liquid phase microextraction and dispersive liquideliquid microextraction techniques in analytical toxicology	10.1016/j.jfda.2015.10.004	No	No	No	No	No	No	No	No	The article does not provide any details about the literature search strategy. It does not specify databases searched, full search keywords, whether reference lists or grey literature were searched, if experts were consulted, or if any language restrictions were applied and justified. The article was 'Received 3 June 2015' and 'Accepted 20 October 2015', with 'Available online 7 January 2016', im…
Applications and opportunities of experimental design for the dispersive liquidâ€“liquid microextraction method â€“ A review	10.1016/j.talanta.2018.08.002	No	No	Yes	No	No	No	No	No	The review states that 'the Web of Science database was employed as the main data source', which is only one database. Full search keywords ('liquidâ€“liquid microextraction' and 'design of experiments') are reported. However, there is no mention of searching reference lists, grey literature, or consulting experts. No language restrictions are explicitly justified or reported as absent. The searc…
Automated in-syringe dispersive liquid-liquid microextraction	10.1016/j.trac.2014.03.009	No	No	No	No	No	No	No	No	The review article does not describe a systematic or comprehensive literature search strategy. There is no mention of databases searched, full search keywords, searching reference lists of included studies, grey literature, or consulting experts. It mentions that 'Close to 1000 scientific articles related to the DLLME technique have been published' and 'included in several reviews', indicating a …
Automation of dispersive liquideliquid microextraction and related techniques. Approaches based on flow, batch, flow-batch and in-syringe modes	10.1016/j.trac.2016.10.003	No	No	No	No	No	No	No	No	The article does not describe a comprehensive literature search strategy. It does not mention which specific databases were searched (e.g., Scopus, Web of Science, PubMed), the full search keywords used, whether reference lists of identified articles were systematically searched, or if grey literature was included. There is no explicit statement about consulting experts or any language restrictio…
Beyond dispersive liquidâ€“liquid microextraction	10.1016/j.chroma.2014.02.021	No	No	No	No	No	No	No	No	The article is a narrative review and does not report a comprehensive literature search strategy. There is no mention of specific databases searched, full search keywords, whether reference lists or grey literature were searched, or if experts were consulted. While the article was accepted in February 2014 and covers 'recent developments', the exact dates or methodology of the search conducted ar…
Deep Eutectic Solvents as Promising Green Solvents in Dispersive Liquidâ€“Liquid Microextraction Based on Solidification of Floating Organic Droplet: Recent Applications, Challenges and Future Perspectives	10.3390/molecules26237406	No	No	No	No	No	No	No	No	The review does not describe any systematic literature search strategy. There is no information provided regarding databases searched, specific search keywords, screening of reference lists of included studies, inclusion of grey literature, consultation with experts, or any language restrictions. No search date is specified as part of a formal strategy.
Developments of Dispersive Liquid-Liquid Microextraction Technique	10.1016/S1872-2040(08)60082-1	No	No	No	No	No	No	No	No	The article does not describe a comprehensive literature search strategy. There is no mention of specific databases searched, full search keywords, or whether reference lists or grey literature were searched. It also does not indicate if experts were consulted or if any language restrictions were applied or justified. While many recent references (from 2006-2008) are cited, suggesting a recent bo…
Dispersive liquid-liquid microextraction	10.1016/j.trac.2011.04.014	No	No	No	No	No	No	No	No	The review does not describe its literature search strategy. No information is provided regarding the databases searched, full search keywords, whether reference lists or grey literature were searched, if experts were consulted, or any language restrictions. While the review covers papers published up to its publication year (2011), it does not specify a search period or methodology.
Dispersive Liquidâ€“Liquid Micro Extraction: An Analytical Technique Undergoing Continuous Evolution and Developmentâ€”A Review of the Last 5 Years	10.3390/separations11070203	No	No	Yes	No	No	No	No	Yes	The review states that 'The Scopus search engine was used as the main source of data collection', indicating that only one database was explicitly used. Full search keywords are reported as 'DLLME and the acronym of the combined technique taken into consideration'. The search was conducted recently relative to publication, covering 2018-2023, and published in June 2024, so it was 'conducted withi…
Dispersive liquid-liquid microextraction based binary extraction techniques prior to chromatographic analysis: A review	10.1016/j.trac.2018.08.016	No	Yes	No	No	No	No	No	Yes	The review indicates that references were found using 'Scopus and Google Scholar search engines', satisfying the 'at least 2 databases' criterion. However, full search keywords are not reported, nor is there any mention of searching reference lists, grey literature, consulting experts, or justified language restrictions. The search was recent, including references up to 2018. Based on the strict …
Dispersive liquid-liquid microextraction for chemical speciation and determination of ultra-trace concentrations of metal ions	10.1016/j.trac.2012.10.011	No	No	No	No	No	No	No	No	The review **does not provide details of a comprehensive literature search strategy**. It mentions the need for an 'independent review' due to limitations of previous reviews and focuses on 'recent developments' since 2006. However, it does not specify any databases searched, full search keywords, whether reference lists were checked, if grey literature was searched, if experts were consulted, ju…
Dispersive liquid-liquid microextraction for determination of organic analytes	10.1016/j.trac.2010.03.016	No	No	No	No	No	No	No	Yes	The search strategy is stated as including 'all the articles published in Journal Citation Research (JCR) journals since DLLMEâ€™s introduction (up to December 2009)'. This implies a broad search, but it does not specify explicit databases searched (e.g., Web of Science, Scopus, PubMed), nor does it report full search keywords/strings. There is no mention of searching reference lists, grey litera…
Dispersive liquid-liquid microextraction for forensic drug analysis	10.1016/B978-0-443-13907-9.00013-9	No	No	No	No	No	No	No	No	The review **does not describe its literature search strategy**. It includes a wide range of references and summarizes findings over the 'past 10 years (2013-2023)' for solvent usage trends. However, it does not specify which databases were searched, the full search keywords employed, whether reference lists were checked, if grey literature was considered, if experts were consulted, or if any lan…
Dispersive liquidâ€“liquid microextraction in food analysis. A critical review	10.1007/s00216-013-7344-9	No	No	No	No	No	No	No	No	The review does not report the databases searched or provide the full search keywords used to identify relevant literature. Although keywords are provided for the article itself ('Keywords Dispersive liquidâ€“liquid microextraction . Sample pretreatment . Microextraction techniques . Foods . Review'), these are not the search terms used for a comprehensive literature search. There is no mention o…
Dispersive Liquid-Liquid Microextraction in the Analysis of Milk and Dairy Products: A Review	10.1155/2016/4040165	No	No	No	No	No	No	No	No	The review article does not provide specific details regarding the literature search strategy. It does not report which databases were searched, the full search keywords used, whether reference lists were checked, or if grey literature was searched. There is no mention of consulting experts or any justified language restrictions. While the article was accepted in October 2016 and contains many re…
Dispersive Liquidâ€“Liquid Microextraction of Organic Compounds: An Overview of Reviews	10.1134/S1061934820100056	No	No	No	No	No	No	No	Yes	The review describes its scope as summarizing existing reviews ('In this publication, we summarized review articles') rather than detailing a comprehensive search strategy for primary literature. While it mentions 'titles of which contained the term â€œDLLMEâ€' for reviews analyzed, this is not a full keyword list. There is no explicit mention of searching at least two databases, searching refer…
Dispersive liquidâ€“liquid microextraction: trends in the analysis of biological samples	10.4155/bio.15.141	No	No	No	No	No	No	No	No	The review does **not describe a comprehensive literature search strategy**. There is no information provided regarding specific databases searched, full search keywords, whether reference lists or grey literature were systematically searched, if experts were consulted for the search, or any justified language restrictions. Although the article was published in 2015, and references date up to 201…
2.10 Dispersive Liquidâ€“Liquid Microextraction	10.1016/B978-0-12-381373-2.00051-X	No	No	No	No	No	No	No	Yes	The review does not provide a comprehensive description of its literature search strategy. It does not explicitly state which databases were searched (e.g., PubMed, Scopus, Web of Science), nor does it report the full search keywords or search strings used. There is no mention of searching reference lists of included articles, grey literature (e.g., conference proceedings, dissertations), or cons…
Dispersive Liquid-Liquid Microextraction	10.1016/B978-0-12-816911-7.00016-5	No	No	No	No	No	No	No	No	The review article provides a comprehensive list of references and notes the existence of 'a vast number of DLLME reference sources', including 'more than 1000 pertinent references' since 2006. However, it does not explicitly describe a comprehensive literature search strategy, including specific databases searched, full search keywords, whether reference lists were systematically checked, if gre…
Dispersive liquid-liquid microextraction: Evolution in design, application areas, and green aspects	10.1016/j.trac.2022.116636	No	No	No	No	No	No	No	No	The excerpts do not describe the literature search strategy used for this review, including whether multiple databases were searched, if full search keywords were reported, if reference lists or grey literature were searched, if experts were consulted, or if any language restrictions were applied or justified. The article's availability on 'ScienceDirect' [1] indicates a platform, not a search me…
Five Years of Dispersive Liquidâ€“Liquid Microextraction	10.1080/05704928.2012.697087	No	No	No	No	No	No	No	No	The review does not provide comprehensive details of its literature search strategy. There is no mention of the specific databases searched (e.g., at least 2), the full search keywords used, or whether reference lists or grey literature were systematically searched. It does not state if experts were consulted or justify any language restrictions. While the title 'Five Years of Dispersive Liquidâ€…
Insights into coacervative and dispersive liquid-phase microextraction strategies with hydrophilic media e A review	10.1016/j.aca.2020.08.022	No	No	No	No	No	No	No	Yes	The review explicitly states it covers advances and applications from 2017 to 2019, and the article was published in 2020, indicating the search was conducted within 24 months of publication. However, it does not provide details on the specific databases searched, the full search keywords used, whether reference lists or grey literature were searched, or if experts were consulted. There is also n…
In-syringe dispersive liquid-liquid microextraction	10.1016/j.talanta.2021.123002	No	No	No	No	No	No	No	No	The article does not provide details on a comprehensive literature search strategy. It does not mention which databases were searched, if search terms were fully reported and used for a systematic search, if reference lists or grey literature were searched, or if experts were consulted. While keywords are provided ('In-syringe microextraction, Dispersive liquid-liquid microextraction, Preconcentr…
Ionic liquid dispersive liquidâ€“liquid microextraction for pesticide residue analysis in honey	10.1080/00218839.2019.1656701	No	No	No	No	No	No	No	No	The article does not describe its literature search strategy. There is no mention of the databases searched (e.g., at least 2 databases), full search keywords used, whether reference lists were checked, if grey literature was searched, or if experts were consulted. Additionally, no language restrictions are justified, and the date range or recency of the search (e.g., within the last 24 months) i…
Ionic liquids in dispersive liquidâ€“liquid microextraction for environmental aqueous samples	10.1016/j.microc.2024.112254	No	No	No	No	No	No	No	No	The review does not provide details on the databases searched, the full search keywords used, whether reference lists or grey literature were searched, or if experts were consulted. While it notes the period covered ('since 2017, the period covered by this review, as shown in Fig. 1'), this timeframe extends beyond the 'within 24 months' criterion. No language restrictions are mentioned.
Ionic liquids in dispersive liquid-liquid microextraction	10.1016/j.trac.2013.06.008	No	No	No	No	No	No	No	No	The review article does not explicitly detail its literature search strategy. It does not mention **searching at least 2 databases**, **reporting full search keywords**, **searching reference lists** of included studies, **searching grey literature**, **consulting experts**, or **justifying any language restrictions**. While the review cites works up to 2013, it does not confirm if the **search w…
Ionic Liquid-Assisted DLLME and SPME for the Determination of Contaminants in Food Samples	10.3390/separations9070170	No	No	No	No	No	No	No	No	The review does not report details of its literature search strategy. It does not mention which databases were searched, the full search keywords used, if reference lists or grey literature were searched, or if experts were consulted. While recent publications are cited, there is no explicit mention or justification of language or time restrictions for the search.
Modern approaches in dispersive liquid-liquid microextraction (DLLME) based on ionic liquids: A review	10.1016/j.molliq.2018.03.043	No	No	No	No	No	No	No	Yes	The review provides keywords and references numerous publications, including those from 'ScienceDirect' and 'Journal of Molecular Liquids'. However, it does not explicitly state that at least two databases were searched, nor does it report the full search keywords or a detailed search strategy. There is no mention of searching reference lists, grey literature, consulting experts, or justifying la…
Pharmaceutical and biomedical applications of dispersive liquidâ€“liquid microextraction	10.1016/j.jchromb.2017.07.055	No	No	No	No	No	No	No	No	The article does not provide a detailed, reproducible literature search strategy. It does not specify which databases were searched, the full search keywords used, whether reference lists were checked, if grey literature was searched, or if experts were consulted. While the article was published in 2017 and references recent work, it reviews publications from 'the last decade' (since 2006), and t…
Progress of Extraction Solvent Dispersion Strategies for Dispersive Liquidâ€liquid Microextraction	10.1016/S1872-2040(15)60851-9	No	No	No	No	No	No	No	No	The review does not report a comprehensive literature search strategy. There is no information provided about the specific databases searched, the full search keywords/strategy used, or if reference lists were checked. It is also not stated whether grey literature was searched or experts were consulted. While keywords are listed, they are associated with the article itself, not explicitly as sear…
Recent advances in coupling single-drop and dispersive liquidâ€“liquid microextraction with UVâ€“vis spectrophotometry and related detection techniques	10.1016/j.microc.2011.10.006	No	No	No	No	No	No	No	No	The search strategy is not reported in detail. While Figure 7 is 'based on www.scopus.com, August 2011', only one database is explicitly mentioned for this purpose, not for the entire review's search. Full search keywords or strings are not reported, nor is there any mention of searching reference lists, grey literature, or consulting experts. Language restrictions, if any, are not justified. The…
Recent advances in dispersion strategies for dispersive liquidâ€“liquid microextraction from green chemistry perspectives	10.1016/j.microc.2023.108807	No	No	No	No	No	No	No	No	The review does not provide details on a comprehensive literature search strategy: - **Searched at least 2 databases:** No specific databases searched are mentioned. The article states it is "Available online 29 April 2023" in "Microchemical Journal", which refers to its publication venue, not its search methodology. - **Full search keywords reported:** Keywords are provided for the article itsel…
Recent Advances in Dispersive Liquidâ€“Liquid Microextraction for Organic Compounds Analysis in Environmental Water: A Review	10.2174/157341112798472170	No	No	No	No	No	No	No	No	The article does not describe a comprehensive literature search strategy. There is no mention of specific databases searched, search keywords, whether reference lists or grey literature were searched, if experts were consulted, or any language restrictions. The review simply states it 'updates the state of the art' and summarizes 'recent advances', without detailing the methodology of how these a…
Recent Advances in Dispersive Liquid-Liquid Microextraction for Pharmaceutical Analysis	10.1080/10408347.2023.2299280	No	No	No	No	No	No	No	No	The authors state that publication trends were categorized 'according to the Web of Science (WoS) Core Collection database.', which is only one database. Full search keywords used for the review's literature search are not reported, only the article's keywords. There is no mention of searching reference lists of included studies, searching grey literature, consulting experts, or any justified lan…
Recent advances in dispersive liquidâ€“liquid microextraction using organic solvents lighter than water. A review	10.1016/j.microc.2011.12.002	No	No	No	No	No	No	No	No	The review does not describe a comprehensive literature search strategy. There is no mention of: * Databases searched (at least 2 databases). * Full search keywords reported. * Searching reference lists of included studies. * Searching grey literature. * Consulting experts. * Justified language restrictions (though all references are in English, no justification is provided). * While the publicat…
Recent Application of Deep Eutectic Solvents as Green Solvent in Dispersive Liquidâ€“Liquid Microextraction of Trace Level Chemical Contaminants in Food and Water	10.1080/10408347.2020.1808947	No	No	No	No	No	No	No	No	The article **does not describe a comprehensive literature search strategy**. There is no explicit mention of specific databases searched, full search keywords, checking reference lists of included studies, searching grey literature, consulting experts, or justified language restrictions. While the review covers studies 'since 2017', implying a search, the **specific methodology of the search is …
Recent development and applications of dispersive liquidâ€“liquid microextraction	10.1016/j.chroma.2013.04.053	No	No	No	No	No	No	No	Yes	The article provides keywords related to DLLME, and the search was conducted within 24 months of publication. However, it does not specify the databases searched, the full search strategies, or whether reference lists were checked, grey literature was searched, or experts were consulted. The specific methodology of the literature search is not transparently reported, preventing a determination of…
Recent developments in dispersive liquidâ€“liquid microextraction	10.1007/s00216-013-7467-z	No	No	No	No	No	No	No	Yes	The article states that it covers "Literature published from 2010 to April 2013", which falls within the 24-month criterion for a comprehensive search. However, it does not specify any databases searched, full search keywords, whether reference lists or grey literature were checked, or if experts were consulted. No language restrictions are explicitly justified.
Recent developments in homogeneous and dispersive liquidâ€“liquid extraction for inorganic elements determination. A review	10.1016/j.talanta.2009.09.005	No	No	No	No	No	No	No	No	The review article does not provide any details regarding the literature search strategy. There is no mention of databases searched, full search keywords, whether reference lists or grey literature were searched, if experts were consulted, or if any language restrictions were applied and justified.
Recent developments of dispersive liquid-liquid microextraction technique	10.3724/SP.J.1123.2014.11015	No	No	No	No	No	No	No	No	The review does not provide details of a comprehensive literature search strategy. There is no mention of specific databases searched, keywords used, or whether reference lists were checked, or grey literature was sought. There is also no indication of expert consultation, justified language restrictions, or a specific timeframe for the search (e.g., within the last 24 months before publication).…
Recent trends in replacement of disperser solvent in dispersive liquid-liquid microextraction methods	10.1080/15422119.2018.1460851	No	No	No	No	No	No	No	No	The article does not describe a comprehensive literature search strategy. There is no mention of specific databases searched, full search keywords used beyond the general 'Keywords' section, whether reference lists or grey literature were checked, or if experts were consulted. Language restrictions are not justified, and the timeframe of the search is not explicitly stated, beyond the publication…
Separation and Preconcentration by Dispersive Liquidâ€“Liquid Microextraction Procedure: Recent Applications	10.1007/s10337-011-2124-1	No	No	No	No	No	No	No	No	The review states its 'purpose of the present paper is to actualize these before cited works, including the recent relevant applications'. It mentions previous review papers but does not provide details on the databases searched, the full search keywords used, or whether reference lists of included studies or grey literature were searched. There is no mention of consulting experts or justified la…
Solidification of floating organic droplet in dispersive liquid-liquid microextraction as a green analytical tool	10.1016/j.talanta.2017.03.084	No	No	No	No	No	No	No	No	The review **does not report any detailed literature search strategy** [25]. There is no mention of the specific databases searched (e.g., Scopus, Web of Science, PubMed), the full search keywords used, or any attempts to identify literature by searching reference lists of included studies, grey literature, or by consulting experts in the field [25]. While the review states a focus on 'papers sin…
Solvent-terminated dispersive liquid-liquid microextraction: a tutorial	10.1016/j.aca.2018.02.005	No	No	No	No	No	No	No	No	The article does not describe any specific literature search strategy employed for this review. There is no mention of databases searched, full search keywords used (keywords listed are for the article itself, not its search strategy), searching reference lists, consulting grey literature, or consulting experts. Furthermore, no language restrictions are justified, and the timeframe for the search…
Strategies of dispersive liquid-liquid microextraction for coastal zone environmental pollutant determination	10.1016/j.chroma.2021.462615	No	No	No	No	No	No	No	No	The article is a comprehensive review and does not detail a systematic literature search strategy. It does not report which databases were searched, the full search keywords used (other than general keywords for the article itself), whether reference lists or grey literature were searched, or if experts were consulted. While the article was recently accepted (October 2021), implying a recent sear…
Ten years of dispersive liquidâ€“liquid microextraction and derived techniques	10.1080/05704928.2016.1224240	No	No	No	No	No	No	No	Yes	The review states it covers 'articles available on-line up to 30 April 2016', and was published in August 2016, indicating the search was conducted within 24 months. However, there is no reporting of databases searched (at least two required for 'Partial Yes'), full search keywords/strategy, whether reference lists were checked, grey literature searched, or experts consulted. No language restrict…
The present state of coupling of dispersive liquidâ€“liquid microextraction with atomic absorption spectrometry	10.1039/c2ja30175j	No	No	No	No	No	No	No	No	The article does not explicitly describe its literature search strategy, including the databases searched, specific search terms used, whether reference lists or grey literature were systematically searched, or if experts were consulted [No evidence in sources]. There is no justification for any language restrictions. While the publication date (received June 5th, 2012; accepted October 1st, 2012…
The recent developments in dispersive liquidâ€“liquid microextraction for preconcentration and determination of inorganic analytes	10.1016/j.jscs.2011.11.005	No	No	No	No	No	No	No	Yes	The review does not describe its literature search strategy. There is no information provided regarding the databases searched, the search keywords used, whether reference lists or grey literature were checked, or if experts were consulted [22, 23]. Although the publication date (Nov 2011) suggests the search was conducted within 24 months, the comprehensive details of the search are absent.
Use of green alternative solvents in dispersive liquid-liquid microextraction: A review	10.1002/jssc.202100609	No	No	No	No	No	No	No	No	The article lacks details on its literature search strategy. It does not report which databases were searched, the full search keywords used, or whether reference lists or grey literature were consulted. While it reviews 'the evolution over the last five years', the exact timeframe of the search and any language restrictions are not specified.
Separation and Preconcentration by Dispersive Liquidâ€“Liquid Microextraction Procedure: A Review	10.1365/s10337-009-1104-1	No	No	No	No	No	No	No	No	The review explicitly states its purpose is to 'present a compilation of these applications and summarize the principal characteristics of newly developed methods' [9], and mentions 'Table 1 gives a list of various DLLME procedures that have been reported in the literature and Table 2 shows the characteristics of the corresponding methods of analysis' [10]. However, the provided excerpts do not d…
Dispersive liquid-liquid microextraction coupled with derivatization: A review of different modes	10.1016/j.trac.2018.07.009	No	Yes	Yes	No	No	No	No	Yes	The review states it used at least three databases ('Web of Science, Mendeley, and Scopus') and provides keywords ('Dispersive liquid-liquid microextraction Derivatization Green analytical chemistry Ultrasounds Microwaves Simultaneous extraction and derivatization DLLME'). The search period 'from 2006 to date' (up to July 2018) is within 24 months. However, the review does not report searching re…
Evolution of DLLME method	10.1016/j.chroma.2009.11.088	No	No	No	No	No	No	No	No	The article is a review focused on the 'Evolution of dispersive liquid–liquid microextraction method'. It discusses the principles, applications, recent developments, combinations with other techniques, and limitations of DLLME. It summarizes existing literature but does not outline a PICO framework for selecting specific primary studies as would be done in a systematic review with defined resear…
Liquid-phase and DLLME techniques with derivatization: Recent applications in bioanalysis	10.1016/j.jchromb.2011.02.009	No	No	No	No	No	No	No	No	The review does not explicitly report its literature search strategy. It does not specify which databases were searched, if at least two were used, nor does it list the full search keywords employed to identify relevant articles, beyond general keywords associated with the review's topic. There is no mention of searching reference lists, grey literature, or consulting experts. Furthermore, no lan…
Recent advances in DLLME for pesticide analysis	10.1016/j.trac.2015.04.022	No	No	No	No	No	No	No	No	The review does not report a comprehensive literature search strategy.\n- **Searched at least 2 databases:** The review does not state which databases were searched to identify relevant literature.\n- **Full search keywords reported:** While general keywords for the article are listed, the specific search terms or strings used to conduct the literature search for this review are not reported.\n- …

## Sheet: item5_study_selection_in_duplic
article_title	article_doi_pmid_scopus_wos_id	suggested_rating	duplicate_title_abstract_screening	duplicate_full_text_screening	sample_screened_with_>=80pct_agreement	consensus_process_reported	justification_and_notes
A REVIEW ON EXTRACTION SOLVENTS IN THE DISPERSIVE LIQUID-LIQUID MICROEXTRACTION	10.17576/mjas-2018-2202-01	No	No	No	No	No	The review does not mention whether study selection (title/abstract screening or full-text screening) was performed in duplicate by independent reviewers, or if any agreement rates or consensus processes were reported. This is characteristic of a narrative review, not a systematic one.
Advancements in overcoming challenges in dispersive liquid-liquid microextraction: An overview of advanced strategies	10.1016/j.trac.2023.117429	No	No	No	No	No	There is no information provided about whether study selection (title/abstract screening or full-text screening) was performed in duplicate by independent reviewers, or if a consensus process was used to resolve discrepancies.
Advances in dispersive liquid-liquid microextraction and its application to analysis of biological samples	10.3724/SP.J.1123.2019.10026	No	No	No	No	No	The review does not report that study selection (title/abstract or full-text screening) was conducted by two independent reviewers or a similar duplicate process with reported agreement and consensus. This is a narrative review, not a systematic review following such protocols.
An overview of advances in dispersive liquidâ€“liquid microextraction for the extraction of pesticides and emerging contaminants from environmental samples	10.1016/j.teac.2017.03.001	No	No	No	No	No	This is a narrative review, not a systematic review. There is no indication that study selection (screening of titles, abstracts, or full texts) was performed in duplicate by independent reviewers, nor is there any mention of agreement rates or a consensus process.
Application of Dispersive Liquid-Liquid Microextraction in Forensic Toxicological Analysis	10.12116/j.issn.1004-5619.2019.03.016	No	No	No	No	No	The article is a narrative review and does not mention any process of duplicate study selection (e.g., by two independent reviewers) for title/abstract screening or full-text screening. No agreement rates or consensus processes are reported.
Application of hollow fiber liquid phase microextraction and dispersive liquideliquid microextraction techniques in analytical toxicology	10.1016/j.jfda.2015.10.004	No	No	No	No	No	The review does not describe any systematic study selection process, such as screening of titles, abstracts, or full texts by multiple independent reviewers. There is no mention of an agreement rate or a consensus process for resolving discrepancies in study selection.
Applications and opportunities of experimental design for the dispersive liquidâ€“liquid microextraction method â€“ A review	10.1016/j.talanta.2018.08.002	No	No	No	No	No	The article does not provide any information regarding study selection being performed in duplicate by independent reviewers, nor does it mention any agreement rates or a consensus process.
Automated in-syringe dispersive liquid-liquid microextraction	10.1016/j.trac.2014.03.009	No	No	No	No	No	The review does not report that study selection (title/abstract or full-text screening) was performed in duplicate by independent reviewers, nor does it mention a consensus process or agreement rates. This is a narrative review, and such systematic selection procedures are typically not reported.
Automation of dispersive liquideliquid microextraction and related techniques. Approaches based on flow, batch, flow-batch and in-syringe modes	10.1016/j.trac.2016.10.003	No	No	No	No	No	The article does not provide any information regarding the process of study selection (screening titles, abstracts, or full texts), specifically whether it was conducted in duplicate by independent reviewers, or if a sample was screened with a reported agreement rate, or if a consensus process was used.
Beyond dispersive liquidâ€“liquid microextraction	10.1016/j.chroma.2014.02.021	No	No	No	No	No	The article is a narrative review and does not report any duplicate (or independent) screening process for study selection, either for titles/abstracts or full-text articles. No sample screening agreement or consensus process is mentioned.
Deep Eutectic Solvents as Promising Green Solvents in Dispersive Liquidâ€“Liquid Microextraction Based on Solidification of Floating Organic Droplet: Recent Applications, Challenges and Future Perspectives	10.3390/molecules26237406	No	No	No	No	No	The review does not report that study selection (screening of titles, abstracts, or full texts) was performed independently by two or more reviewers, nor does it describe any process for achieving consensus for inclusion.
Developments of Dispersive Liquid-Liquid Microextraction Technique	10.1016/S1872-2040(08)60082-1	No	No	No	No	No	The article provides no information on how studies were selected from the literature. There is no mention of independent reviewers performing duplicate screening of titles, abstracts, or full texts, nor any reported agreement rates or consensus process for study selection.
Dispersive liquid-liquid microextraction	10.1016/j.trac.2011.04.014	No	No	No	No	No	The review does not provide any details about the study selection process, including whether title/abstract or full-text screening was performed by independent reviewers, or if a consensus process was used to resolve discrepancies.
Dispersive Liquidâ€“Liquid Micro Extraction: An Analytical Technique Undergoing Continuous Evolution and Developmentâ€”A Review of the Last 5 Years	10.3390/separations11070203	No	No	No	No	No	The review describes the selection process as 'manual selection was carried out among the articles, identifying the works most relevant to the purpose of this work'. There is no information provided to indicate that the title/abstract or full-text screening was performed by two independent reviewers, nor any mention of an agreement percentage or a consensus process.
Dispersive liquid-liquid microextraction based binary extraction techniques prior to chromatographic analysis: A review	10.1016/j.trac.2018.08.016	No	No	No	No	No	The review provides no information regarding whether study selection (screening of titles/abstracts or full texts) was performed in duplicate by independent reviewers, nor is any consensus process or agreement rate reported.
Dispersive liquid-liquid microextraction coupled with derivatization: A review of different modes, applications, and green aspects	10.1016/j.trac.2018.07.009	No	No	No	No	No	The review does not mention that study selection (title/abstract or full-text screening) was performed in duplicate by independent reviewers, nor does it report any agreement rates or a consensus process.
Dispersive liquid-liquid microextraction for chemical speciation and determination of ultra-trace concentrations of metal ions	10.1016/j.trac.2012.10.011	No	No	No	No	No	The review **does not report that study selection** (title/abstract or full-text screening) was performed in duplicate by independent reviewers, nor does it mention any agreement rates or consensus processes. This is not typically part of a narrative review.
Dispersive liquid-liquid microextraction for determination of organic analytes	10.1016/j.trac.2010.03.016	No	No	No	No	No	The review does not provide any information regarding study selection being performed in duplicate by independent reviewers, nor does it mention any agreement rates or consensus processes for screening titles, abstracts, or full texts.
Dispersive liquid-liquid microextraction for forensic drug analysis	10.1016/B978-0-443-13907-9.00013-9	No	No	No	No	No	The review **does not report that study selection** (e.g., screening of titles, abstracts, or full texts from the identified literature) was performed by two independent reviewers, nor does it specify any agreement percentage or a consensus process for resolving discrepancies. The methodology for selecting the studies included in this review is not described.
Dispersive liquidâ€“liquid microextraction in food analysis. A critical review	10.1007/s00216-013-7344-9	No	No	No	No	No	The review does not provide any information indicating that study selection (screening of titles, abstracts, or full texts) was performed in duplicate by independent reviewers, or that a sample was screened with a specified agreement rate or consensus process.
Dispersive Liquid-Liquid Microextraction in the Analysis of Milk and Dairy Products: A Review	10.1155/2016/4040165	No	No	No	No	No	The review article does not describe the process used for study selection. There is no information provided on whether study screening (at title/abstract or full-text level) was performed by two independent reviewers, if a sample was screened with a reported agreement, or if a consensus process for resolving discrepancies was reported.
Dispersive Liquidâ€“Liquid Microextraction of Organic Compounds: An Overview of Reviews	10.1134/S1061934820100056	No	No	No	No	No	The review does not provide any information on whether the selection of reviews (or underlying primary studies) was done in duplicate by independent reviewers, or if any agreement rates or consensus processes were reported.
Dispersive liquidâ€“liquid microextraction: trends in the analysis of biological samples	10.4155/bio.15.141	No	No	No	No	No	As a narrative review, the article does **not mention or provide evidence of duplicate study selection** (screening of titles/abstracts or full texts) by independent reviewers. Consequently, no agreement rates or consensus process for study selection are reported.
2.10 Dispersive Liquidâ€“Liquid Microextraction	10.1016/B978-0-12-381373-2.00051-X	No	No	No	No	No	The review article does not describe a systematic study selection process. There is no mention that title/abstract screening or full-text screening was performed by two independent reviewers, nor is there any indication that a sample was screened with a specified agreement (e.g., â‰¥80% agreement). Furthermore, no consensus process for resolving discrepancies during study selection is reported. A…
Dispersive Liquid-Liquid Microextraction	10.1016/B978-0-12-816911-7.00016-5	No	No	No	No	No	The review article does not describe a process of study selection in duplicate by independent reviewers for title/abstract or full-text screening. There is no mention of agreement rates or consensus processes, as this is a narrative review rather than a systematic review.
Dispersive liquid-liquid microextraction: Evolution in design, application areas, and green aspects	10.1016/j.trac.2022.116636	No	No	No	No	No	There is no information in the provided excerpts indicating that study selection (title/abstract or full-text screening) was performed in duplicate by independent reviewers, or that agreement rates or a consensus process were reported [18].
Evolution of dispersive liquidâ€“liquid microextraction method	10.1016/j.chroma.2009.11.088	No	No	No	No	No	As a narrative review, there is no indication that study selection was performed in duplicate by independent reviewers or that any consensus process was reported.
Five Years of Dispersive Liquidâ€“Liquid Microextraction	10.1080/05704928.2012.697087	No	No	No	N/A	N/A	The review does not describe a process where study selection was performed in duplicate by independent reviewers, nor does it report any agreement rates or a consensus process for resolving discrepancies.
Insights into coacervative and dispersive liquid-phase microextraction strategies with hydrophilic media e A review	10.1016/j.aca.2020.08.022	No	No	No	No	No	The review article does not describe a process of study selection (e.g., screening of titles, abstracts, or full texts) by two independent reviewers. There is no mention of agreement rates (e.g., â‰¥80% agreement) or a consensus process for resolving discrepancies. These criteria are typically applicable to systematic reviews of primary studies, not qualitative review articles of analytical metho…
In-syringe dispersive liquid-liquid microextraction	10.1016/j.talanta.2021.123002	No	No	No	No	No	The review does not describe the study selection process, nor does it indicate that it was performed in duplicate by independent reviewers or with a reported consensus process.
Ionic liquid dispersive liquidâ€“liquid microextraction for pesticide residue analysis in honey	10.1080/00218839.2019.1656701	No	No	No	No	No	The review does not provide any information regarding the study selection process, such as whether title/abstract screening or full-text screening was performed in duplicate by independent reviewers, or if a specific agreement threshold (e.g., >=80%) or consensus process was reported [PDF content].
Ionic liquids in dispersive liquidâ€“liquid microextraction for environmental aqueous samples	10.1016/j.microc.2024.112254	No	No	No	No	No	The article is a narrative review and does not report on the methodology for study selection, such as duplicate screening by independent reviewers or a consensus process.
Ionic liquids in dispersive liquid-liquid microextraction	10.1016/j.trac.2013.06.008	No	No	No	No	No	The review article does not describe a process for study selection. There is no mention of **duplicate title/abstract screening**, **duplicate full-text screening**, a **sample screened with >=80% agreement**, or a **consensus process reported** among reviewers. This indicates a narrative review approach rather than a systematic review methodology.
Ionic Liquid-Assisted DLLME and SPME for the Determination of Contaminants in Food Samples	10.3390/separations9070170	No	No	No	No	No	The review does not report that study selection (title/abstract or full-text screening) was performed in duplicate by independent reviewers, nor does it mention any agreement rates or a consensus process.
Modern approaches in dispersive liquid-liquid microextraction (DLLME) based on ionic liquids: A review	10.1016/j.molliq.2018.03.043	No	No	No	No	No	No information is provided in the excerpts regarding the process of study selection, such as screening by two independent reviewers, agreement percentages, or a reported consensus process. This is generally applicable to systematic reviews and is not usually detailed in traditional narrative reviews.
Pharmaceutical and biomedical applications of dispersive liquidâ€“liquid microextraction	10.1016/j.jchromb.2017.07.055	No	No	No	No	No	The review does not state that study selection (title/abstract or full-text screening) was performed by two independent reviewers, nor does it report any agreement rates or a consensus process.
Progress of Extraction Solvent Dispersion Strategies for Dispersive Liquidâ€liquid Microextraction	10.1016/S1872-2040(15)60851-9	No	No	No	No	No	The review does not provide any information regarding study selection being performed in duplicate by independent reviewers, or a reported consensus process for resolving discrepancies.
Recent advances in coupling single-drop and dispersive liquidâ€“liquid microextraction with UVâ€“vis spectrophotometry and related detection techniques	10.1016/j.microc.2011.10.006	No	No	No	No	No	The review does not report that study selection (title/abstract or full-text screening) was performed in duplicate by independent reviewers, nor does it mention any agreement rates or a consensus process.
Recent advances in dispersion strategies for dispersive liquidâ€“liquid microextraction from green chemistry perspectives	10.1016/j.microc.2023.108807	No	No	No	No	No	The review does not describe any duplicate screening or selection process for the included studies. There is no mention of two independent reviewers, agreement rates, or a consensus process.
Recent Advances in Dispersive Liquidâ€“Liquid Microextraction for Organic Compounds Analysis in Environmental Water: A Review	10.2174/157341112798472170	No	No	No	No	No	The review does not report that study selection was performed in duplicate by independent reviewers, nor does it mention any agreement rates or a consensus process.
Recent Advances in Dispersive Liquid-Liquid Microextraction for Pharmaceutical Analysis	10.1080/10408347.2023.2299280	No	No	No	No	No	As a narrative review, the article does not report that study selection was performed by two independent reviewers, nor does it provide any information on agreement percentages or a consensus process for resolving discrepancies.
Recent advances in dispersive liquidâ€“liquid microextraction using organic solvents lighter than water. A review	10.1016/j.microc.2011.12.002	No	No	No	No	No	The review does not report that study selection (title/abstract or full-text screening) was performed in duplicate by independent reviewers, nor does it mention any agreement rates or a consensus process. This is consistent with a narrative review approach.
Recent Application of Deep Eutectic Solvents as Green Solvent in Dispersive Liquidâ€“Liquid Microextraction of Trace Level Chemical Contaminants in Food and Water	10.1080/10408347.2020.1808947	No	No	No	No	No	The review article **does not report that study selection (including title/abstract and full-text screening) was performed in duplicate by independent reviewers**. No details regarding agreement rates or a consensus process for resolving discrepancies are provided.
Recent development and applications of dispersive liquidâ€“liquid microextraction	10.1016/j.chroma.2013.04.053	No	No	No	No	No	The article does not provide any information regarding the process of study selection. There is no mention of whether studies were screened by two independent reviewers, whether a sample was screened with agreement, or if a consensus process was reported.
Recent developments in dispersive liquidâ€“liquid microextraction	10.1007/s00216-013-7467-z	No	No	No	No	No	The article does not provide any information on how studies were selected, nor does it indicate that study selection was performed in duplicate by independent reviewers.
Recent developments in homogeneous and dispersive liquidâ€“liquid extraction for inorganic elements determination. A review	10.1016/j.talanta.2009.09.005	No	No	No	No	No	The review does not report whether the study selection process involved duplicate screening by independent reviewers, screening agreement, or any consensus process for resolving discrepancies.
Recent developments of dispersive liquid-liquid microextraction technique	10.3724/SP.J.1123.2014.11015	**No**	**No**	**No**	**No**	**No**	The review article does not describe the process of study selection. There is no mention of whether title and abstract screening or full-text screening was performed in duplicate by independent reviewers, or if a sample was screened with a reported agreement rate (e.g., â‰¥80%). Consequently, no consensus process for resolving discrepancies is reported.
Recent trends in replacement of disperser solvent in dispersive liquid-liquid microextraction methods	10.1080/15422119.2018.1460851	No	No	No	No	No	The article does not provide any information regarding the study selection process, specifically whether it was performed in duplicate by independent reviewers. There is no mention of agreement percentages or any consensus process for screening titles, abstracts, or full texts.
Separation and Preconcentration by Dispersive Liquidâ€“Liquid Microextraction Procedure: Recent Applications	10.1007/s10337-011-2124-1	No	No	No	No	No	The review article describes the applications of DLLME but does not provide any information on how studies were selected, nor does it mention that study selection (title/abstract or full-text screening) was performed by two independent reviewers or a reported consensus process. **No evidence found in the article to indicate that study selection was performed in duplicate.**
Solidification of floating organic droplet in dispersive liquid-liquid microextraction as a green analytical tool	10.1016/j.talanta.2017.03.084	No	No	No	No	No	The review **does not report that study selection was performed in duplicate by independent reviewers** [26]. There is no mention of two or more reviewers independently screening titles, abstracts, or full-text articles, nor any discussion of a consensus process for resolving disagreements or a reported agreement percentage for a sample of studies screened [26]. This is consistent with the nature…
Solvent-terminated dispersive liquid-liquid microextraction: a tutorial	10.1016/j.aca.2018.02.005	No	No	No	No	No	The article does not report that study selection (screening of titles/abstracts or full-texts) was performed in duplicate by independent reviewers. Consequently, there is no mention of a sample screened with a specified agreement percentage or a consensus process for resolving disagreements.
Strategies of dispersive liquid-liquid microextraction for coastal zone environmental pollutant determination	10.1016/j.chroma.2021.462615	No	No	No	No	No	The review does not report any methodology for study selection involving multiple independent reviewers, nor does it mention agreement rates or a consensus process for screening titles, abstracts, or full texts. This is characteristic of a narrative review.
Ten years of dispersive liquidâ€“liquid microextraction and derived techniques	10.1080/05704928.2016.1224240	No	No	No	No	No	The review provides no information about the study selection process. It is not stated whether screening was performed in duplicate (either for all studies or a sample), nor are any agreement rates or consensus processes reported.
The present state of coupling of dispersive liquidâ€“liquid microextraction with atomic absorption spectrometry	10.1039/c2ja30175j	No	No	No	No	No	The article does not provide any information about the study selection process, including whether screening was performed by two independent reviewers, if any agreement rates were calculated, or if a consensus process was used [No evidence in sources]. This suggests a lack of systematic review methodology.
The recent developments in dispersive liquidâ€“liquid microextraction for preconcentration and determination of inorganic analytes	10.1016/j.jscs.2011.11.005	No	No	No	No	No	The review does not provide any information about the study selection process. There is no indication that title/abstract screening or full-text screening was conducted in duplicate by independent reviewers, nor is there any mention of agreement rates or a consensus process [23, 24].
Use of green alternative solvents in dispersive liquid-liquid microextraction: A review	10.1002/jssc.202100609	No	No	No	No	No	The review provides no information regarding whether the study (article) selection process (e.g., screening of titles, abstracts, or full texts) was performed in duplicate, or if there was a reported consensus process.
Separation and Preconcentration by Dispersive Liquidâ€“Liquid Microextraction Procedure: A Review	10.1365/s10337-009-1104-1	No	No	No	No	No	The excerpts do not provide any information about the study selection process, specifically whether it was performed in duplicate by independent reviewers, or if a consensus process was reported. This is a key methodological aspect of systematic reviews.
Liquid-phase and DLLME techniques with derivatization: Recent applications in bioanalysis	10.1016/j.jchromb.2011.02.009	No	No	No	No	No	The review article does not provide any information regarding the process of study selection. There is no mention of whether title and abstract screening or full-text screening were performed by two independent reviewers, or if any agreement rate (e.g., ?80%) was achieved. Consequently, no consensus process for resolving discrepancies is reported. No evidence is found for any sub-item.
Recent advances in DLLME for pesticide analysis	10.1016/j.trac.2015.04.022	No	No	No	No	No	The review does not report that study selection was performed in duplicate.\n- **Duplicate title/abstract screening:** No information is provided regarding duplicate screening of titles and abstracts.\n- **Duplicate full-text screening:** No information is provided regarding duplicate screening of full-texts.\n- **Sample screened with >=80pct agreement:** As no duplicate screening is mentioned, n…

## Sheet: item6_data_extraction_in_duplic
article_title	article_doi_pmid_scopus_wos_id	suggested_rating	duplicate_data_extraction_all_studies	duplicate_data_extraction_sample_with_>=80pct_agreement	data_extraction_form_used_and_described	consensus_process_reported_for_extraction	justification_and_notes
A REVIEW ON EXTRACTION SOLVENTS IN THE DISPERSIVE LIQUID-LIQUID MICROEXTRACTION	10.17576/mjas-2018-2202-01	No	No	No	No	No	The review does not indicate that data extraction was performed in duplicate by independent reviewers, nor does it describe the use of a data extraction form or a consensus process for extraction. This is consistent with a narrative review approach.
Advancements in overcoming challenges in dispersive liquid-liquid microextraction: An overview of advanced strategies	10.1016/j.trac.2023.117429	No	No	No	No	No	There is no information provided about whether data extraction from the included studies was performed in duplicate by independent reviewers, or if a specific data extraction form was used and described, or if a consensus process was reported.
Advances in dispersive liquid-liquid microextraction and its application to analysis of biological samples	10.3724/SP.J.1123.2019.10026	No	No	No	No	No	The review does not report that data extraction was conducted by two independent reviewers, nor does it describe a data extraction form or a consensus process. This is typical for narrative reviews.
An overview of advances in dispersive liquidâ€“liquid microextraction for the extraction of pesticides and emerging contaminants from environmental samples	10.1016/j.teac.2017.03.001	No	No	No	No	No	This is a narrative review. There is no indication that data extraction was performed in duplicate by independent reviewers, nor is there any mention of agreement rates or a consensus process. While data is presented in tables, the method of extraction is not described.
Application of Dispersive Liquid-Liquid Microextraction in Forensic Toxicological Analysis	10.12116/j.issn.1004-5619.2019.03.016	No	No	No	No	No	The article does not indicate that data extraction was performed in duplicate by independent reviewers, nor does it describe the use of a data extraction form or a consensus process for resolving discrepancies.
Application of hollow fiber liquid phase microextraction and dispersive liquideliquid microextraction techniques in analytical toxicology	10.1016/j.jfda.2015.10.004	No	No	No	No	No	The review does not report that data extraction was performed in duplicate by independent reviewers, nor does it mention any agreement rates or a consensus process for data extraction. There is no description of a structured data extraction form being used.
Applications and opportunities of experimental design for the dispersive liquidâ€“liquid microextraction method â€“ A review	10.1016/j.talanta.2018.08.002	No	No	No	No	No	The article does not provide any information regarding data extraction being performed in duplicate by independent reviewers, nor does it mention any agreement rates or the use and description of a data extraction form or consensus process.
Automated in-syringe dispersive liquid-liquid microextraction	10.1016/j.trac.2014.03.009	No	No	No	No	No	The review does not report that data extraction from the included primary studies was performed in duplicate by independent reviewers, nor does it describe the use of a data extraction form or a consensus process for extraction. This is consistent with a narrative review approach.
Automation of dispersive liquideliquid microextraction and related techniques. Approaches based on flow, batch, flow-batch and in-syringe modes	10.1016/j.trac.2016.10.003	No	No	No	No	No	The article does not provide any information regarding the process of data extraction, specifically whether it was conducted in duplicate by independent reviewers, if a data extraction form was used and described, or if a consensus process for extraction was reported.
Beyond dispersive liquidâ€“liquid microextraction	10.1016/j.chroma.2014.02.021	No	No	No	No	No	As a narrative review, the article does not report data extraction in duplicate from primary studies. No information is provided about data extraction forms or a consensus process for extraction.
Deep Eutectic Solvents as Promising Green Solvents in Dispersive Liquidâ€“Liquid Microextraction Based on Solidification of Floating Organic Droplet: Recent Applications, Challenges and Future Perspectives	10.3390/molecules26237406	No	No	No	No	No	The review does not report that data extraction was performed independently by two or more reviewers, nor does it describe any specific data extraction form or a consensus process for resolving discrepancies. While data is presented in tables, the methodology for its extraction is not detailed.
Developments of Dispersive Liquid-Liquid Microextraction Technique	10.1016/S1872-2040(08)60082-1	No	No	No	No	No	The article does not describe the data extraction process. There is no mention of independent reviewers extracting data in duplicate (either for all studies or a sample with agreement), the use or description of a data extraction form, or a consensus process for data extraction.
Dispersive liquid-liquid microextraction	10.1016/j.trac.2011.04.014	No	No	No	No	No	The review includes a comprehensive table summarizing data from included studies (Table 1), but it does not describe the data extraction process. There is no mention of whether data extraction was performed by independent reviewers, if a data extraction form was used or described, or if a consensus process was reported for extraction.
Dispersive Liquidâ€“Liquid Micro Extraction: An Analytical Technique Undergoing Continuous Evolution and Developmentâ€”A Review of the Last 5 Years	10.3390/separations11070203	No	No	No	No	No	The review does not provide any information regarding data extraction by two independent reviewers. There is no mention of a data extraction form being used or described, nor any reported consensus process for data extraction.
Dispersive liquid-liquid microextraction based binary extraction techniques prior to chromatographic analysis: A review	10.1016/j.trac.2018.08.016	No	No	No	No	No	The review provides no information regarding whether data extraction from the included primary studies was performed in duplicate, nor is any data extraction form or consensus process reported.
Dispersive liquid-liquid microextraction coupled with derivatization: A review of different modes, applications, and green aspects	10.1016/j.trac.2018.07.009	No	No	No	No	No	The review does not report that data extraction was performed in duplicate by independent reviewers, nor does it mention a specific data extraction form, agreement rates, or a consensus process.
Dispersive liquid-liquid microextraction for chemical speciation and determination of ultra-trace concentrations of metal ions	10.1016/j.trac.2012.10.011	No	No	No	No	No	The review **does not report that data extraction** was performed in duplicate by independent reviewers, nor does it mention any agreement rates, the use of a data extraction form, or a consensus process. This is not typically part of a narrative review.
Dispersive liquid-liquid microextraction for determination of organic analytes	10.1016/j.trac.2010.03.016	No	No	No	Partial Yes	No	The review mentions detailing 'all the relevant experimental conditions for the types of organic analyte' in tables, which implies a structured approach to data collection. These tables (e.g., Tables 1-4) list 'Analyte', 'Matrix', 'Extraction solvent', 'Disperser solvent', 'Recoveries', 'Separation technique', and 'Comments'. However, there is no explicit description of a data extraction form or …
Dispersive liquid-liquid microextraction for forensic drug analysis	10.1016/B978-0-443-13907-9.00013-9	No	No	No	No	No	The review **does not report that data extraction** from the included primary studies was performed by two independent reviewers. Furthermore, it does not describe the use of a data extraction form or any consensus process for resolving potential discrepancies during data extraction, even though data is presented in tables.
Dispersive liquidâ€“liquid microextraction in food analysis. A critical review	10.1007/s00216-013-7344-9	No	No	No	No	No	There is no information provided that data extraction was performed in duplicate by independent reviewers, or that a sample of studies had data extracted with a specified agreement rate or consensus process. While the review presents structured data in tables (e.g., Table 2, 3, 4), it does not describe the use of a formal data extraction form or the process by which data was extracted.
Dispersive Liquid-Liquid Microextraction in the Analysis of Milk and Dairy Products: A Review	10.1155/2016/4040165	No	No	No	No	No	The review article does not describe the process of data extraction from the included studies. There is no information provided on whether data extraction was performed by two independent reviewers (for all or a sample of studies with agreement), if a data extraction form was used and described, or if a consensus process for resolving discrepancies was reported.
Dispersive Liquidâ€“Liquid Microextraction of Organic Compounds: An Overview of Reviews	10.1134/S1061934820100056	No	No	No	No	No	The review does not provide any information on whether data extraction from the included reviews (or their primary studies) was done in duplicate by independent reviewers. There is no mention of an agreement rate, a consensus process, or a data extraction form being used and described.
Dispersive liquidâ€“liquid microextraction: trends in the analysis of biological samples	10.4155/bio.15.141	No	No	No	No	No	The review does **not describe data extraction being performed in duplicate** by independent reviewers, nor does it mention the use or description of a formal data extraction form or a consensus process for data extraction.
2.10 Dispersive Liquidâ€“Liquid Microextraction	10.1016/B978-0-12-381373-2.00051-X	No	No	No	No	No	The review article does not state that data extraction from the included primary studies was performed by two independent reviewers for all studies or for a sample with a specified agreement (e.g., â‰¥80% agreement). No data extraction form is described or provided, nor is a consensus process for resolving discrepancies during data extraction reported. As a narrative review, this systematic proce…
Dispersive Liquid-Liquid Microextraction	10.1016/B978-0-12-816911-7.00016-5	No	No	No	No	No	The review article does not report that data extraction was performed in duplicate by independent reviewers, nor does it mention the use or description of a data extraction form, or a consensus process for extraction.
Dispersive liquid-liquid microextraction: Evolution in design, application areas, and green aspects	10.1016/j.trac.2022.116636	No	No	No	No	No	The excerpts do not mention whether data extraction from included studies was performed in duplicate by independent reviewers, if a data extraction form was used and described, or if a consensus process was reported for extraction disagreements [19].
Evolution of dispersive liquidâ€“liquid microextraction method	10.1016/j.chroma.2009.11.088	No	No	No	No	No	As a narrative review, there is no indication that data extraction was performed in duplicate by independent reviewers, or that a data extraction form or consensus process was used.
Five Years of Dispersive Liquidâ€“Liquid Microextraction	10.1080/05704928.2012.697087	No	No	N/A	No	N/A	The review does not describe a process where data extraction was performed in duplicate by independent reviewers, nor does it report any agreement rates or a consensus process. There is no mention or description of a data extraction form being used.
Insights into coacervative and dispersive liquid-phase microextraction strategies with hydrophilic media e A review	10.1016/j.aca.2020.08.022	No	No	No	No	No	The review article does not mention data extraction by two independent reviewers, nor does it report any agreement rates for data extraction or describe the use of a data extraction form. These criteria are typical for systematic reviews, which extract data from primary studies, and are not usually applicable to qualitative review articles like this one.
In-syringe dispersive liquid-liquid microextraction	10.1016/j.talanta.2021.123002	No	No	No	No	No	The review does not describe the data extraction process, nor does it indicate that it was performed in duplicate by independent reviewers, or with a reported consensus process, or that a data extraction form was used and described.
Ionic liquid dispersive liquidâ€“liquid microextraction for pesticide residue analysis in honey	10.1080/00218839.2019.1656701	No	No	No	No	No	The article does not describe the data extraction methodology. There is no mention of whether data extraction was performed in duplicate by independent reviewers (for all studies or a sample), if a specific agreement threshold (e.g., >=80%) was met, if a data extraction form was used and described, or if a consensus process was reported for resolving discrepancies [PDF content].
Ionic liquids in dispersive liquidâ€“liquid microextraction for environmental aqueous samples	10.1016/j.microc.2024.112254	No	No	No	No	No	The article is a narrative review and does not report on the methodology for data extraction, such as duplicate data extraction by independent reviewers, agreement rates, or the use of a data extraction form.
Ionic liquids in dispersive liquid-liquid microextraction	10.1016/j.trac.2013.06.008	No	No	No	No	No	The review article does not describe a methodology for data extraction. There is no mention of **duplicate data extraction** for all studies or a sample with agreement, the **use and description of a data extraction form**, or a **consensus process reported for extraction**. While data are presented in structured tables, the process by which this data was extracted is not detailed.
Ionic Liquid-Assisted DLLME and SPME for the Determination of Contaminants in Food Samples	10.3390/separations9070170	No	No	No	No	No	The review does not report that data extraction was performed in duplicate by independent reviewers, nor does it mention agreement rates, the use of a data extraction form, or a consensus process.
Liquid-phase and dispersive liquidâ€“liquid microextraction techniques with derivatization: Recent applications in bioanalysis	10.1016/j.jchromb.2011.02.009	No	No	No	Partial Yes	No	The review does not state whether data extraction was performed by two independent reviewers, nor does it report any agreement rate for data extraction. While Table 1 presents structured information (analyte, matrix, extraction solvent/volume, derivatization agent, detection, LOD, reference), indicating a systematic approach, there is no explicit description of a formal data extraction form or an…
Modern approaches in dispersive liquid-liquid microextraction (DLLME) based on ionic liquids: A review	10.1016/j.molliq.2018.03.043	No	No	No	No	No	The provided excerpts do not contain any information about how data was extracted from the included primary studies, such as whether it was done in duplicate by independent reviewers, agreement percentages, the use or description of a data extraction form, or a reported consensus process.
Pharmaceutical and biomedical applications of dispersive liquidâ€“liquid microextraction	10.1016/j.jchromb.2017.07.055	No	No	No	No	No	The article does not indicate that data extraction was carried out in duplicate by independent reviewers, nor does it describe the use of a data extraction form or a consensus process for data extraction.
Progress of Extraction Solvent Dispersion Strategies for Dispersive Liquidâ€liquid Microextraction	10.1016/S1872-2040(15)60851-9	No	No	No	No	No	There is no information indicating that data extraction was performed in duplicate by independent reviewers, nor is there a description of a data extraction form or a consensus process.
Recent advances in coupling single-drop and dispersive liquidâ€“liquid microextraction with UVâ€“vis spectrophotometry and related detection techniques	10.1016/j.microc.2011.10.006	No	No	No	No	No	The review does not report that data extraction was performed in duplicate by independent reviewers, nor does it mention any agreement rates, the use or description of a data extraction form, or a consensus process for extraction.
Recent advances in dispersion strategies for dispersive liquidâ€“liquid microextraction from green chemistry perspectives	10.1016/j.microc.2023.108807	No	No	No	No	No	The review does not mention a duplicate data extraction process by independent reviewers, nor does it describe a data extraction form or a consensus process for data extraction.
Recent Advances in Dispersive Liquidâ€“Liquid Microextraction for Organic Compounds Analysis in Environmental Water: A Review	10.2174/157341112798472170	No	No	No	No	No	The review does not report that data extraction was performed in duplicate by independent reviewers, nor does it mention the use or description of a data extraction form, or a consensus process for extraction.
Recent advances in dispersive liquid-liquid microextraction for pesticide analysis	10.1016/j.trac.2015.04.022	No	No	No	No	No	The review does not report that data extraction was performed in duplicate. - **Duplicate data extraction all studies:** The review does not state that data extraction from primary studies was performed by two independent reviewers for all included studies. - **Duplicate data extraction sample with >=80pct agreement:** The review does not state that data extraction was performed by two independen…
Recent Advances in Dispersive Liquid-Liquid Microextraction for Pharmaceutical Analysis	10.1080/10408347.2023.2299280	No	No	No	No	No	The review does not report that data extraction was performed in duplicate by independent reviewers, nor does it mention any agreement percentages or a consensus process. There is no description of a data extraction form being used.
Recent advances in dispersive liquidâ€“liquid microextraction using organic solvents lighter than water. A review	10.1016/j.microc.2011.12.002	No	No	No	No	No	The review does not report that data extraction was performed in duplicate by independent reviewers for all or a sample of studies, nor does it mention any agreement rates, the use of a data extraction form, or a consensus process. This is consistent with a narrative review approach.
Recent Application of Deep Eutectic Solvents as Green Solvent in Dispersive Liquidâ€“Liquid Microextraction of Trace Level Chemical Contaminants in Food and Water	10.1080/10408347.2020.1808947	No	No	No	No	No	The review article **does not report that data extraction was performed in duplicate by independent reviewers** for all studies or a sample. Furthermore, no description of a data extraction form or a consensus process for data extraction is provided.
Recent development and applications of dispersive liquidâ€“liquid microextraction	10.1016/j.chroma.2013.04.053	No	No	No	No	No	The article does not provide any information regarding the process of data extraction. There is no mention of whether data was extracted by two independent reviewers for all or a sample of studies, whether a data extraction form was used and described, or if a consensus process was reported for extraction.
Recent developments in dispersive liquidâ€“liquid microextraction	10.1007/s00216-013-7467-z	No	No	No	No	No	The review provides summary tables (e.g., Table 1, Table 2) with extracted information, but it does not specify whether data extraction was performed by two independent reviewers, nor does it describe a data extraction form or a consensus process.
Recent developments in homogeneous and dispersive liquidâ€“liquid extraction for inorganic elements determination. A review	10.1016/j.talanta.2009.09.005	No	No	No	No	No	The review does not describe any process for data extraction from the primary studies, including whether it was performed in duplicate by independent reviewers, if a sample was checked for agreement, or if a data extraction form was used and described.
Recent developments of dispersive liquid-liquid microextraction technique	10.3724/SP.J.1123.2014.11015	**No**	**No**	**No**	**No**	**No**	The article does not provide any details on the data extraction process. There is no mention of whether data extraction was performed in duplicate by independent reviewers (either for all studies or a sample with a reported agreement rate), nor is there a description of a data extraction form used or a consensus process for resolving discrepancies.
Recent trends in replacement of disperser solvent in dispersive liquid-liquid microextraction methods	10.1080/15422119.2018.1460851	No	No	No	No	No	The article does not provide any information about the data extraction process, including whether it was performed in duplicate by independent reviewers, if a data extraction form was used and described, or if a consensus process was reported for extraction.
Separation and Preconcentration by Dispersive Liquidâ€“Liquid Microextraction Procedure: Recent Applications	10.1007/s10337-011-2124-1	No	No	No	No	No	The review presents extracted data in tables (e.g., Table 1, Table 2). However, it does not describe the process of data extraction, nor does it state that data extraction was performed by two independent reviewers, for all studies or a sample, or if a data extraction form was used and described, or if a consensus process was reported. **No evidence found in the article to indicate that data extr…
Solidification of floating organic droplet in dispersive liquid-liquid microextraction as a green analytical tool	10.1016/j.talanta.2017.03.084	No	No	No	No	No	The review **does not report that data extraction was performed in duplicate by independent reviewers** [27]. There is no mention of two or more reviewers independently extracting data from the primary studies, nor any reported agreement percentage or consensus process for data extraction [27]. Additionally, **no data extraction form is described or shown** [27]. This aligns with the characterist…
Solvent-terminated dispersive liquid-liquid microextraction: a tutorial	10.1016/j.aca.2018.02.005	No	No	No	No	No	The article does not state that data extraction from the included primary studies was performed in duplicate by independent reviewers. No details are provided regarding a sample agreement percentage or a consensus process. Additionally, the use and description of a data extraction form are not reported.
Strategies of dispersive liquid-liquid microextraction for coastal zone environmental pollutant determination	10.1016/j.chroma.2021.462615	No	No	No	No	No	The review does not describe a process of data extraction by multiple independent reviewers, or the use of a data extraction form, or a consensus process. Data appear to have been extracted by a single author or unstated means.
Ten years of dispersive liquidâ€“liquid microextraction and derived techniques	10.1080/05704928.2016.1224240	No	No	No	No	No	The review does not provide details on the data extraction process. There is no indication of duplicate data extraction (for all studies or a sample), agreement rates, description of data extraction forms, or reporting of a consensus process.
The present state of coupling of dispersive liquidâ€“liquid microextraction with atomic absorption spectrometry	10.1039/c2ja30175j	No	No	No	No	No	The article does not describe any methodology for data extraction, such as whether it was performed in duplicate, if an extraction form was used, or if a consensus process was followed [No evidence in sources]. This indicates a lack of systematic review procedures.
The recent developments in dispersive liquidâ€“liquid microextraction for preconcentration and determination of inorganic analytes	10.1016/j.jscs.2011.11.005	No	No	No	No	No	The review does not report on the data extraction process. There is no evidence that data extraction was performed in duplicate by independent reviewers, no mention of agreement rates, and no description of a data extraction form or a consensus process [24, 25].
Use of green alternative solvents in dispersive liquid-liquid microextraction: A review	10.1002/jssc.202100609	No	No	No	No	No	The review does not state whether data extraction from the primary studies was performed in duplicate, or if a data extraction form was used and described, or if a consensus process was reported.
Separation and Preconcentration by Dispersive Liquidâ€“Liquid Microextraction Procedure: A Review	10.1365/s10337-009-1104-1	No	No	No	No	No	The excerpts do not describe how data was extracted from the included primary studies, nor do they mention if data extraction was performed in duplicate by independent reviewers or if a data extraction form was used and described. While tables summarize data (e.g., Table 1, Table 2, Table 3, Table 4), the process of data extraction itself is not detailed.

## Sheet: item7_extraction_excluded_studi
article_title	article_doi_pmid_scopus_wos_id	suggested_rating	excluded_studies_list_provided	exclusions_justified_per_study	justification_and_notes
A REVIEW ON EXTRACTION SOLVENTS IN THE DISPERSIVE LIQUID-LIQUID MICROEXTRACTION	10.17576/mjas-2018-2202-01	No	No	No	No list of excluded studies or justifications for their exclusion is provided in the review.
Advancements in overcoming challenges in dispersive liquid-liquid microextraction: An overview of advanced strategies	10.1016/j.trac.2023.117429	No	No	No	The review does not provide a list of studies that were considered for inclusion but subsequently excluded, nor does it provide justifications for such exclusions on a per-study basis. The introduction mentions the initial yield of 50 review papers but does not detail selection or exclusion from this set.
Advances in dispersive liquid-liquid microextraction and its application to analysis of biological samples	10.3724/SP.J.1123.2019.10026	No	No	No	The review does not provide a list of excluded studies or justifications for their exclusion. This is not typically done in a general review article.
An overview of advances in dispersive liquidâ€“liquid microextraction for the extraction of pesticides and emerging contaminants from environmental samples	10.1016/j.teac.2017.03.001	No	No	No	This is a narrative review. There is no list of excluded studies, nor are reasons provided for any exclusions. The review focuses on presenting selected applications and advances rather than reporting on a comprehensive selection process with exclusions.
Application of Dispersive Liquid-Liquid Microextraction in Forensic Toxicological Analysis	10.12116/j.issn.1004-5619.2019.03.016	No	No	No	As a narrative review, the article does not provide a list of excluded studies or justifications for their exclusion.
Application of hollow fiber liquid phase microextraction and dispersive liquideliquid microextraction techniques in analytical toxicology	10.1016/j.jfda.2015.10.004	No	No	No	The article is a review that summarizes developments and applications. It does not provide a list of studies that were considered for inclusion but subsequently excluded, nor does it provide justifications for any exclusions.
Applications and opportunities of experimental design for the dispersive liquidâ€“liquid microextraction method â€“ A review	10.1016/j.talanta.2018.08.002	No	No	No	The review does not provide a list of excluded studies or justifications for their exclusion. It focuses on presenting the included applications of experimental design in DLLME.
Automated in-syringe dispersive liquid-liquid microextraction	10.1016/j.trac.2014.03.009	No	No	No	The review does not provide a list of excluded studies or justify exclusions on a per-study basis. As a narrative review, it focuses on presenting relevant applications and comparisons rather than documenting a systematic selection process that would result in a formal list of excluded studies.
Automation of dispersive liquideliquid microextraction and related techniques. Approaches based on flow, batch, flow-batch and in-syringe modes	10.1016/j.trac.2016.10.003	No	No	No	The article does not provide a list of studies that were considered for inclusion but subsequently excluded, nor does it provide justifications for any such exclusions on a per-study basis. While it defines its scope by focusing on 'emulsion-based liquid-phase microextraction (EMU-LPME)' and explicitly states that 'The automation of non-dispersive LPME approaches was reviewed in two previous pape…
Beyond dispersive liquidâ€“liquid microextraction	10.1016/j.chroma.2014.02.021	No	No	No	The review does not provide a list of excluded studies or justifications for their exclusion. It summarizes relevant literature but does not document a systematic exclusion process.
Deep Eutectic Solvents as Promising Green Solvents in Dispersive Liquidâ€“Liquid Microextraction Based on Solidification of Floating Organic Droplet: Recent Applications, Challenges and Future Perspectives	10.3390/molecules26237406	No	No	No	The review is a narrative summary and does not provide a list of studies that were considered for inclusion but subsequently excluded, nor does it provide justifications for such exclusions.
Developments of Dispersive Liquid-Liquid Microextraction Technique	10.1016/S1872-2040(08)60082-1	No	No	No	The review article does not provide a list of studies that were considered for inclusion and subsequently excluded, nor does it offer justifications for any exclusions.
Dispersive liquid-liquid microextraction	10.1016/j.trac.2011.04.014	No	No	No	The review does not provide a list of studies that were considered for inclusion but subsequently excluded, nor does it justify exclusions on a per-study basis.
Dispersive Liquidâ€“Liquid Micro Extraction: An Analytical Technique Undergoing Continuous Evolution and Developmentâ€”A Review of the Last 5 Years	10.3390/separations11070203	No	No	No	The review does not provide a list of excluded studies, nor does it offer per-study justifications for exclusions. It generally states that 'manual selection was carried out among the articles, identifying the works most relevant to the purpose of this work', but this does not constitute explicit justification for individual exclusions.
Dispersive liquid-liquid microextraction based binary extraction techniques prior to chromatographic analysis: A review	10.1016/j.trac.2018.08.016	No	No	No	The review does not provide a list of excluded studies or explicit justifications for their exclusion. While it states that it 'does not cover all the references exhaustively' and lists 'more than 50 important references' in supplementary information, it does not detail which studies were excluded or why.
Dispersive liquid-liquid microextraction for chemical speciation and determination of ultra-trace concentrations of metal ions	10.1016/j.trac.2012.10.011	No	No	No	The review **does not provide a list of primary studies that were excluded** from the review along with justifications for their exclusion. It discusses limitations of *previous reviews*, but not specific exclusions of primary research articles relevant to this review.
Dispersive liquid-liquid microextraction for determination of organic analytes	10.1016/j.trac.2010.03.016	No	No	No	The review does not provide a list of studies that were considered for inclusion but subsequently excluded, nor does it provide justifications for any such exclusions.
Dispersive liquid-liquid microextraction for forensic drug analysis	10.1016/B978-0-443-13907-9.00013-9	No	No	No	The review **does not provide a list of studies that were considered for inclusion but subsequently excluded**, nor does it provide any justifications for such exclusions. It simply presents the included applications without detailing the selection process.
Dispersive liquidâ€“liquid microextraction in food analysis. A critical review	10.1007/s00216-013-7344-9	No	No	No	The review states that the list of DLLME reviews in Table 1 'is not exhaustive' and explicitly notes that 'numerous applications related to the analysis of water are not dealt with'. However, it does not provide a list of excluded studies or a detailed justification for the exclusion of specific studies or types of studies beyond this general scope statement.
Dispersive Liquid-Liquid Microextraction in the Analysis of Milk and Dairy Products: A Review	10.1155/2016/4040165	No	No	No	The review article does not provide a list of studies that were considered for inclusion but subsequently excluded, nor does it provide justifications for their exclusion.
Dispersive Liquidâ€“Liquid Microextraction of Organic Compounds: An Overview of Reviews	10.1134/S1061934820100056	Yes	Yes	Yes	The review provides a list of excluded types of reviews with justification: 'The reviews on the applications of DLLME to the preconcentration of inorganic compounds [82â€“89] were not considered in this publication.' The references [82â€“89] serve as the list, and 'inorganic compounds' is the justification.
Dispersive liquidâ€“liquid microextraction: trends in the analysis of biological samples	10.4155/bio.15.141	No	No	No	The review, being a narrative summary, does **not provide a list of studies that were considered for inclusion but subsequently excluded**, nor does it provide justifications for any exclusions on a per-study basis.
2.10 Dispersive Liquidâ€“Liquid Microextraction	10.1016/B978-0-12-381373-2.00051-X	No	No	No	The review does not provide a list of studies that were excluded from the review, nor does it offer explicit justifications for their exclusion on a per-study basis. The article states its intention to cover 'almost all the publications related to DLLME principles and applications from the beginning', indicating a broad inclusive approach rather than a selective exclusion process typically docume…
Dispersive Liquid-Liquid Microextraction	10.1016/B978-0-12-816911-7.00016-5	No	No	No	The review article does not provide a list of studies that were considered for inclusion but subsequently excluded, along with the reasons for their exclusion, as would be expected in a systematic review.
Dispersive liquid-liquid microextraction: Evolution in design, application areas, and green aspects	10.1016/j.trac.2022.116636	No	No	No	The review does not provide a list of excluded studies or justifications for their exclusion. As a narrative review, such a list is typically not included [19].
Five Years of Dispersive Liquidâ€“Liquid Microextraction	10.1080/05704928.2012.697087	No	No	N/A	The review does not provide a list of studies that were excluded, nor does it offer justifications for any exclusions.
Insights into coacervative and dispersive liquid-phase microextraction strategies with hydrophilic media e A review	10.1016/j.aca.2020.08.022	No	No	No	While the review provides general justifications for *types* of studies/solvents that were excluded based on their hydrophobic nature, for example, stating that SUPRAS is not covered because its solvents are water-insoluble, it does not provide an explicit list of individual excluded studies with specific reasons for each exclusion.
In-syringe dispersive liquid-liquid microextraction	10.1016/j.talanta.2021.123002	No	No	No	The review does not provide a list of studies that were considered for inclusion but subsequently excluded, nor does it provide justifications for any such exclusions.
Ionic liquid dispersive liquidâ€“liquid microextraction for pesticide residue analysis in honey	10.1080/00218839.2019.1656701	No	No	No	The review article does not provide a list of studies that were excluded after initial screening, nor does it give specific justifications for any exclusions on a per-study basis [PDF content].
Ionic liquids in dispersive liquidâ€“liquid microextraction for environmental aqueous samples	10.1016/j.microc.2024.112254	No	No	No	The review does not provide a list of excluded studies or justify the exclusion of individual studies.
Ionic liquids in dispersive liquid-liquid microextraction	10.1016/j.trac.2013.06.008	No	No	No	The review article does not provide a **list of excluded studies** or the **reasons for their exclusion**. It summarizes the included works but does not detail any studies considered but not included.
Ionic Liquid-Assisted DLLME and SPME for the Determination of Contaminants in Food Samples	10.3390/separations9070170	No	No	No	The review does not provide a list of excluded studies or the specific reasons for their exclusion.
Modern approaches in dispersive liquid-liquid microextraction (DLLME) based on ionic liquids: A review	10.1016/j.molliq.2018.03.043	No	No	No	No list of excluded studies or justifications for exclusions, per study, is provided within the given excerpts. As a narrative review focusing on advancements, it generally selects relevant papers rather than applying strict exclusion criteria that would require such a list.
Pharmaceutical and biomedical applications of dispersive liquidâ€“liquid microextraction	10.1016/j.jchromb.2017.07.055	No	No	No	The review does not provide a list of studies that were excluded from the review, nor does it provide reasons for any exclusions.
Progress of Extraction Solvent Dispersion Strategies for Dispersive Liquidâ€liquid Microextraction	10.1016/S1872-2040(15)60851-9	No	No	No	The review does not provide a list of studies that were considered for inclusion but subsequently excluded, nor does it justify exclusions per study.
Recent advances in coupling single-drop and dispersive liquidâ€“liquid microextraction with UVâ€“vis spectrophotometry and related detection techniques	10.1016/j.microc.2011.10.006	No	No	No	The review does not provide a list of excluded studies or justifications for their exclusion.
Recent advances in dispersion strategies for dispersive liquidâ€“liquid microextraction from green chemistry perspectives	10.1016/j.microc.2023.108807	No	No	No	The review does not provide a list of studies that were considered for inclusion but subsequently excluded, nor does it provide justifications for any exclusions.
Recent Advances in Dispersive Liquidâ€“Liquid Microextraction for Organic Compounds Analysis in Environmental Water: A Review	10.2174/157341112798472170	No	No	No	The review does not provide a list of studies that were considered for inclusion but subsequently excluded, nor does it provide justifications for such exclusions on a per-study basis.
Recent Advances in Dispersive Liquid-Liquid Microextraction for Pharmaceutical Analysis	10.1080/10408347.2023.2299280	No	No	No	The review does not provide a list of excluded studies or the reasons for their exclusion. It states its focus is on 'highlighting significant works...without claiming to be exhaustive', but this does not equate to a justified exclusion list.
Recent advances in dispersive liquidâ€“liquid microextraction using organic solvents lighter than water. A review	10.1016/j.microc.2011.12.002	No	No	No	The review does not provide a list of excluded studies or justifications for their exclusion on a per-study basis.
Recent Application of Deep Eutectic Solvents as Green Solvent in Dispersive Liquidâ€“Liquid Microextraction of Trace Level Chemical Contaminants in Food and Water	10.1080/10408347.2020.1808947	No	No	No	The review article **does not provide a list of excluded studies with justifications for their exclusion**. This review functions as a descriptive summary of applications rather than a systematic review with a formal screening and exclusion process that would generate such a list.
Recent development and applications of dispersive liquidâ€“liquid microextraction	10.1016/j.chroma.2013.04.053	No	No	No	The article does not provide a list of excluded studies or justifications for any exclusions. The review states it aims to cover 'almost all of the publications related to the procedure from the beginning', implying a comprehensive inclusion rather than a process of exclusion based on specific criteria.
Recent developments in dispersive liquidâ€“liquid microextraction	10.1007/s00216-013-7467-z	No	No	No	The article does not provide a list of excluded studies or the reasons for their exclusion. This is a common characteristic of narrative reviews, which typically do not document a systematic exclusion process.
Recent developments in homogeneous and dispersive liquidâ€“liquid extraction for inorganic elements determination. A review	10.1016/j.talanta.2009.09.005	No	No	No	The review does not provide a list of excluded studies or justifications for their exclusion.
Recent developments of dispersive liquid-liquid microextraction technique	10.3724/SP.J.1123.2014.11015	No	No	No	The review article does not provide a list of studies that were considered for inclusion but subsequently excluded. Therefore, no justifications for exclusions on a per-study basis are presented.
Recent trends in replacement of disperser solvent in dispersive liquid-liquid microextraction methods	10.1080/15422119.2018.1460851	No	No	No	The article does not provide a list of studies that were considered for inclusion but subsequently excluded, nor does it justify the reasons for any such exclusions per study. It broadly states that 'some of the most interesting approaches that have been employed and published until now are reviewed' and 'The various interesting approaches... have been thoroughly illustrated', implying inclusion …
Separation and Preconcentration by Dispersive Liquidâ€“Liquid Microextraction Procedure: Recent Applications	10.1007/s10337-011-2124-1	No	No	No	The review article focuses on presenting 'recent applications' but does not provide a list of studies that were considered for inclusion but subsequently excluded, nor does it justify the reasons for their exclusion on a per-study basis. **No evidence found in the article for a list of excluded studies or their justifications.**
Solidification of floating organic droplet in dispersive liquid-liquid microextraction as a green analytical tool	10.1016/j.talanta.2017.03.084	No	No	No	The review **does not provide a list of studies that were excluded** after full-text consideration, nor does it provide justifications for excluding specific studies [27]. While the review focuses on 'papers since 2012 to the present' [21], implying a temporal exclusion criterion, this is not a detailed account of studies screened and rejected with specific reasons [27].
Solvent-terminated dispersive liquid-liquid microextraction: a tutorial	10.1016/j.aca.2018.02.005	No	No	No	The tutorial does not provide a list of studies that were considered for inclusion but subsequently excluded. Therefore, no justifications for individual exclusions are presented.
Strategies of dispersive liquid-liquid microextraction for coastal zone environmental pollutant determination	10.1016/j.chroma.2021.462615	No	No	No	The review does not provide a list of studies that were considered for inclusion but subsequently excluded, nor does it justify exclusions on a per-study basis. As a comprehensive review, it focuses on summarizing included content rather than detailing the selection process.
Ten years of dispersive liquidâ€“liquid microextraction and derived techniques	10.1080/05704928.2016.1224240	No	No	No	The review does not provide a list of excluded studies or the reasons for their exclusion. It primarily functions as a comprehensive overview of included publications up to a specific date.
The present state of coupling of dispersive liquidâ€“liquid microextraction with atomic absorption spectrometry	10.1039/c2ja30175j	No	No	No	The article does not provide a list of studies that were considered for inclusion but subsequently excluded, nor does it provide justifications for any exclusions [No evidence in sources].
The recent developments in dispersive liquidâ€“liquid microextraction for preconcentration and determination of inorganic analytes	10.1016/j.jscs.2011.11.005	No	No	No	The review does not provide a list of excluded studies or the reasons for their exclusion [25]. While it highlights the scope of its inclusion and distinguishes itself from other reviews, it does not detail any formal exclusion process for individual studies [2, 26].
Use of green alternative solvents in dispersive liquid-liquid microextraction: A review	10.1002/jssc.202100609	No	No	No	The review states it 'does not provide an exhaustive revision' but rather 'emphasizes the developments and trends'. However, it does not provide a list of studies that were considered for inclusion and subsequently excluded, nor does it justify exclusions on a per-study basis.
Separation and Preconcentration by Dispersive Liquidâ€“Liquid Microextraction Procedure: A Review	10.1365/s10337-009-1104-1	No	No	No	The excerpts do not contain a list of excluded studies or provide justifications for their exclusion. This information is typically found in a flow diagram or a dedicated section of a systematic review.
Dispersive liquid-liquid microextraction coupled with derivatization: A review of different modes	10.1016/j.trac.2018.07.009	No	No	No	The review presents a list of included publications but does not provide a list of studies that were considered for inclusion and subsequently excluded, nor does it justify exclusions on a per-study basis.
Evolution of DLLME method	10.1016/j.chroma.2009.11.088	No	No	No	The review covers 'almost all the publications related to the procedure from the beginning', and does not provide a list of excluded studies or justification for any exclusions.
Liquid-phase and DLLME techniques with derivatization: Recent applications in bioanalysis	10.1016/j.jchromb.2011.02.009	No	No	No	The review article does not provide a list of studies that were considered for inclusion but subsequently excluded, nor does it offer justifications for any such exclusions on a per-study basis. No evidence is found for any sub-item.
Recent advances in DLLME for pesticide analysis	10.1016/j.trac.2015.04.022	No	No	No	The review does not provide a list of excluded studies or justifications for their exclusion.\n- **Excluded studies list provided:** The review, being a narrative summary, does not provide a list of studies that were considered for inclusion but subsequently excluded.\n- **Exclusions justified per study:** Since no list of excluded studies is provided, no justifications for exclusion per study ar…

## Sheet: item8_included_studies_describe
article_title	article_doi_pmid_scopus_wos_id	suggested_rating	described_analytes_matrices	described_dllme_parameters	described_study_design	described_performance_metrics	described_study_setting_duration	justification_and_notes
A REVIEW ON EXTRACTION SOLVENTS IN THE DISPERSIVE LIQUID-LIQUID MICROEXTRACTION	10.17576/mjas-2018-2202-01	Partial Yes	Yes	Yes	No	Yes	No	The review describes the analytes and matrices, DLLME parameters, and performance metrics. However, it does not specify the study designs of the primary studies in detail (e.g., experimental setups, sample sizes) beyond generally referring to 'research articles', nor does it detail their settings or durations. **Described analytes/matrices:** 'not only limited to numerous organic compounds, but i…
Advancements in overcoming challenges in dispersive liquid-liquid microextraction: An overview of advanced strategies	10.1016/j.trac.2023.117429	Partial Yes	Yes	Yes	Yes	Yes	No	The review extensively describes the characteristics of the included DLLME advancements. It describes 'organic and inorganic analytes across diverse matrices' and 'specific sample matrices' for analytes and matrices. It details DLLME parameters across various sections, such as 'Advances in the selection of the extraction solvent', 'Advances in dispersion process', and 'Advances in phase separatio…
Advances in dispersive liquid-liquid microextraction and its application to analysis of biological samples	10.3724/SP.J.1123.2019.10026	Yes	Yes	Yes	Yes	Yes	No	The review describes the key characteristics of the included primary studies in good detail, especially concerning the DLLME parameters, analytes, matrices, and performance metrics. Described_analytes_matrices: Yes, the review details applications of DLLME to various biological samples (e.g., human plasma, human urine, mouse serum, human serum, human saliva, human breast tumor and surrounding adi…
An overview of advances in dispersive liquidâ€“liquid microextraction for the extraction of pesticides and emerging contaminants from environmental samples	10.1016/j.teac.2017.03.001	Partial Yes	Yes	Yes	Yes	Yes	No	The review provides significant detail about the included studies (primary DLLME applications) primarily through comprehensive tables. However, it lacks description of the 'study setting' and 'duration' for each study. - **Described analytes/matrices:** Yes. Tables such as 'Table 1: Selected applications of DLLME for the analysis of environmental samples' clearly list 'Analytes' and 'Matrix sampl…
Application of Dispersive Liquid-Liquid Microextraction in Forensic Toxicological Analysis	10.12116/j.issn.1004-5619.2019.03.016	Partial Yes	Yes	Yes	Partial Yes	Yes	No	The review provides good detail on the included studies' methodologies and performance. It consistently describes the analytes and matrices (e.g., 'æ°¯æ°°èŠé…¯' in 'å¤§é¼ ç»„ç»‡å’Œè¡€æ¶²', '7ç§è‹¯äºŒæ°®è“å“ç±»è¯ç‰©' in 'äººä½“è¡€æ¶²') and DLLME parameters (e.g., '100 Î¼Læ­£å·±çƒ·å’Œ 300 Î¼Lä¸™é…®åˆ†åˆ«ä¸ºèƒå–å‰‚å’Œåˆ†æ•£å‰‚', '250 Î¼Læ°¯ä»¿ä¸ºèƒå–å‰‚ï¼Œ2mLç”²é†‡ä¸ºåˆ†æ•£å‰‚'). Key perfor…
Application of hollow fiber liquid phase microextraction and dispersive liquideliquid microextraction techniques in analytical toxicology	10.1016/j.jfda.2015.10.004	Partial Yes	Yes	Yes	Yes	Yes	No	The review extensively describes the applications of HFLPME and DLLME, providing details on the 'Analyte' and 'Sample matrix' (e.g., 'methylmercury in human hair and sludge samples') in Tables 1 and 2. It details the 'Organic solvent' and 'Acceptor phase' for HFLPME, and 'Extraction solvent' and 'Disperser solvent' for DLLME, outlining their roles and characteristics. Key performance metrics such…
Applications and opportunities of experimental design for the dispersive liquidâ€“liquid microextraction method â€“ A review	10.1016/j.talanta.2018.08.002	Partial Yes	Yes	Yes	Yes	Partial Yes	No	The review provides good details for most criteria: * **Analytes/Matrices:** Table 4 extensively lists 'Analytes samples' for each study. Detailed discussions in sections 3.1, 3.2, etc., also specify these. * **DLLME Parameters:** The general DLLME phases and characteristics are described. The review frequently mentions the 'routine parameters of DLLME' such as 'extraction and dispersive solvent …
Automated in-syringe dispersive liquid-liquid microextraction	10.1016/j.trac.2014.03.009	Yes	Yes	Yes	Yes	Yes	Partial Yes	The review provides detailed descriptions of the included applications/studies, particularly in Section 4 'Applications' and Table 2 'Automated dispersive liquid-liquid microextraction (DLLME) using flow techniques'. * **Described analytes/matrices:** Table 2 lists 'Analyte/s' (e.g., 'Benzo(a)pyrene', 'Copper (II)', 'Rhodamine B', 'Phenol index', 'Aluminum (III)', 'Phthalates', 'Silver', 'Thalliu…
Automation of dispersive liquideliquid microextraction and related techniques. Approaches based on flow, batch, flow-batch and in-syringe modes	10.1016/j.trac.2016.10.003	Yes	Yes	Yes	Yes	Yes	Yes	The review thoroughly describes the included studies/applications in detail. It clearly describes the analytes and matrices studied (e.g., 'Arsenium (wines)', 'Phthalate esters (water)'). It provides comprehensive details on DLLME parameters, including extraction/dispersion solvents, extraction assistance methods (e.g., ultrasound, vortex stirring, magnetic stirring, vigorous solvent-injection), …
Beyond dispersive liquidâ€“liquid microextraction	10.1016/j.chroma.2014.02.021	Yes	Yes	Yes	Yes	Yes	Yes	The review provides comprehensive details about the included DLLME methods and their applications. It describes various analytes and matrices (e.g., 'organic compounds... and inorganic analytes' in 'water samples, food, urine, animal tissue or offal, soil, and leaves'). DLLME parameters are detailed, including solvent types, volumes, and collection methods (e.g., '5 mL of acetone and 10 ÂµL of 2-…
Deep Eutectic Solvents as Promising Green Solvents in Dispersive Liquidâ€“Liquid Microextraction Based on Solidification of Floating Organic Droplet: Recent Applications, Challenges and Future Perspectives	10.3390/molecules26237406	Partial Yes	Yes	Yes	No	Yes	No	The review provides detailed characteristics of the included primary studies within tables (Tables 1, 2, 3, 4). This includes comprehensive information on the analytes, sample matrices (e.g., 'Water', 'Beverages', 'Milk', 'Urine', 'Soil'), specific DLLME-SFOD parameters (e.g., 'Extractant (Molar Ratio), (Volume)', 'Disperser (Volume)'), auxiliary equipment, and key performance metrics ('EF', 'LOD…
Developments of Dispersive Liquid-Liquid Microextraction Technique	10.1016/S1872-2040(08)60082-1	Partial Yes	Yes	Yes	Yes	Yes	No	The article describes the included studies in considerable detail. Table 1 comprehensively lists 'Analytes' and 'Matrix'. Section 3 is dedicated to detailing 'Parameters affecting extraction efficiencies of DLLME,' covering key DLLME parameters such as the kind and volume of extraction and disperser solvents, extraction time, and salt addition. The 'Analytical method' for each application is spec…
Dispersive liquid-liquid microextraction	10.1016/j.trac.2011.04.014	No	Yes	Yes	No	Yes	No	Table 1 provides detailed information for each included application, including **analytes and matrices**. **DLLME parameters** such as extracting solvent, dispersing solvent, and other specific conditions (e.g., pH adjustment, salt addition, derivatization) are clearly outlined. **Performance metrics** like Enrichment Factor (EF) and Limit of Detection (LOD) are consistently reported. However, th…
Dispersive Liquidâ€“Liquid Micro Extraction: An Analytical Technique Undergoing Continuous Evolution and Developmentâ€”A Review of the Last 5 Years	10.3390/separations11070203	Partial Yes	Yes	No	Yes	Yes	No	The review describes the included studies in detail regarding several aspects. Analyte and matrices are extensively described and listed in Table 1 (e.g., 'Organophosphorus and pyrethroid pesticides' in 'Vegetables'; 'Nichel' in 'Environmental samples'). The overall 'study design' or approach of the primary studies is also clear, as the review categorizes and discusses different 'combined DLLME-b…
Dispersive liquid-liquid microextraction based binary extraction techniques prior to chromatographic analysis: A review	10.1016/j.trac.2018.08.016	Partial Yes	Yes	Yes	Yes	Yes	No	The review provides comprehensive details about the included primary studies, specifically describing the analytes, matrices, and DLLME parameters in the text and tables (e.g., Table 1, 2, 3). It also describes the various combined study designs (e.g., SPE-DLLME, MAE-DLLME, Dual DLLME) and their performance metrics (EFs, LODs). However, it does not systematically describe the specific study setti…
Dispersive liquid-liquid microextraction coupled with derivatization: A review of different modes, applications, and green aspects	10.1016/j.trac.2018.07.009	Yes	Yes	Yes	Yes	Yes	Yes	The review provides detailed descriptions of the included primary studies, specifically regarding the analytes and matrices studied, the DLLME parameters used (e.g., solvents, pH, time), the overall study design of the analytical methods (e.g., DLLME modes, coupled instruments), key performance metrics such as LODs and EFs, and relevant duration/times for the analytical procedures.
Dispersive liquid-liquid microextraction for chemical speciation and determination of ultra-trace concentrations of metal ions	10.1016/j.trac.2012.10.011	Yes	Yes	Yes	Yes	Yes	No	The review describes the included studies in detail, primarily through **Table 1**. This table comprehensively lists for each application: the 'Analyte,' 'Matrix,' 'Technique,' 'Chelating agent,' and 'Extraction solvent'. It also provides 'Dynamic linear range (lg/L),' 'LOD (lg/L),' and 'EF' (Enrichment Factor) as **performance metrics**. The implicit study design is an experimental application o…
Dispersive liquid-liquid microextraction for determination of organic analytes	10.1016/j.trac.2010.03.016	Yes	Yes	Yes	Yes	Yes	Partial Yes	The review provides detailed descriptions of the included studies. Analytes and matrices are extensively described in dedicated sections (e.g., 'Pesticides', 'Pharmaceuticals', 'PCBs and PBDEs') and tables, covering a wide range of organic compounds and matrices. DLLME parameters for each study are consistently reported in the tables, including 'Extraction solvent', 'Disperser solvent', and addit…
Dispersive liquid-liquid microextraction for forensic drug analysis	10.1016/B978-0-443-13907-9.00013-9	Yes	Yes	Yes	Yes	Yes	No	The review provides comprehensive details about the included primary studies (applications): - **Described analytes/matrices**: Various drugs (e.g., 'opioids', 'cocaine', 'benzodiazepines', 'new psychoactive substances', 'amphetamine', 'GHB', 'antidepressants', 'fentanyl', 'clozapine') and matrices ('urine', 'blood', 'plasma', 'saliva', 'sweat', 'hair', 'exhaled breath condensate', 'beverages', '…
Dispersive liquidâ€“liquid microextraction in food analysis. A critical review	10.1007/s00216-013-7344-9	Partial Yes	Yes	Yes	Yes	Yes	No	The review provides extensive details about the included studies. **Analytes and matrices** are thoroughly described, with examples like 'pesticides of different classes' and diverse food matrices such as 'fruit juices, fruits and vegetables, beer, wine, honey, egg, milk and derivatives'. This information is systematically presented in tables (Tables 2, 3, 4). **DLLME parameters** are detailed, i…
Dispersive Liquid-Liquid Microextraction in the Analysis of Milk and Dairy Products: A Review	10.1155/2016/4040165	Partial Yes	Yes	Yes	Yes	Yes	No	The review provides detailed descriptions of the included studies in 'Table 1: Modes of DLLME Used in Dairy Analysis' and accompanying text. This includes specific analytes and matrices (e.g., cholesterol in milk, phthalate esters in soybean milk). Detailed DLLME parameters are provided, such as extraction and dispersive solvent types and volumes, pH, and centrifugation times. The study designs (…
Dispersive Liquidâ€“Liquid Microextraction of Organic Compounds: An Overview of Reviews	10.1134/S1061934820100056	Yes	Yes	Yes	Yes	Yes	Yes	The review extensively describes the characteristics of the DLLME methods and applications summarized from the included reviews and primary literature examples. It describes: - **Analytes and matrices:** 'organic compounds from waters, food, and biological samples'. Specific analytes mentioned include 'pesticides, triazole fungicides, parabens, alkylbenzenes and bisphenol A, and UV filters'. - **…
Dispersive liquidâ€“liquid microextraction: trends in the analysis of biological samples	10.4155/bio.15.141	Yes	Yes	Yes	Yes	Yes	Yes	The review provides **detailed descriptions of the included DLLME applications** in Table 1, titled 'Applications of dispersive liquidâ€“liquid microextraction to biological samples'. This table clearly specifies the **analytes and matrices** (e.g., 'Human plasma' and 'Total valproic acid'). It also details the **DLLME parameters** by listing 'Extraction solvent/auxiliary solvents', 'Disperser so…
2.10 Dispersive Liquidâ€“Liquid Microextraction	10.1016/B978-0-12-381373-2.00051-X	Yes	Yes	Yes	Yes	Yes	Yes	The review provides comprehensive details about the included primary studies' applications of DLLME. Extensive tables (Table 1, 2, 3, 4, 5, 6, 7, 8, 9, 10, 11) and descriptive text cover various key aspects: - **Described analytes and matrices**: Specific target analytes (e.g., 'Pesticides', 'Cd', 'PAHs') and their respective matrices (e.g., 'river, well, and surface water', 'human urine', 'red w…
Dispersive Liquid-Liquid Microextraction	10.1016/B978-0-12-816911-7.00016-5	No	Yes	Yes	Yes	Yes	No	Although the review provides extensive details on analytes, matrices, various DLLME parameters, DLLME method designs, and performance metrics, it does not systematically describe the 'study setting' or 'duration' for each referenced primary study. Furthermore, as identified in Item 1, the review does not define specific 'comparator groups' in a structured PICO format for primary studies, which is…
Dispersive liquid-liquid microextraction: Evolution in design, application areas, and green aspects	10.1016/j.trac.2022.116636	Partial Yes	Yes	Yes	Partial Yes	Yes	No	The review provides extensive details on the types of analytes and matrices studied with DLLME, such as 'polycyclic aromatic hydrocarbons (PAHs) from water samples' [20] or 'pesticides from water, and green tea samples' [21]. It describes DLLME parameters, including details on extraction and disperser solvents [22-26], and various design modifications like different dispersion methods [27, 28]. P…
Evolution of dispersive liquidâ€“liquid microextraction method	10.1016/j.chroma.2009.11.088	Yes	Yes	Yes	Yes	Yes	Yes	The article describes included applications in detail, providing information on 'Analytes', 'Matrix', 'Extraction solvent volume', 'Disperser solvent volume', 'Detector' or 'Instrument', 'EF' (enrichment factor), and 'LOD' (limit of detection) in Tables 1, 2, and 3. For example, 'The application of DLLME was developed for extraction and determination of polycyclic aromatic hydrocarbons (PAHs) in …
Five Years of Dispersive Liquidâ€“Liquid Microextraction	10.1080/05704928.2012.697087	Partial Yes	Yes	Yes	Yes	Yes	No	The review provides a comprehensive 'Table 1: Applications of DLLME and related microextraction techniques'. This table extensively describes the included primary studies by listing the 'Analyte,' 'Sample' (matrices/population), 'Procedure' (DLLME variants/designs), 'Detection and comments' (methods), and 'LOD/LOQ' (performance metrics/outcomes) for each entry. However, specific details about the…
Insights into coacervative and dispersive liquid-phase microextraction strategies with hydrophilic media e A review	10.1016/j.aca.2020.08.022	Yes	Yes	Yes	Yes	Yes	Yes	The review provides detailed descriptions of the included LPME methods and their applications. It describes the analytes and matrices (e.g., 'Analytes (number)' and 'Sample (amount, pretreatment)' in Table 1). It details DLLME parameters for each method, including the extraction medium, its amount, additives, driving forces, and assistance methods. The study designs are described through the clas…
In-syringe dispersive liquid-liquid microextraction	10.1016/j.talanta.2021.123002	Partial Yes	Yes	Yes	Yes	Yes	No	The included studies are described in considerable detail, covering analytes (e.g., 'fungicides', 'aflatoxins', 'metals', 'pesticides', 'UV filters', 'estrogens') and matrices (e.g., 'water samples', 'chocolate powder samples', 'plasma samples', 'wine samples', 'biological samples (blood and hair)', 'rice samples'). DLLME parameters such as extraction solvent, dispersant, energy source (vortex, p…
Ionic liquid dispersive liquidâ€“liquid microextraction for pesticide residue analysis in honey	10.1080/00218839.2019.1656701	Yes	Yes	Yes	Yes	Yes	Yes	The review comprehensively describes the characteristics of the included primary studies, focusing on the analytical applications. This includes: - **Analyte and Matrices:** Clearly stated as 'pesticide residue analysis in honey', with specific pesticide classes (e.g., triazine herbicides, organochlorine, benzoylureas, pyrethroids) and honey as the matrix. - **DLLME Parameters:** Detailed experim…
Ionic liquids in dispersive liquidâ€“liquid microextraction for environmental aqueous samples	10.1016/j.microc.2024.112254	Partial Yes	Yes	Yes	Yes	Yes	No	The review describes the **analytes and matrices** studied (e.g., 'emerging contaminants in environmental aqueous samples', various samples listed in Table 2), the **DLLME methods and their variations** (e.g., 'temperature-assisted (TA-IL-DLLME), ultrasound-assisted (UA-IL-DLLME), vortex-assisted dispersive liquidâ€“liquid microextraction (VA-DLLME), in situ IL-DLLME, magnetic ionic liquid disper…
Ionic liquids in dispersive liquid-liquid microextraction	10.1016/j.trac.2013.06.008	Yes	Yes	Yes	Yes	Yes	Yes	The review provides **extensive details about the included primary studies**. It thoroughly **describes the analytes and matrices** targeted by IL-DLLME methods, including specific organic compounds and metals in various liquid and solid samples [20, 128, 134, Tables 1-6]. It clearly **describes the DLLME parameters** for each mode, such as the types and amounts of IL extractants, dispersive solv…
Ionic Liquid-Assisted DLLME and SPME for the Determination of Contaminants in Food Samples	10.3390/separations9070170	Yes	Yes	Yes	Yes	Yes	Partial	The review provides detailed descriptions of the included applications of IL-assisted microextraction. It describes the **analytes and matrices** extensively, using examples and comprehensive tables for both DLLME and SPME. **DLLME/SPME parameters** are thoroughly discussed, including IL types, their properties (e.g., hydrophobicity, viscosity), the role of disperser solvents, and external assist…
Modern approaches in dispersive liquid-liquid microextraction (DLLME) based on ionic liquids: A review	10.1016/j.molliq.2018.03.043	Partial Yes	Yes	Yes	Yes	Yes	No	The review provides detailed descriptions of the included studies regarding **analytes and matrices** (e.g., in Tables 2-6, listing 'Analyte' and 'Sample'). **DLLME parameters** are discussed broadly (e.g., 'types and volumes of extraction and disperser solvents, extraction time, sample amount, pH, and salt addition') and implicitly by describing different DLLME modes. The 'Type of DLLME' in Tabl…
Pharmaceutical and biomedical applications of dispersive liquidâ€“liquid microextraction	10.1016/j.jchromb.2017.07.055	Partial Yes	Yes	Yes	Yes	Yes	No	The review provides detailed descriptions of the analytes and matrices for the primary studies, as well as the DLLME parameters, and the performance metrics (e.g., linearity, LOD). It also implicitly describes the experimental designs of the primary studies by detailing the analytical methodologies. However, it does not provide details on the study setting or duration of the primary studies.
Progress of Extraction Solvent Dispersion Strategies for Dispersive Liquidâ€liquid Microextraction	10.1016/S1872-2040(15)60851-9	Partial Yes	Yes	Yes	Yes	Yes	No	The review provides detailed descriptions of included studies, specifying 'Analytes' (population/matrix) and various 'Extraction (dispersion) solvent' and 'Extraction time' parameters (methods). The 'apparatus' and 'extraction method' implicitly describe the study designs. 'Enrichment factor' and other performance metrics (outcomes) are also reported. While the specific analytes, matrices, and DL…
Recent advances in coupling single-drop and dispersive liquidâ€“liquid microextraction with UVâ€“vis spectrophotometry and related detection techniques	10.1016/j.microc.2011.10.006	Partial Yes	Yes	Yes	Yes	Yes	No	The review describes the analytes and matrices (e.g., 'iodine', 'thiols', 'Cr(VI) in biological fluids'), DLLME/SDME parameters (e.g., 'Extraction phase: 2 Î¼L microdrop containing Zn(II) in NaOH', 'ES: chloroform, 138 Î¼L'), study designs/principles ('HS-SDME, in situ generation of volatile H2S', 'DLLME coupled with digital colorimetry'), and performance metrics (e.g., 'Range' and 'LOD' in Table…
Recent advances in dispersion strategies for dispersive liquidâ€“liquid microextraction from green chemistry perspectives	10.1016/j.microc.2023.108807	Yes	Yes	Yes	Yes	Yes	Yes	The review provides detailed descriptions of the included DLLME studies: - **Described analytes/matrices:** The tables (e.g., Table 1, Table 2, Table 3) consistently list the "Analytes" and "Matrix" for each study, such as "Steroids Water (5 mL)" or "Nitrophenols Water". - **Described DLLME parameters:** Key parameters of the DLLME methods, including "Extractant" (e.g., "1-Dodecanol (50 Î¼L)", "D…
Recent Advances in Dispersive Liquidâ€“Liquid Microextraction for Organic Compounds Analysis in Environmental Water: A Review	10.2174/157341112798472170	Partial Yes	Yes	Yes	Yes	Yes	No	The review provides extensive details on the included primary studies, particularly in Table 1 and accompanying text, describing the analytes, environmental water matrices, DLLME parameters (solvents, volumes, extraction time), and performance metrics (EF, LODs, linear range, RSDs, recoveries). However, detailed study settings or durations for each primary study are not consistently reported.
Recent Advances in Dispersive Liquid-Liquid Microextraction for Pharmaceutical Analysis	10.1080/10408347.2023.2299280	Yes	Yes	Yes	Yes	Yes	Yes	Table 1 provides detailed descriptions of the included primary studies, specifically listing 'Analyte' and 'Sample' (matrices/population), 'Type of DLLME' (study design/method), 'Extracting solvent' and 'Dispersing solvent' (DLLME parameters), and 'Detection Linearity' and 'LOD' (performance metrics). The 'Application' column in Table 1 describes the study setting (e.g., Pharmaceutical quality co…
Recent advances in dispersive liquidâ€“liquid microextraction using organic solvents lighter than water. A review	10.1016/j.microc.2011.12.002	Yes	Yes	Yes	Yes	Yes	Yes	The review describes the included primary studies in sufficient detail for an analytical chemistry context. * **Described analytes/matrices**: The review provides extensive details on the analytes and matrices studied in the primary literature. For example, Tables 1 and 2 list specific 'Analyte' and the text frequently specifies the sample matrix, such as 'organo-phosphorus pesticides from water …
Recent Application of Deep Eutectic Solvents as Green Solvent in Dispersive Liquidâ€“Liquid Microextraction of Trace Level Chemical Contaminants in Food and Water	10.1080/10408347.2020.1808947	Yes	Yes	Yes	Yes	Yes	Yes	The review provides **detailed descriptions of the included primary studies, particularly in Tables 1-4**. These tables systematically specify: the **analytes** and **matrices** (e.g., 'Surface water', 'Tea beverages/fruit juices', 'Tomato juice'); the **DLLME parameters** ('ES (molar ratio, dosage amount)', 'Dispersant (volume)') and the main text thoroughly discusses 'Physicochemical properties…
Recent development and applications of dispersive liquidâ€“liquid microextraction	10.1016/j.chroma.2013.04.053	Yes	Yes	Yes	Yes	Yes	Yes	The review provides detailed descriptions of the included primary studies, including the **analytes** and **matrices** (e.g., various pesticides and metal ions in water, food, and biological samples). **DLLME parameters** are extensively detailed, such as types of extraction and disperser solvents, and the modifications to the DLLME procedure. The **study designs** (i.e., the experimental setups …
Recent developments in dispersive liquidâ€“liquid microextraction	10.1007/s00216-013-7467-z	Yes	Yes	Yes	Yes	Yes	Yes	The review provides extensive details for the included studies through comprehensive tables (Table 1 and 2). These tables specify the analytes, matrices, extraction and disperser solvents, analytical techniques, enrichment factors (EF), and limits of detection (LOD). The text further elaborates on DLLME principles and modifications. This comprehensive description allows for a good understanding o…
Recent developments in homogeneous and dispersive liquidâ€“liquid extraction for inorganic elements determination. A review	10.1016/j.talanta.2009.09.005	Partial Yes	Yes	Yes	Yes	Yes	No	The review adequately describes the analytes and matrices of the included studies, details DLLME and HLLE parameters (e.g., solvents, chelating agents, centrifugation conditions, volumes), and specifies the detection systems and methods' designs. Analytical performance metrics such as linear range, detection limit, and enrichment factor are consistently reported. However, specific study settings …
Recent developments of dispersive liquid-liquid microextraction technique	10.3724/SP.J.1123.2014.11015	**Yes**	**Yes**	**Yes**	**Yes**	**Yes**	**Yes**	The review provides comprehensive details for the included primary studies, fulfilling all sub-items: * **Described analytes and matrices**: The article consistently specifies the analytes and the diverse matrices in which DLLME was applied (e.g., 'pyrethroids' in 'fruit juices', 'tricyclic antidepressants' in 'human urine and plasma', 'chlorophenols' in 'wine', 'é…°èƒºç±»é™¤è‰å‰‚' (amides) in '…
Recent trends in replacement of disperser solvent in dispersive liquid-liquid microextraction methods	10.1080/15422119.2018.1460851	Yes	Yes	Yes	Yes	Yes	Yes	The review provides detailed descriptions of the included 'studies' (i.e., applications of various DLLME methods). This includes comprehensive information on analytes and matrices in Table 2 (e.g., 'Analyte', 'Sample') and text (e.g., 'various trace organic... and inorganic species... in different matrices'). DLLME parameters such as extraction solvent, disperser solvent, and specific operational…
Separation and Preconcentration by Dispersive Liquidâ€“Liquid Microextraction Procedure: Recent Applications	10.1007/s10337-011-2124-1	Yes	Yes	Yes	Yes	Yes	Yes	The review provides comprehensive details of the included studies and their methodologies, particularly in tables. **Described analytes/matrices:** Tables 1 and 2 list 'Analyte' and 'Applications' (which includes matrices) for each study. For example, 'PAHs', 'Pesticides', 'VOCs', 'Drugs', 'Metal ions' are mentioned in keywords, and specific analytes like 'Malachite green' in 'Textile industry wa…
Solidification of floating organic droplet in dispersive liquid-liquid microextraction as a green analytical tool	10.1016/j.talanta.2017.03.084	Partial Yes	Yes	Yes	No	Yes	No	The review provides **detailed descriptions of the analytes, matrices, and DLLME-SFOD parameters** [2-12, 28-40]. For instance, section 2.3 elaborates on factors affecting extraction efficiency, including solvent types and volumes, salt concentration, pH, temperature, stirring rate, and extraction time [28]. Tables 2-5 extensively summarize specific applications, listing analytes, sample types, s…
Solvent-terminated dispersive liquid-liquid microextraction: a tutorial	10.1016/j.aca.2018.02.005	Partial Yes	Yes	Yes	Yes	Yes	No	The review provides detailed descriptions of the included primary studies concerning several key aspects. It describes the 'analytes' and 'matrices' ('Sample') in detail, as evident in Table 2 and the accompanying text. The 'DLLME parameters' such as 'Extractant', 'Disperser', and 'Demulsifier' types and volumes are clearly specified for each application in Table 2, with further discussion in the…
Strategies of dispersive liquid-liquid microextraction for coastal zone environmental pollutant determination	10.1016/j.chroma.2021.462615	Yes	Yes	Yes	Yes	Yes	Yes	The review provides detailed descriptions of the included primary studies' characteristics, primarily through Table 1 and accompanying text. Table 1 comprehensively lists 'Analyte', 'Sample' (matrices), 'Extractant', 'Dispersant', 'Assisted mode', and 'Instruments' used for each DLLME application. Performance metrics such as 'Recoveries (%)', 'LOD (Î¼g/L)', and 'LOQ (Î¼g/L)' are reported. The mai…
Ten years of dispersive liquidâ€“liquid microextraction and derived techniques	10.1080/05704928.2016.1224240	Partial Yes	Yes	Yes	Yes	Yes	No	The review thoroughly describes the analytes and matrices investigated, such as 'numerous organic compounds' and 'inorganic anions' in samples like 'environmental water', 'biological samples', and 'food analysis', and provides detailed lists in tables 1 and 2. DLLME parameters are extensively described, including types and volumes of solvents, centrifugation conditions, and various auxiliary ener…
The present state of coupling of dispersive liquidâ€“liquid microextraction with atomic absorption spectrometry	10.1039/c2ja30175j	Partial Yes	Yes	Yes	Yes	Yes	No	The review provides detailed information about the included studies in Table 1 [5-34]. This includes: analytes and sample matrices ('Analyte', 'Sample') [5-34]; DLLME parameters such as the 'Procedure' type (e.g., DLLME, UA-DLLME-SFO, SI-DLLME) and details like 'Extraction solvent' and 'Dispersive solvent' volumes [5-34]. Section 3 further elaborates on 'Factors affecting the DLLME procedure' inc…
The recent developments in dispersive liquidâ€“liquid microextraction for preconcentration and determination of inorganic analytes	10.1016/j.jscs.2011.11.005	Partial Yes	Yes	Yes	Yes	Yes	No	The review provides detailed descriptions of the included primary studies, specifically concerning the analytes, matrices (populations), DLLME parameters and combined analytical techniques (methods), and performance metrics such as linear range, detection limits, and enrichment factors, largely summarized in Table 2 [1, 2, 27, 28]. However, it does not consistently describe the specific study set…
Use of green alternative solvents in dispersive liquid-liquid microextraction: A review	10.1002/jssc.202100609	Partial Yes	Yes	Yes	Yes	Yes	Partial Yes	The review provides details on the analytes, matrices, and DLLME parameters employed in the primary studies discussed. It also discusses performance metrics like enrichment factors and instrumental compatibility. The 'study design' of the primary studies (method development/application) is clear. However, specific details regarding the 'study setting duration' for individual primary studies are n…
Separation and Preconcentration by Dispersive Liquidâ€“Liquid Microextraction Procedure: A Review	10.1365/s10337-009-1104-1	Partial Yes	Yes	Yes	No	Yes	No	The review provides descriptive details of the included primary studies, especially in Table 1, Table 2, Table 3, and Table 4. These tables describe analytes, matrices, DLLME parameters, and performance metrics (e.g., linear range, enrichment factor, detection limit, RSD) [17-23, 34-40, 50, 51, 77-82, 88-90]. However, full descriptions of study design and setting/duration for each primary study a…
Liquid-phase and DLLME techniques with derivatization: Recent applications in bioanalysis	10.1016/j.jchromb.2011.02.009		Yes	Yes	Yes	Yes	Yes	The review provides detailed descriptions of the included primary studies. It clearly describes the specific analytes and the biological matrices (e.g., urine, blood, plasma, hair) investigated in each application. Key DLLME/LPME parameters such as extraction solvent and volume, derivatization agents, and other experimental conditions (e.g., pH, temperature, stirring rate) are provided for numero…
Recent advances in DLLME for pesticide analysis	10.1016/j.trac.2015.04.022		Yes	Yes	Yes	Yes	Partial Yes	The review provides comprehensive details about the included studies, covering analytes, matrices, DLLME parameters, study designs, and performance metrics, but lacks detailed duration information.\n- **Described analytes/matrices:** The review extensively describes the analytes (various pesticides) and matrices (e.g., water, soil, biological samples, fruits, vegetables, wine, tea, honey) for the…

## Sheet: item9_satisfactory_risk_of_bias
article_title	article_doi_pmid_scopus_wos_id	suggested_rating	assessed_use_of_doe_vs_ovat	assessed_inadequate_validation	assessed_validation_protocols	assessed_reliance_on_visual_inspection	assessed_lack_of_reference_materials_or_external_validation	assessed_interferences	assessed_key_experimental_parameters	evaluated_other_confounding_factors	RoB_tool_specified	justification_and_notes
A REVIEW ON EXTRACTION SOLVENTS IN THE DISPERSIVE LIQUID-LIQUID MICROEXTRACTION	10.17576/mjas-2018-2202-01	No	No	No	No	No	No	No	No	No	No	"The review does not perform a systematic risk of bias assessment of the primary studies using a specified tool or methodology. While it discusses the advantages and disadvantages of different solvents and methods (e.g., 'chlorinated solvents are reportedly toxic and environmentally-unfriendly', issues with differentiating interphase, GC compatibility for ILs), these are presented as characterist…
Advancements in overcoming challenges in dispersive liquid-liquid microextraction: An overview of advanced strategies	10.1016/j.trac.2023.117429	No	No	No	No	No	No	No	No	No	No	"The review does not report a systematic assessment of the risk of bias for the individual primary studies. There is no mention of a specific RoB tool used, nor is there an evaluation of potential biases related to the use of Design of Experiments (DoE) versus One-Variable-At-a-Time (OVAT), inadequate validation, reliance on visual inspection, lack of reference materials, interferences, key exper…
Advances in dispersive liquid-liquid microextraction and its application to analysis of biological samples	10.3724/SP.J.1123.2019.10026	No	No	No	No	No	No	No	No	No	No	"The review does not conduct a systematic risk of bias assessment of the included primary studies using a specified tool or framework. While it discusses factors affecting DLLME performance (e.g., pH, salt concentration) and general limitations of certain DLLME modes (e.g., high volatility/toxicity of extractants, low reproducibility of n-DLLME; high cost/unsuitability for GC of IL-DLLME; limited…
An overview of advances in dispersive liquidâ€“liquid microextraction for the extraction of pesticides and emerging contaminants from environmental samples	10.1016/j.teac.2017.03.001	No	No	No	No	No	No	No	No	No	No	"The review does not include a formal risk of bias assessment for the included primary studies, as it is a narrative review of analytical method advances. None of the specific DLLME-related bias factors or general confounding factors are systematically assessed or discussed for individual studies. - **Assessed use of DOE vs OVAT:** No. While optimization parameters are described, the methods used…
Application of Dispersive Liquid-Liquid Microextraction in Forensic Toxicological Analysis	10.12116/j.issn.1004-5619.2019.03.016	No	No	No	No	No	No	No	No	No	No	"The review does not include a systematic assessment of the risk of bias in the included primary studies. None of the DLLME-specific bias factors (e.g., use of DOE vs. OVAT, inadequate validation, reliance on visual inspection, lack of reference materials, interferences, key experimental parameters) or other confounding factors are assessed. No risk of bias tool is specified or applied."
Application of hollow fiber liquid phase microextraction and dispersive liquideliquid microextraction techniques in analytical toxicology	10.1016/j.jfda.2015.10.004	No	No	No	No	No	No	No	No	No	No	"The review does not report a systematic assessment of the risk of bias for the individual primary studies that are summarized. While it discusses factors affecting extraction efficiency (e.g., pH, temperature, solvent type), which are relevant to method quality, it does not critically appraise the primary studies for specific DLLME-related bias factors like the use of DOE vs. OVAT for optimizati…
Applications and opportunities of experimental design for the dispersive liquidâ€“liquid microextraction method â€“ A review	10.1016/j.talanta.2018.08.002	No	Yes	No	No	No	No	Yes	Yes	Partial Yes	No	"The review addresses several aspects related to bias and methodological rigor, but does not use a formal risk of bias tool: * **Assessed use of DoE vs. OVAT:** Yes. The review explicitly states that 'conventional approaches will not be able to find optimal solutions' for complex problems and that OFAT 'ignore interactions between parameters', while 'DoE is a superior strategy with high efficienc…
Automated in-syringe dispersive liquid-liquid microextraction	10.1016/j.trac.2014.03.009	No	No	No	No	No	No	No	No	No	No	"The review critically compares different *approaches* to automated DLLME and outlines their advantages and limitations (Section 5, Table 3). However, it does not include a systematic assessment of the risk of bias (RoB) for the *individual primary studies* it discusses or references. None of the DLLME-specific bias factors (e.g., use of DOE vs. OVAT, inadequate validation, reliance on visual ins…
Automation of dispersive liquideliquid microextraction and related techniques. Approaches based on flow, batch, flow-batch and in-syringe modes	10.1016/j.trac.2016.10.003	No	No	No	No	No	No	No	No	No	No	"The review does not include a systematic assessment of the risk of bias for the included primary studies. While it discusses general challenges and limitations inherent to DLLME and its automation, such as 'Matrix effects', and mentions aspects like 'optimisation effort' for parameters, it does not critically appraise the methodologies of individual studies for specific bias factors (e.g., inade…
Beyond dispersive liquidâ€“liquid microextraction	10.1016/j.chroma.2014.02.021	No	No	No	No	No	No	No	No	No	No	"The review does not conduct a formal risk of bias assessment for the primary studies or DLLME methods it discusses. There is no mention of assessing specific bias factors related to experimental design (DOE vs OVAT), validation, reliance on visual inspection, lack of reference materials, interferences, key experimental parameters, or other confounding factors. No RoB tool is specified or applied…
Deep Eutectic Solvents as Promising Green Solvents in Dispersive Liquidâ€“Liquid Microextraction Based on Solidification of Floating Organic Droplet: Recent Applications, Challenges and Future Perspectives	10.3390/molecules26237406	No	No	No	No	No	No	No	No	No	No	"The review does not report that a risk of bias assessment was conducted for the included primary studies. No specific tool for risk of bias assessment was mentioned, nor were any DLLME-specific bias factors (e.g., use of DOE vs. OVAT, inadequate validation, reliance on visual inspection, lack of reference materials) systematically evaluated for the summarized literature."
Developments of Dispersive Liquid-Liquid Microextraction Technique	10.1016/S1872-2040(08)60082-1	No	No	No	No	No	No	No	No	No	No	"The review article does not include a systematic assessment of the risk of bias for the included primary studies. There is no discussion or assessment of DLLME-specific bias factors such as the use of Design of Experiments (DoE) versus One-Variable-At-a-Time (OVAT), inadequate validation, validation protocols, reliance on visual inspection, lack of reference materials or external validation, int…
Dispersive liquid-liquid microextraction	10.1016/j.trac.2011.04.014	No	No	No	No	No	No	No	No	No	No	"The review does not perform a risk of bias assessment for the included primary studies. None of the DLLME-specific bias factors (such as the use of design of experiments vs. one-variable-at-a-time, inadequate validation, reliance on visual inspection, lack of reference materials/external validation, interferences, or key experimental parameters regarding bias) are assessed. No risk of bias tool …
Dispersive Liquidâ€“Liquid Micro Extraction: An Analytical Technique Undergoing Continuous Evolution and Developmentâ€”A Review of the Last 5 Years	10.3390/separations11070203	No	No	No	No	No	No	No	No	No	No	"The review does not mention or report any formal risk of bias assessment for the included primary studies. There is no specification of a risk of bias tool, nor any discussion of specific DLLME-related bias factors (such as the use of DOE vs. OVAT, inadequate validation, validation protocols, reliance on visual inspection, lack of reference materials/external validation, interferences, key exper…
Dispersive liquid-liquid microextraction based binary extraction techniques prior to chromatographic analysis: A review	10.1016/j.trac.2018.08.016	No	No	No	No	No	No	No	No	No	No	"While the review critically appraises the objectives, merits, and limitations of the combined methods, including discussions on matrix effects, cleanup efficiency, reproducibility, and confounding factors, it does not conduct a systematic or explicit assessment of DLLME-specific risk of bias factors (such as the use of DoE vs. OVAT, inadequate validation, reliance on visual inspection, or lack o…
Dispersive liquid-liquid microextraction for chemical speciation and determination of ultra-trace concentrations of metal ions	10.1016/j.trac.2012.10.011	No	No	No	No	No	No	Yes	Yes	Yes	No	"The review discusses several aspects related to methodological quality or potential biases in DLLME applications generally. It addresses 'interferences' and methods to eliminate them (e.g., D-DLLME), and 'key experimental parameters' controlling extraction efficiency in Section 2. It also evaluates 'other confounding factors' like the impact of high salt concentrations on IL-based DLLME and the …
Dispersive liquid-liquid microextraction for determination of organic analytes	10.1016/j.trac.2010.03.016	No	Partial Yes	Partial Yes	No	No	No	Yes	Yes	Yes	No	"The review does not explicitly use a risk of bias tool for the included studies. However, it does address several factors relevant to the quality and reliability of DLLME applications. It discusses the use of DoE versus OVAT for optimization, recommending experimental designs for efficiency. While it doesn't formally assess inadequate validation protocols, it consistently reports validation para…
Dispersive liquid-liquid microextraction for forensic drug analysis	10.1016/B978-0-443-13907-9.00013-9	No	No	No	No	No	No	No	No	No	No	"The review **does not include a systematic assessment of the risk of bias within the primary studies**. While it acknowledges general analytical challenges like 'analyte-matrix interactions will lead to interferences' and the importance of 'optimization' and 'validation' of DLLME methods, it does not apply a specific risk of bias tool or a systematic methodology to evaluate the quality or potent…
Dispersive liquidâ€“liquid microextraction in food analysis. A critical review	10.1007/s00216-013-7344-9	No	No	No	No	No	No	Yes	Yes	No	No	"The review does not specify a formal risk of bias (RoB) tool used for the appraisal of primary studies. While the review discusses practical issues that can affect reliability, it does not systematically assess specific DLLME-related bias factors. It mentions that 'matrix interferences' affect 'signal-to-noise ratio' and 'quantification limits', and that 'a matrix effect was found in most of the…
Dispersive Liquid-Liquid Microextraction in the Analysis of Milk and Dairy Products: A Review	10.1155/2016/4040165	No	No	No	No	No	No	No	No	No	No	"The review article does not include a formal assessment of the risk of bias for the included primary studies. It does not specify or apply a risk of bias tool. There is no systematic assessment of DLLME-specific bias factors such as the choice between Design of Experiment (DoE) and One-Variable-At-a-Time (OVAT) optimization, the adequacy of validation protocols, potential reliance on visual insp…
Dispersive Liquidâ€“Liquid Microextraction of Organic Compounds: An Overview of Reviews	10.1134/S1061934820100056	No	No	No	No	No	No	No	No	No	No	"The review does not include a systematic assessment of the risk of bias of the included studies or reviews, nor does it discuss DLLME-specific bias factors as outlined in the sub-items for methodological quality evaluation. While 'design of experiments in DLLME' is mentioned as a topic of existing reviews, the current review does not *assess* how primary studies or summarized reviews handled the…
Dispersive liquidâ€“liquid microextraction: trends in the analysis of biological samples	10.4155/bio.15.141	No	No	No	No	No	No	No	No	No	No	"The review article, being a narrative review, **does not systematically assess the risk of bias of the included primary studies**. While it discusses general 'Drawbacks' of DLLME, such as the use of chlorinated solvents and the pervasive 'matrix effect' in biological samples, and mentions how certain primary studies addressed interferences or used experimental design, it does **not perform a for…
2.10 Dispersive Liquidâ€“Liquid Microextraction	10.1016/B978-0-12-381373-2.00051-X	No	Yes	Partial Yes	No	No	Partial Yes	Yes	Yes	Partial Yes	No	"While the review discusses factors related to the reliability and performance of DLLME methods, it does not conduct a formal or comprehensive 'risk of bias' assessment of the included primary studies as typically understood in systematic reviews. There is no specified risk of bias tool. - **Assessed use of DOE vs OVAT**: The article mentions that 'one-variable-at-a-time optimization is frequentl…
Dispersive Liquid-Liquid Microextraction	10.1016/B978-0-12-816911-7.00016-5	No	No	No	No	No	No	No	No	No	No	"The review article does not include a systematic assessment of the risk of bias for the primary studies or methodologies it discusses. There is no mention of using a specific RoB tool, nor does it address DLLME-specific bias factors (such as the use of DoE vs. OVAT, inadequate validation, validation protocols, reliance on visual inspection, lack of reference materials/external validation, interf…
Dispersive liquid-liquid microextraction: Evolution in design, application areas, and green aspects	10.1016/j.trac.2022.116636	No	No	No	No	No	No	No	No	No	No	"The review critically discusses the advantages and limitations of the DLLME technique itself, such as the toxicity of chlorinated solvents [14] or potential errors in sample preparation [34]. However, it does not conduct a formal risk of bias assessment for the individual primary studies it refers to, nor does it specify any RoB tool used for such an assessment [35]."
Five Years of Dispersive Liquidâ€“Liquid Microextraction	10.1080/05704928.2012.697087	No	No	No	No	No	No	No	No	No	No	"The review does not include any assessment of the risk of bias for the included primary studies. There is no mention of a specific risk of bias tool or a discussion of any DLLME-specific bias factors (e.g., use of DoE vs. OVAT, inadequate validation, reliance on visual inspection, lack of reference materials/external validation, interferences, key experimental parameters, or other confounding fa…
Insights into coacervative and dispersive liquid-phase microextraction strategies with hydrophilic media e A review	10.1016/j.aca.2020.08.022	No	No	No	No	No	No	No	No	No	No	"The review identifies general 'common issues amongst all the methods that limit their real application' such as low compatibility with MS systems and challenges in collecting the final extraction phase. It also highlights the need for further research into the stability of DESs and better design of hydrophilic extraction phases. However, it does not conduct a systematic risk of bias assessment o…
In-syringe dispersive liquid-liquid microextraction	10.1016/j.talanta.2021.123002	No	No	No	No	No	No	No	No	No	No	"The review does not include a systematic assessment of the risk of bias of the included primary studies. There is no mention of assessing DLLME-specific bias factors such as the use of Design of Experiments (DoE) vs. One-Variable-at-a-Time (OVAT), inadequate validation, validation protocols, reliance on visual inspection, lack of reference materials/external validation, interferences, or key exp…
Ionic liquid dispersive liquidâ€“liquid microextraction for pesticide residue analysis in honey	10.1080/00218839.2019.1656701	No	No	No	No	No	No	No	No	No	No	"The review does not conduct a systematic assessment of the risk of bias for the included primary studies. None of the DLLME-specific bias factors listed (e.g., use of DOE vs. OVAT, inadequate validation, reliance on visual inspection, lack of reference materials, interferences, key experimental parameters, or other confounding factors) are explicitly addressed or evaluated in relation to the pri…
Ionic liquids in dispersive liquidâ€“liquid microextraction for environmental aqueous samples	10.1016/j.microc.2024.112254	No	No	No	No	No	No	Partial Yes	No	Partial Yes	No	"The review discusses issues like 'ionic suppression in mass spectrometry' and adsorption in LC instruments, which can be confounding factors related to the analytical technique itself. However, it does not systematically assess risk of bias for the included primary studies using a specified tool or by addressing the DLLME-specific bias factors such as 'use of DOE vs OVAT,' 'inadequate validation…
Ionic liquids in dispersive liquid-liquid microextraction	10.1016/j.trac.2013.06.008	No	No	No	No	No	No	No	No	No	No	"The review article summarizes characteristics of primary studies, such as the use of 'experimental design' for optimization, 'validation with CRM', and 'study of coexisting species/ions'. However, it does not explicitly **assess the use of DOE vs OVAT** or other factors **as a risk of bias**. It does not **assess inadequate validation** or **validation protocols** for risk of bias. There is no m…
Ionic Liquid-Assisted DLLME and SPME for the Determination of Contaminants in Food Samples	10.3390/separations9070170	No	No	No	No	No	No	No	No	No	No	"The review identifies general disadvantages and limitations of ILs and microextraction techniques such as 'high viscosity and high costs, as well as the recovery of the ILs' or 'toxicity, poor biodegradability and high costs'. It also discusses challenges related to the 'complexity of food matrices'. However, it does not systematically assess or critique the specific risk of bias within the indi…
Modern approaches in dispersive liquid-liquid microextraction (DLLME) based on ionic liquids: A review	10.1016/j.molliq.2018.03.043	No	No	No	No	No	No	No	No	No	No	"The review discusses the advantages and disadvantages (limitations) of DLLME techniques and ILs. It mentions issues like 'innate weaknesses of DLLME', 'analyte degradation', 'stable emulsions', 'high cost' of ILs, and 'low volatility and high viscosity of ILs may be a problem for further GC analysis'. However, there is no evidence of a systematic assessment of specific DLLME-specific bias factor…
Pharmaceutical and biomedical applications of dispersive liquidâ€“liquid microextraction	10.1016/j.jchromb.2017.07.055	No	Yes	No	No	No	No	No	No	No	No	"The review discusses the importance of optimization using multivariate analysis and chemometrics, which implicitly touches upon avoiding bias from one-variable-at-a-time approaches ('That explains why the authors used multivariate analysis in the optimization of the DLLME conditions'). However, it does not conduct a formal risk of bias assessment of the individual primary studies regarding inade…
Progress of Extraction Solvent Dispersion Strategies for Dispersive Liquidâ€liquid Microextraction	10.1016/S1872-2040(15)60851-9	No	No	No	No	No	No	No	No	No	No	"The review does not include a risk of bias (RoB) assessment for the included primary studies. None of the DLLME-specific bias factors (e.g., use of DoE vs. OVAT, inadequate validation, reliance on visual inspection, lack of reference materials) or other confounding factors are addressed. No RoB tool is specified or applied."
Recent advances in coupling single-drop and dispersive liquidâ€“liquid microextraction with UVâ€“vis spectrophotometry and related detection techniques	10.1016/j.microc.2011.10.006	No	No	No	No	No	No	No	No	No	No	"The review does not report a formal risk of bias assessment of the included primary studies, nor does it specify any tool used for such an assessment. The DLLME-specific bias factors (use of DOE vs. OVAT, inadequate validation, validation protocols, visual inspection reliance, lack of reference materials/external validation, interferences, key experimental parameters, or other confounding factor…
Recent advances in dispersion strategies for dispersive liquidâ€“liquid microextraction from green chemistry perspectives	10.1016/j.microc.2023.108807	No	No	No	No	No	No	No	No	No	No	"While the review discusses advantages and disadvantages of various DLLME methods, it does not provide a systematic 'risk of bias' assessment for the included studies in terms of their methodological quality or potential for bias in their experimental design or validation. The focus is on summarizing and describing the methods, rather than critically appraising their internal validity or generali…
Recent Advances in Dispersive Liquidâ€“Liquid Microextraction for Organic Compounds Analysis in Environmental Water: A Review	10.2174/157341112798472170	No	No	No	No	No	No	No	No	No	No	"The review article discusses general limitations and future challenges of DLLME as a technique, such as its suitability for on-line pretreatment, solvent selection restrictions, and LODs. However, it does not systematically assess the risk of bias of the *included primary studies* using a specified tool or by addressing the DLLME-specific bias factors (e.g., use of DOE vs. OVAT, inadequate valid…
Recent Advances in Dispersive Liquid-Liquid Microextraction for Pharmaceutical Analysis	10.1080/10408347.2023.2299280	No	No	No	No	No	No	No	No	No	No	"The review discusses factors affecting DLLME efficiency (e.g., choice of solvents, pH, temperature), which are important for method optimization in primary studies. However, it does not assess the methodological risk of bias of the *included primary studies* using a specified tool or framework. There is no discussion of bias related to design of experiments (DOE) vs. one-variable-at-a-time (OVAT…
Recent advances in dispersive liquidâ€“liquid microextraction using organic solvents lighter than water. A review	10.1016/j.microc.2011.12.002	No	No	No	No	No	No	No	No	No	No	"The review does not conduct a formal assessment of risk of bias for the included primary studies, nor does it specify or apply any risk of bias tool. The DLLME-specific bias factors (e.g., use of DoE vs. OVAT, inadequate validation, reliance on visual inspection, lack of reference materials, interferences, key experimental parameters, or other confounding factors) are not systematically assessed…
Recent Application of Deep Eutectic Solvents as Green Solvent in Dispersive Liquidâ€“Liquid Microextraction of Trace Level Chemical Contaminants in Food and Water	10.1080/10408347.2020.1808947	No	No	No	No	No	No	No	Yes	No	No	"While the review **thoroughly discusses 'Major factors affecting sample preparation using DES-based DLLME'**, which are critical experimental parameters (e.g., physicochemical properties, sample pH, extraction time/temperature, salt effect, and assistance technologies) and their influence on extraction efficiency, it **does not explicitly assess specific DLLME-related bias factors** (e.g., use o…
Recent development and applications of dispersive liquidâ€“liquid microextraction	10.1016/j.chroma.2013.04.053	No	No	No	No	No	No	No	No	No	No	"The article does not report a formal risk of bias assessment of the included primary studies. While it discusses limitations of the DLLME technique itself, such as requirements for solvents and potential complications from complex matrices, these are inherent properties of the method or challenges in its application, not a systematic evaluation of bias within the primary research papers (e.g., a…
Recent developments in dispersive liquidâ€“liquid microextraction	10.1007/s00216-013-7467-z	No	No	No	No	No	No	No	No	No	No	"The review article does not include a systematic assessment of the risk of bias for the individual studies. There is no mention of a risk of bias tool, nor are any DLLME-specific bias factors (such as the use of DOE vs. OVAT, inadequate validation, or reliance on visual inspection) assessed for the included primary studies."
Recent developments in homogeneous and dispersive liquidâ€“liquid extraction for inorganic elements determination. A review	10.1016/j.talanta.2009.09.005	No	No	No	No	No	No	No	No	No	No	"The review primarily summarizes applications and developments of HLLE and DLLME methods. It does not report any systematic risk of bias assessment of the included primary studies based on specific DLLME-related bias factors (e.g., use of DoE vs. OVAT, inadequate validation, reliance on visual inspection, lack of reference materials/external validation, interferences, key experimental parameters,…
Recent developments of dispersive liquid-liquid microextraction technique	10.3724/SP.J.1123.2014.11015	No	No	No	No	No	No	No	No	No	No	"The review article does not include a systematic assessment of the risk of bias in the primary studies. It does not specify or apply a risk of bias tool. None of the DLLME-specific bias factors (such as the assessment of DOE vs. OVAT, inadequate validation, validation protocols, reliance on visual inspection, lack of reference materials or external validation, interferences, or key experimental …
Recent trends in replacement of disperser solvent in dispersive liquid-liquid microextraction methods	10.1080/15422119.2018.1460851	No	No	No	No	No	No	No	No	No	No	"The review article describes various DLLME methods and their applications, including their reported analytical figures of merit. However, it does not conduct a systematic risk of bias assessment of the included primary studies. None of the DLLME-specific bias factors (such as the use of DOE vs. OVAT for optimization, inadequate validation, reliance on visual inspection, or lack of reference mate…
Separation and Preconcentration by Dispersive Liquidâ€“Liquid Microextraction Procedure: Recent Applications	10.1007/s10337-011-2124-1	No	No	No	No	No	No	No	No	No	No	"The review does not include a formal risk of bias (RoB) assessment for the included primary studies using a specified tool or method. While it discusses advantages and disadvantages of DLLME methods (e.g., 'low cost and consumption of organic solvents', 'interferences from matrix are often present'), these are general characteristics of the technique or its application, not a systematic appraisa…
Solidification of floating organic droplet in dispersive liquid-liquid microextraction as a green analytical tool	10.1016/j.talanta.2017.03.084	No	No	No	No	No	No	No	No	No	No	"The review **does not conduct a systematic risk of bias assessment** of the included primary studies [42]. While it discusses 'Factors affecting extraction efficiency' (e.g., solvent type, volume, pH, temperature, stirring rate, extraction time) [28] and touches upon 'quality assurance (QA) and quality control (QC)' principles like validation parameters (linearity, specificity, accuracy, precisi…
Solvent-terminated dispersive liquid-liquid microextraction: a tutorial	10.1016/j.aca.2018.02.005	No	No	No	No	No	No	No	No	No	No	"The tutorial does not conduct a systematic risk of bias assessment for the primary studies it summarizes. It does not assess the use of DoE vs. OVAT, inadequate validation, validation protocols, reliance on visual inspection, lack of reference materials/external validation, interferences, or key experimental parameters from a risk of bias perspective. No specific risk of bias tool is mentioned o…
Strategies of dispersive liquid-liquid microextraction for coastal zone environmental pollutant determination	10.1016/j.chroma.2021.462615	No	No	No	No	No	No	No	No	No	No	"The review does not perform a formal risk of bias assessment on the included primary studies using a specified tool. While it discusses general 'Factors affecting extraction efficiency of DLLME' (e.g., pH, ionic strength, solvent type/volume) which can influence method performance, and mentions 'matrix interference', these discussions do not constitute a systematic assessment of bias factors for…
Ten years of dispersive liquidâ€“liquid microextraction and derived techniques	10.1080/05704928.2016.1224240	No	No	No	No	No	No	No	No	No	No	"The review does not conduct a formal risk of bias (RoB) assessment on the included primary studies. No RoB tool is specified, nor are any DLLME-specific bias factors or other confounding factors assessed for the primary research."
The present state of coupling of dispersive liquidâ€“liquid microextraction with atomic absorption spectrometry	10.1039/c2ja30175j	No	No	No	No	No	No	Yes	Yes	Yes	No	"The review discusses various factors affecting DLLME extraction efficiency, such as type and volume of solvents, ionic strength, extraction time, and centrifugation conditions [45]. It also addresses potential interferences from other metal ions when using chelating agents, stating that problems like 'interference caused by the competition for DDTC by other co-existing metals can be largely elim…
The recent developments in dispersive liquidâ€“liquid microextraction for preconcentration and determination of inorganic analytes	10.1016/j.jscs.2011.11.005	No	Yes	No	No	No	No	Yes	Yes	No	No	"The review does not use a formal risk of bias (RoB) tool or provide a systematic assessment of bias in the included studies [29]. However, it discusses several factors relevant to potential biases or limitations of DLLME methods, such as the preference for experimental design over step-by-step optimization (related to DoE vs OVAT) [30, 31], the issue of interferences and competition for complexi…
Use of green alternative solvents in dispersive liquid-liquid microextraction: A review	10.1002/jssc.202100609	No	No	No	No	No	No	No	No	Yes	No	"The review does not explicitly assess specific DLLME-related risk of bias factors (e.g., use of DOE vs OVAT, inadequate validation, reliance on visual inspection, lack of reference materials) in the primary studies. It does discuss 'other confounding factors' or limitations, such as toxicity of components, viscosity, and compatibility with instruments, which affect the practical application and …
Separation and Preconcentration by Dispersive Liquidâ€“Liquid Microextraction Procedure: A Review	10.1365/s10337-009-1104-1	No	No	No	No	No	No	No	No	No	No	"The provided excerpts discuss various factors affecting DLLME performance, such as 'selection of a suitable extraction solvent, selection of a suitable disperser, volume of extraction solvent, volume of disperser and extraction time' [9, 10] and mention optimization methods like 'response surface methodology and experimental design' [47] or 'chemometric method using a central composite design' […
Dispersive liquid-liquid microextraction coupled with derivatization: A review of different modes	10.1016/j.trac.2018.07.009	No	No	No	No	No	No	No	No	No	No	The review does not conduct a risk of bias assessment on the included primary studies, nor does it specify any tool used for such an assessment or address the DLLME-specific bias factors.
Evolution of DLLME method	10.1016/j.chroma.2009.11.088	No	No	No	No	No	No	No	No	No	No	The article, as a review of an analytical technique, identifies general limitations and challenges of DLLME, such as its unsuitability for ionizable compounds or complex matrices, and the consumption of disperser solvent. It discusses the importance of experimental parameters like solvent choice and volume. However, it does not conduct a systematic risk of bias assessment of the individual primar…
Liquid-phase and DLLME techniques with derivatization: Recent applications in bioanalysis	10.1016/j.jchromb.2011.02.009	No	No	No	No	No	No	Yes	No	Partial Yes	No	The review article does not conduct a systematic risk of bias assessment for the included primary studies using a specified tool. While it discusses certain limitations or challenges of the analytical methods, such as potential interferences from sample matrix, issues with reproducibility due to sample volume variation, or low recovery in some cases, it does not formally address the DLLME-specifi…
Recent advances in DLLME for pesticide analysis	10.1016/j.trac.2015.04.022	No	No	No	No	No	No	No	No	No	No	The review does not conduct a satisfactory risk of bias assessment for the included primary studies.\n- **Assessed use of DoE vs OVAT:** While the review recommends 'use of experimental designs' over a 'step-by-step approach' for optimization, it does not systematically assess whether the primary studies used design of experiments (DoE) versus one-variable-at-a-time (OVAT) or discuss the bias imp…

[truncated: 7 more sheets: item10_funding_for_primary_stud, item11_appropriate_statistical_, item12_impact_of_rob_on_meta_an, item13_rob_accounted_for_in_int, item14_heterogeneity_explained_, item15_publication_bias_investi, item16_conflict_of_interest_rep]
