# Supplementary material for: Twenty Years of Dispersive Liquid–Liquid Microextraction: An Umbrella Review of Methodological Quality, Thematic Evolution, and Roadmap for Evidence Integration in Analytical Chemistry
Source: Molecules. 2026 Jun 2;31(11):1918. doi: 10.3390/molecules31111918 (PMC13257464; doi:10.3390/molecules31111918)
Supplement: Supplementary file 1 [file molecules-31-01918-s001.zip › csv-Pubmed 82.csv]

PMID	Title	Authors	Citation	First Author	Journal/Book	Publication Year	Create Date	PMCID	NIHMS ID	DOI
34857335	In-syringe dispersive liquid-liquid microextraction	Lemos VA, Barreto JA, Santos LB, de Assis RDS, Novaes CG, Cassella RJ.	Talanta. 2022 Feb 1;238(Pt 1):123002. doi: 10.1016/j.talanta.2021.123002. Epub 2021 Oct 28.	Lemos VA	Talanta	2022	2021/12/03			10.1016/j.talanta.2021.123002
24582396	Beyond dispersive liquid-liquid microextraction	Leong MI, Fuh MR, Huang SD.	J Chromatogr A. 2014 Mar 28;1335:2-14. doi: 10.1016/j.chroma.2014.02.021. Epub 2014 Feb 15.	Leong MI	J Chromatogr A	2014	2014/03/04			10.1016/j.chroma.2014.02.021
29534799	Solvent-terminated dispersive liquid-liquid microextraction: a tutorial	Mansour FR, Danielson ND.	Anal Chim Acta. 2018 Aug 3;1016:1-11. doi: 10.1016/j.aca.2018.02.005. Epub 2018 Feb 14.	Mansour FR	Anal Chim Acta	2018	2018/03/15			10.1016/j.aca.2018.02.005
34656846	Strategies of dispersive liquid-liquid microextraction for coastal zone environmental pollutant determination	Wang Y, Li J, Sun D, Yang S, Liu H, Chen L.	J Chromatogr A. 2021 Nov 22;1658:462615. doi: 10.1016/j.chroma.2021.462615. Epub 2021 Oct 8.	Wang Y	J Chromatogr A	2021	2021/10/17			10.1016/j.chroma.2021.462615
24258401	Recent developments in dispersive liquid-liquid microextraction	Saraji M, Boroujeni MK.	Anal Bioanal Chem. 2014 Mar;406(8):2027-66. doi: 10.1007/s00216-013-7467-z. Epub 2013 Nov 21.	Saraji M	Anal Bioanal Chem	2014	2013/11/22			10.1007/s00216-013-7467-z
26395171	Dispersive liquid-liquid microextraction: trends in the analysis of biological samples	Zuloaga O, Olivares M, Navarro P, Vallejo A, Prieto A.	Bioanalysis. 2015;7(17):2211-25. doi: 10.4155/bio.15.141. Epub 2015 Sep 23.	Zuloaga O	Bioanalysis	2015	2015/09/24			10.4155/bio.15.141
31282633	Application of Dispersive Liquid-Liquid Microextraction in Forensic Toxicological Analysis	Yang Y, Zhang YF, Li XT, Wang FL, He HY, Huang J.	Fa Yi Xue Za Zhi. 2019 Jun;35(3):344-348. doi: 10.12116/j.issn.1004-5619.2019.03.016. Epub 2019 Jun 25.	Yang Y	Fa Yi Xue Za Zhi	2019	2019/07/09			10.12116/j.issn.1004-5619.2019.03.016
28802218	Pharmaceutical and biomedical applications of dispersive liquid-liquid microextraction	Mansour FR, Khairy MA.	J Chromatogr B Analyt Technol Biomed Life Sci. 2017 Sep 1;1061-1062:382-391. doi: 10.1016/j.jchromb.2017.07.055. Epub 2017 Aug 1.	Mansour FR	J Chromatogr B Analyt Technol Biomed Life Sci	2017	2017/08/13			10.1016/j.jchromb.2017.07.055
21376675	Liquid-phase and dispersive liquid-liquid microextraction techniques with derivatization: recent applications in bioanalysis	Nuhu AA, Basheer C, Saad B.	J Chromatogr B Analyt Technol Biomed Life Sci. 2011 May 15;879(17-18):1180-8. doi: 10.1016/j.jchromb.2011.02.009. Epub 2011 Feb 13.	Nuhu AA	J Chromatogr B Analyt Technol Biomed Life Sci	2011	2011/03/08			10.1016/j.jchromb.2011.02.009
33384121	Insights into coacervative and dispersive liquid-phase microextraction strategies with hydrophilic media - A review	Pacheco-Fernández I, González-Martín R, E Silva FA, Freire MG, Pino V.	Anal Chim Acta. 2021 Jan 25;1143:225-249. doi: 10.1016/j.aca.2020.08.022. Epub 2020 Aug 22.	Pacheco-Fernández I	Anal Chim Acta	2021	2021/01/01			10.1016/j.aca.2020.08.022
24071895	Dispersive liquid-liquid microextraction in food analysis. A critical review	Viñas P, Campillo N, López-García I, Hernández-Córdoba M.	Anal Bioanal Chem. 2014 Mar;406(8):2067-99. doi: 10.1007/s00216-013-7344-9. Epub 2013 Sep 27.	Viñas P	Anal Bioanal Chem	2014	2013/09/28			10.1007/s00216-013-7344-9
38165816	Recent Advances in Dispersive Liquid-Liquid Microextraction for Pharmaceutical Analysis	Tay KSJ, See HH.	Crit Rev Anal Chem. 2025;55(3):559-580. doi: 10.1080/10408347.2023.2299280. Epub 2024 Jan 2.	Tay KSJ	Crit Rev Anal Chem	2025	2024/01/02			10.1080/10408347.2023.2299280
34490730	Use of green alternative solvents in dispersive liquid-liquid microextraction: A review	Grau J, Azorín C, Benedé JL, Chisvert A, Salvador A.	J Sep Sci. 2022 Jan;45(1):210-222. doi: 10.1002/jssc.202100609. Epub 2021 Sep 22.	Grau J	J Sep Sci	2022	2021/09/07			10.1002/jssc.202100609
20005521	Evolution of dispersive liquid-liquid microextraction method	Rezaee M, Yamini Y, Faraji M.	J Chromatogr A. 2010 Apr 16;1217(16):2342-57. doi: 10.1016/j.chroma.2009.11.088. Epub 2009 Dec 2.	Rezaee M	J Chromatogr A	2010	2009/12/17			10.1016/j.chroma.2009.11.088
28501162	Solidification of floating organic droplet in dispersive liquid-liquid microextraction as a green analytical tool	Mansour FR, Danielson ND.	Talanta. 2017 Aug 1;170:22-35. doi: 10.1016/j.talanta.2017.03.084. Epub 2017 Mar 29.	Mansour FR	Talanta	2017	2017/05/15			10.1016/j.talanta.2017.03.084
34213233	[Advances in dispersive liquid-liquid microextraction and its application to analysis of biological samples]	Shi Y, Zhang N, Cao W, Hong Z.	Se Pu. 2020 May 8;38(5):491-501. doi: 10.3724/SP.J.1123.2019.10026.	Shi Y	Se Pu	2020	2021/07/02			10.3724/SP.J.1123.2019.10026
32619730	Bioanalysis of pharmaceuticals using liquid-phase microextraction combined with liquid chromatography-mass spectrometry	Hansen F, Øiestad EL, Pedersen-Bjergaard S.	J Pharm Biomed Anal. 2020 Sep 10;189:113446. doi: 10.1016/j.jpba.2020.113446. Epub 2020 Jun 25.	Hansen F	J Pharm Biomed Anal	2020	2020/07/04			10.1016/j.jpba.2020.113446
23680388	Recent development and applications of dispersive liquid-liquid microextraction	Yan H, Wang H.	J Chromatogr A. 2013 Jun 21;1295:1-15. doi: 10.1016/j.chroma.2013.04.053. Epub 2013 Apr 22.	Yan H	J Chromatogr A	2013	2013/05/18			10.1016/j.chroma.2013.04.053
30172518	Applications and opportunities of experimental design for the dispersive liquid-liquid microextraction method - A review	Mousavi L, Tamiji Z, Khoshayand MR.	Talanta. 2018 Dec 1;190:335-356. doi: 10.1016/j.talanta.2018.08.002. Epub 2018 Aug 6.	Mousavi L	Talanta	2018	2018/09/03			10.1016/j.talanta.2018.08.002
28911578	Application of hollow fiber liquid phase microextraction and dispersive liquid-liquid microextraction techniques in analytical toxicology	Sharifi V, Abbasi A, Nosrati A.	J Food Drug Anal. 2016 Apr;24(2):264-276. doi: 10.1016/j.jfda.2015.10.004. Epub 2016 Jan 7.	Sharifi V	J Food Drug Anal	2016	2017/09/16	PMC9339569		10.1016/j.jfda.2015.10.004
33352701	Microextraction Techniques with Deep Eutectic Solvents	Plastiras OE, Andreasidou E, Samanidou V.	Molecules. 2020 Dec 19;25(24):6026. doi: 10.3390/molecules25246026.	Plastiras OE	Molecules	2020	2020/12/23	PMC7767243		10.3390/molecules25246026
25441339	Applications of liquid-phase microextraction techniques in natural product analysis: a review	Yan Y, Chen X, Hu S, Bai X.	J Chromatogr A. 2014 Nov 14;1368:1-17. doi: 10.1016/j.chroma.2014.09.068. Epub 2014 Oct 2.	Yan Y	J Chromatogr A	2014	2014/12/03			10.1016/j.chroma.2014.09.068
33041169	Deep eutectic solvent-based dispersive liquid-liquid micro-extraction of pesticides in food samples	Musarurwa H, Tavengwa NT.	Food Chem. 2021 Apr 16;342:127943. doi: 10.1016/j.foodchem.2020.127943. Epub 2020 Aug 28.	Musarurwa H	Food Chem	2021	2020/10/12			10.1016/j.foodchem.2020.127943
30468511	Microextraction sample preparation techniques in forensic analytical toxicology	He Y, Concheiro-Guisan M.	Biomed Chromatogr. 2019 Jan;33(1):e4444. doi: 10.1002/bmc.4444.	He Y	Biomed Chromatogr	2019	2018/11/24			10.1002/bmc.4444
36364111	Lab-in-Syringe, a Useful Technique for the Analysis and Detection of Pollutants of Emerging Concern in Environmental and Food Samples	Cerdà V, Ferreira SLC, Phansi P.	Molecules. 2022 Oct 26;27(21):7279. doi: 10.3390/molecules27217279.	Cerdà V	Molecules	2022	2022/11/11	PMC9656442		10.3390/molecules27217279
37166194	Liquid Phase Microextraction of Hazardous Compounds in Dairy Products; Principal and Practical Aspects	Pourali A, Abbasalizadeh A, Afshar Mogaddam MR, Farajzadeh MA, Tuzen M, Nemati M.	Crit Rev Anal Chem. 2024;54(8):2810-2826. doi: 10.1080/10408347.2023.2204966. Epub 2023 May 11.	Pourali A	Crit Rev Anal Chem	2024	2023/05/11			10.1080/10408347.2023.2204966
35175878	Liquid-Phase Microextraction Approaches for Preconcentration and Analysis of Chiral Compounds: A Review on Current Advances	Bayatloo MR, Tabani H, Nojavan S, Alexovič M, Ozkan SA.	Crit Rev Anal Chem. 2023;53(8):1623-1637. doi: 10.1080/10408347.2022.2038072. Epub 2022 Feb 17.	Bayatloo MR	Crit Rev Anal Chem	2023	2022/02/17			10.1080/10408347.2022.2038072
31692234	Recent advances and trends in miniaturized sample preparation techniques	Soares da Silva Burato J, Vargas Medina DA, de Toffoli AL, Vasconcelos Soares Maciel E, Mauro Lanças F.	J Sep Sci. 2020 Jan;43(1):202-225. doi: 10.1002/jssc.201900776. Epub 2019 Dec 23.	Soares da Silva Burato J	J Sep Sci	2020	2019/11/07			10.1002/jssc.201900776
32291862	Application of liquid-phase microextraction to the analysis of plant and herbal samples	Diuzheva A, Locatelli M, Tartaglia A, Goga M, Ferrone V, Carlucci G, Andruch V.	Phytochem Anal. 2020 Nov;31(6):687-699. doi: 10.1002/pca.2939. Epub 2020 Apr 14.	Diuzheva A	Phytochem Anal	2020	2020/04/16			10.1002/pca.2939
32845172	Recent Application of Deep Eutectic Solvents as Green Solvent in Dispersive Liquid-Liquid Microextraction of Trace Level Chemical Contaminants in Food and Water	Lu W, Liu S, Wu Z.	Crit Rev Anal Chem. 2022;52(3):504-518. doi: 10.1080/10408347.2020.1808947. Epub 2020 Aug 26.	Lu W	Crit Rev Anal Chem	2022	2020/08/27			10.1080/10408347.2020.1808947
34885987	Deep Eutectic Solvents as Promising Green Solvents in Dispersive Liquid-Liquid Microextraction Based on Solidification of Floating Organic Droplet: Recent Applications, Challenges and Future Perspectives	El-Deen AK, Shimizu K.	Molecules. 2021 Dec 6;26(23):7406. doi: 10.3390/molecules26237406.	El-Deen AK	Molecules	2021	2021/12/10	PMC8659195		10.3390/molecules26237406
28433434	Non-conventional solvents in liquid phase microextraction and aqueous biphasic systems	An J, Trujillo-Rodríguez MJ, Pino V, Anderson JL.	J Chromatogr A. 2017 Jun 2;1500:1-23. doi: 10.1016/j.chroma.2017.04.012. Epub 2017 Apr 10.	An J	J Chromatogr A	2017	2017/04/24			10.1016/j.chroma.2017.04.012
24401382	Green aspects, developments and perspectives of liquid phase microextraction techniques	Spietelun A, Marcinkowski Ł, de la Guardia M, Namieśnik J.	Talanta. 2014 Feb;119:34-45. doi: 10.1016/j.talanta.2013.10.050. Epub 2013 Oct 29.	Spietelun A	Talanta	2014	2014/01/10			10.1016/j.talanta.2013.10.050
34740052	Lipid-soluble vitamins from dairy products: Extraction, purification, and analytical techniques	Karrar E, Ahmed IAM, Manzoor MF, Wei W, Sarpong F, Wang X.	Food Chem. 2022 Mar 30;373(Pt B):131436. doi: 10.1016/j.foodchem.2021.131436. Epub 2021 Oct 20.	Karrar E	Food Chem	2022	2021/11/05			10.1016/j.foodchem.2021.131436
39708523	Recent advances in green solvents-based liquid-phase microextraction techniques for chromatographic analysis of active components in traditional Chinese medicine	Zhao LZ, Cao HL, He ZQ, Sun Y, Fang LL, Li WL.	J Chromatogr A. 2025 Jan 25;1741:465604. doi: 10.1016/j.chroma.2024.465604. Epub 2024 Dec 17.	Zhao LZ	J Chromatogr A	2025	2024/12/21			10.1016/j.chroma.2024.465604
36323106	Magnetic Ionic Liquids in Analytical Microextraction: A Tutorial Review	González-Martín R, Lodoso-Ruiz E, Trujillo-Rodríguez MJ, Pino V.	J Chromatogr A. 2022 Dec 6;1685:463577. doi: 10.1016/j.chroma.2022.463577. Epub 2022 Oct 21.	González-Martín R	J Chromatogr A	2022	2022/11/02			10.1016/j.chroma.2022.463577
33340743	Microextraction and its application for petroleum and crude oil samples	Suliman MA, Olarewaju TA, Basheer C, Lee HK.	J Chromatogr A. 2021 Jan 11;1636:461795. doi: 10.1016/j.chroma.2020.461795. Epub 2020 Dec 10.	Suliman MA	J Chromatogr A	2021	2020/12/19			10.1016/j.chroma.2020.461795
33582515	Sample preparation and instrumental methods for illicit drugs in environmental and biological samples: A review	Chen X, Wu X, Luan T, Jiang R, Ouyang G.	J Chromatogr A. 2021 Mar 15;1640:461961. doi: 10.1016/j.chroma.2021.461961. Epub 2021 Feb 2.	Chen X	J Chromatogr A	2021	2021/02/14			10.1016/j.chroma.2021.461961
23002004	Application of ionic liquid in liquid phase microextraction technology	Han D, Tang B, Lee YR, Row KH.	J Sep Sci. 2012 Nov;35(21):2949-61. doi: 10.1002/jssc.201200486. Epub 2012 Sep 24.	Han D	J Sep Sci	2012	2012/09/25			10.1002/jssc.201200486
26755133	New developments in microextraction techniques in bioanalysis. A review	Ocaña-González JA, Fernández-Torres R, Bello-López MÁ, Ramos-Payán M.	Anal Chim Acta. 2016 Jan 28;905:8-23. doi: 10.1016/j.aca.2015.10.041. Epub 2015 Nov 10.	Ocaña-González JA	Anal Chim Acta	2016	2016/01/13			10.1016/j.aca.2015.10.041
24267061	Solid phase extraction for the speciation and preconcentration of inorganic selenium in water samples: a review	Herrero Latorre C, Barciela García J, García Martín S, Peña Crecente RM.	Anal Chim Acta. 2013 Dec 4;804:37-49. doi: 10.1016/j.aca.2013.09.054. Epub 2013 Oct 5.	Herrero Latorre C	Anal Chim Acta	2013	2013/11/26			10.1016/j.aca.2013.09.054
29899277	Recent Advances in Applications of Ionic Liquids in Miniaturized Microextraction Techniques	Kissoudi M, Samanidou V.	Molecules. 2018 Jun 13;23(6):1437. doi: 10.3390/molecules23061437.	Kissoudi M	Molecules	2018	2018/06/15	PMC6099658		10.3390/molecules23061437
24091369	Microextraction techniques for the determination of volatile and semivolatile organic compounds from plants: a review	Yang C, Wang J, Li D.	Anal Chim Acta. 2013 Oct 17;799:8-22. doi: 10.1016/j.aca.2013.07.069. Epub 2013 Aug 6.	Yang C	Anal Chim Acta	2013	2013/10/05			10.1016/j.aca.2013.07.069
25391434	New trends in sample preparation techniques for environmental analysis	Ribeiro C, Ribeiro AR, Maia AS, Gonçalves VM, Tiritan ME.	Crit Rev Anal Chem. 2014;44(2):142-85. doi: 10.1080/10408347.2013.833850.	Ribeiro C	Crit Rev Anal Chem	2014	2014/11/14			10.1080/10408347.2013.833850
25849823	Chromatographic methods for analysis of triazine herbicides	Abbas HH, Elbashir AA, Aboul-Enein HY.	Crit Rev Anal Chem. 2015;45(3):226-40. doi: 10.1080/10408347.2014.927731.	Abbas HH	Crit Rev Anal Chem	2015	2015/04/08			10.1080/10408347.2014.927731
32748637	Application of Liquid-Liquid Extraction for the Determination of Antibiotics in the Foodstuff: Recent Trends and Developments	Khatibi SA, Hamidi S, Siahi-Shadbad MR.	Crit Rev Anal Chem. 2022;52(2):327-342. doi: 10.1080/10408347.2020.1798211. Epub 2020 Aug 4.	Khatibi SA	Crit Rev Anal Chem	2022	2020/08/05			10.1080/10408347.2020.1798211
39995409	Trends in extraction and purification methods of Lignans in plant-derived foods	Yang YT, Zhang Y, Bian Y, Zhu J, Feng XS.	Food Chem X. 2025 Feb 3;26:102249. doi: 10.1016/j.fochx.2025.102249. eCollection 2025 Feb.	Yang YT	Food Chem X	2025	2025/02/25	PMC11848485		10.1016/j.fochx.2025.102249
33182304	Sample Preparation to Determine Pharmaceutical and Personal Care Products in an All-Water Matrix: Solid Phase Extraction	Sadutto D, Picó Y.	Molecules. 2020 Nov 9;25(21):5204. doi: 10.3390/molecules25215204.	Sadutto D	Molecules	2020	2020/11/13	PMC7664861		10.3390/molecules25215204
32314593	Progress in Pretreatment and Analytical Methods of Coumarins: An Update since 2012 - A Review	Dong-Wei C, Yuan Z, Xiao-Yi D, Yu Z, Guo-Hui L, Xue-Song F.	Crit Rev Anal Chem. 2021;51(6):503-526. doi: 10.1080/10408347.2020.1750338. Epub 2020 Apr 21.	Dong-Wei C	Crit Rev Anal Chem	2021	2020/04/22			10.1080/10408347.2020.1750338
31327479	A review of pretreatment and analytical methods of biogenic amines in food and biological samples since 2010	Zhang YJ, Zhang Y, Zhou Y, Li GH, Yang WZ, Feng XS.	J Chromatogr A. 2019 Nov 8;1605:360361. doi: 10.1016/j.chroma.2019.07.015. Epub 2019 Jul 9.	Zhang YJ	J Chromatogr A	2019	2019/07/23			10.1016/j.chroma.2019.07.015
22967514	An overview of liquid phase microextraction approaches combined with UV-Vis spectrophotometry	Dehghani Mohammad Abadi M, Ashraf N, Chamsaz M, Shemirani F.	Talanta. 2012 Sep 15;99:1-12. doi: 10.1016/j.talanta.2012.05.027. Epub 2012 May 31.	Dehghani Mohammad Abadi M	Talanta	2012	2012/09/13			10.1016/j.talanta.2012.05.027
21704317	Liquid phase microextraction applications in food analysis	Asensio-Ramos M, Ravelo-Pérez LM, González-Curbelo MÁ, Hernández-Borges J.	J Chromatogr A. 2011 Oct 21;1218(42):7415-37. doi: 10.1016/j.chroma.2011.05.096. Epub 2011 Jun 7.	Asensio-Ramos M	J Chromatogr A	2011	2011/06/28			10.1016/j.chroma.2011.05.096
23688681	Development of solvent micro-extraction combined with derivatization	Lin H, Wang J, Zeng L, Li G, Sha Y, Wu D, Liu B.	J Chromatogr A. 2013 Jun 28;1296:235-42. doi: 10.1016/j.chroma.2013.04.039. Epub 2013 Apr 20.	Lin H	J Chromatogr A	2013	2013/05/22			10.1016/j.chroma.2013.04.039
23681199	Bioanalytical separation and preconcentration using ionic liquids	Escudero LB, Castro Grijalba A, Martinis EM, Wuilloud RG.	Anal Bioanal Chem. 2013 Sep;405(24):7597-613. doi: 10.1007/s00216-013-6950-x. Epub 2013 May 17.	Escudero LB	Anal Bioanal Chem	2013	2013/05/18			10.1007/s00216-013-6950-x
29921801	A Review of the Extraction and Determination Methods of Thirteen Essential Vitamins to the Human Body: An Update from 2010	Zhang Y, Zhou WE, Yan JQ, Liu M, Zhou Y, Shen X, Ma YL, Feng XS, Yang J, Li GH.	Molecules. 2018 Jun 19;23(6):1484. doi: 10.3390/molecules23061484.	Zhang Y	Molecules	2018	2018/06/21	PMC6099991		10.3390/molecules23061484
19836497	Recent developments in homogeneous and dispersive liquid-liquid extraction for inorganic elements determination. A review	Anthemidis AN, Ioannou KI.	Talanta. 2009 Dec 15;80(2):413-21. doi: 10.1016/j.talanta.2009.09.005. Epub 2009 Sep 8.	Anthemidis AN	Talanta	2009	2009/10/20			10.1016/j.talanta.2009.09.005
27623110	Green approaches in sample preparation of bioanalytical samples prior to chromatographic analysis	Filippou O, Bitas D, Samanidou V.	J Chromatogr B Analyt Technol Biomed Life Sci. 2017 Feb 1;1043:44-62. doi: 10.1016/j.jchromb.2016.08.040. Epub 2016 Aug 30.	Filippou O	J Chromatogr B Analyt Technol Biomed Life Sci	2017	2016/09/14			10.1016/j.jchromb.2016.08.040
23696389	Preconcentration procedures for phthalate esters combined with chromatographic analysis	Lv X, Hao Y, Jia Q.	J Chromatogr Sci. 2013 Aug;51(7):632-44. doi: 10.1093/chromsci/bmt070. Epub 2013 May 21.	Lv X	J Chromatogr Sci	2013	2013/05/23			10.1093/chromsci/bmt070
32899296	Review of Chromatographic Methods Coupled with Modern Detection Techniques Applied in the Therapeutic Drugs Monitoring (TDM)	Tuzimski T, Petruczynik A.	Molecules. 2020 Sep 3;25(17):4026. doi: 10.3390/molecules25174026.	Tuzimski T	Molecules	2020	2020/09/09	PMC7504794		10.3390/molecules25174026
38996634	Rhodamine and related substances in food: Recent updates on pretreatment and analysis methods	Du RZ, Zhang Y, Bian Y, Yang CY, Feng XS, He ZW.	Food Chem. 2024 Nov 30;459:140384. doi: 10.1016/j.foodchem.2024.140384. Epub 2024 Jul 8.	Du RZ	Food Chem	2024	2024/07/12			10.1016/j.foodchem.2024.140384
37647335	A Review on Pretreatment and Analysis Methods of Polyether Antibiotics in Complex Samples	Wei XW, Zhang Y, Zhou Y, Li M, Liu ZF, Feng XS, Tan Y.	Crit Rev Anal Chem. 2024;54(8):3453-3477. doi: 10.1080/10408347.2023.2251156. Epub 2023 Aug 30.	Wei XW	Crit Rev Anal Chem	2024	2023/08/30			10.1080/10408347.2023.2251156
25173495	A review of the extraction and chromatographic determination methods for the analysis of parabens	Piao C, Chen L, Wang Y.	J Chromatogr B Analyt Technol Biomed Life Sci. 2014 Oct 15;969:139-48. doi: 10.1016/j.jchromb.2014.08.015. Epub 2014 Aug 15.	Piao C	J Chromatogr B Analyt Technol Biomed Life Sci	2014	2014/09/01			10.1016/j.jchromb.2014.08.015
30285467	Chromatographic Methods for the Determination of Emerging Contaminants in Natural Water and Wastewater Samples: A Review	García-Córcoles MT, Rodríguez-Gómez R, de Alarcón-Gómez B, Çipa M, Martín-Pozo L, Kauffmann JM, Zafra-Gómez A.	Crit Rev Anal Chem. 2019;49(2):160-186. doi: 10.1080/10408347.2018.1496010. Epub 2018 Oct 4.	García-Córcoles MT	Crit Rev Anal Chem	2019	2018/10/05			10.1080/10408347.2018.1496010
22997028	Methodological aspects of sample preparation for the determination of carbamate residues: a review	Santaladchaiyakit Y, Srijaranai S, Burakham R.	J Sep Sci. 2012 Sep;35(18):2373-89. doi: 10.1002/jssc.201200431.	Santaladchaiyakit Y	J Sep Sci	2012	2012/09/22			10.1002/jssc.201200431
22284452	Extraction and preconcentration techniques for chromatographic determination of chlorophenols in environmental and food samples	de Morais P, Stoichev T, Basto MC, Vasconcelos MT.	Talanta. 2012 Jan 30;89:1-11. doi: 10.1016/j.talanta.2011.12.044. Epub 2011 Dec 22.	de Morais P	Talanta	2012	2012/01/31			10.1016/j.talanta.2011.12.044
22934746	Isolation and quantitative methods for analysis of non-steroidal anti-inflammatory drugs	Olives AI, González-Ruiz V, Martín MA.	Antiinflamm Antiallergy Agents Med Chem. 2012;11(1):65-95. doi: 10.2174/187152312803476273.	Olives AI	Antiinflamm Antiallergy Agents Med Chem	2012	2012/09/01			10.2174/187152312803476273
25441155	Recent advances in sample preparation techniques and methods of sulfonamides detection - A review	Dmitrienko SG, Kochuk EV, Apyari VV, Tolmacheva VV, Zolotov YA.	Anal Chim Acta. 2014 Nov 19;850:6-25. doi: 10.1016/j.aca.2014.08.023. Epub 2014 Aug 17.	Dmitrienko SG	Anal Chim Acta	2014	2014/12/03			10.1016/j.aca.2014.08.023
40278605	Challenges in Ultra-Trace Beryllium Analysis: Utilizing Recent Extraction Techniques in Combination with Spectrometric Detection	Nemček L, Hagarová I.	Toxics. 2025 Apr 9;13(4):289. doi: 10.3390/toxics13040289.	Nemček L	Toxics	2025	2025/04/25	PMC12030983		10.3390/toxics13040289
26388473	Analytical methods for the assessment of endocrine disrupting chemical exposure during human fetal and lactation stages: a review	Jiménez-Díaz I, Vela-Soria F, Rodríguez-Gómez R, Zafra-Gómez A, Ballesteros O, Navalón A.	Anal Chim Acta. 2015 Sep 10;892:27-48. doi: 10.1016/j.aca.2015.08.008. Epub 2015 Aug 24.	Jiménez-Díaz I	Anal Chim Acta	2015	2015/09/22			10.1016/j.aca.2015.08.008
27667201	Recent Advances in Analysis of Pesticides in Food and Drink Samples Using LPME Techniques Coupled to GC-MS and LC-MS: a Review	Lawal A, Tan GH, Alsharif AM.	J AOAC Int. 2016 Nov 1;99(6):1383-1394. doi: 10.5740/jaoacint.16-0272. Epub 2016 Sep 23.	Lawal A	J AOAC Int	2016	2016/09/27			10.5740/jaoacint.16-0272
34208377	Metabolic Profiling and Quantitative Analysis of Cerebrospinal Fluid Using Gas Chromatography-Mass Spectrometry: Current Methods and Future Perspectives	Pautova A, Burnakova N, Revelsky A.	Molecules. 2021 Jun 11;26(12):3597. doi: 10.3390/molecules26123597.	Pautova A	Molecules	2021	2021/07/02	PMC8231178		10.3390/molecules26123597
35675650	Pretreatment Methods for the Determination of Antibiotics Residues in Food Samples and Detected by Liquid Chromatography Coupled with Mass Spectrometry Detectors: A Review	Li F, Luo J, Zhu B, Liu Z.	J Chromatogr Sci. 2022 Dec 13;60(10):991-1003. doi: 10.1093/chromsci/bmac021.	Li F	J Chromatogr Sci	2022	2022/06/08			10.1093/chromsci/bmac021
24858267	Applications of liquid-phase microextraction in the sample preparation of environmental solid samples	Prosen H.	Molecules. 2014 May 23;19(5):6776-808. doi: 10.3390/molecules19056776.	Prosen H	Molecules	2014	2014/05/27	PMC6271381		10.3390/molecules19056776
39813912	A recent overview of the application of emerging extraction medium-based sample preparation for the determination of aflatoxins and their precursors in food samples	Li J, Xu X, Cui X, Sun Y, Song C, Hu Y, Zhao W, He L.	J Chromatogr A. 2025 Feb 22;1743:465678. doi: 10.1016/j.chroma.2025.465678. Epub 2025 Jan 12.	Li J	J Chromatogr A	2025	2025/01/15			10.1016/j.chroma.2025.465678
36232767	Preconcentration and Separation of Gold Nanoparticles from Environmental Waters Using Extraction Techniques Followed by Spectrometric Quantification	Hagarová I, Nemček L, Šebesta M, Zvěřina O, Kasak P, Urík M.	Int J Mol Sci. 2022 Sep 28;23(19):11465. doi: 10.3390/ijms231911465.	Hagarová I	Int J Mol Sci	2022	2022/10/14	PMC9570491		10.3390/ijms231911465
29624238	ANALYSIS OF BASIC PSYCHOTROPIC DRUGS IN BIOLOGICAL FLUIDS AND TISSUES BY REVERSED-PHASE HIGH PERFORMANCE LIQUID CHROMATOGRAPHY	Petruczynik A, Waksmundzka-Hajnos M.	Acta Pol Pharm. 2017 Mar;74(2):331-346.	Petruczynik A	Acta Pol Pharm	2017	2018/04/07
32186468	Critical review of micro-extraction techniques used in the determination of polycyclic aromatic hydrocarbons in biological, environmental and food samples	Jinadasa BKKK, Monteau F, Morais S.	Food Addit Contam Part A Chem Anal Control Expo Risk Assess. 2020 Jun;37(6):1004-1026. doi: 10.1080/19440049.2020.1733103. Epub 2020 Mar 18.	Jinadasa BKKK	Food Addit Contam Part A Chem Anal Control Expo Risk Assess	2020	2020/03/19			10.1080/19440049.2020.1733103
39107656	Sustainable approaches to analyzing phenolic compounds: a green chemistry perspective	Makhija R, Barik P, Mehta A, Ganti SS, Asati V.	Anal Sci. 2024 Nov;40(11):1947-1968. doi: 10.1007/s44211-024-00640-5. Epub 2024 Aug 6.	Makhija R	Anal Sci	2024	2024/08/06			10.1007/s44211-024-00640-5
23019127	Recent advances in enrichment techniques for trace analysis in capillary electrophoresis	Wen Y, Li J, Ma J, Chen L.	Electrophoresis. 2012 Oct;33(19-20):2933-52. doi: 10.1002/elps.201200240. Epub 2012 Sep 28.	Wen Y	Electrophoresis	2012	2012/09/29			10.1002/elps.201200240
38133964	Mycotoxins in Vegetable Oils: A Review of Recent Developments, Current Challenges and Future Perspectives in Sample Preparation, Chromatographic Determination, and Analysis of Real Samples	Munjanja BK, Nomngongo PN, Mketo N.	Crit Rev Anal Chem. 2025;55(2):316-329. doi: 10.1080/10408347.2023.2286642. Epub 2023 Dec 22.	Munjanja BK	Crit Rev Anal Chem	2025	2023/12/22			10.1080/10408347.2023.2286642
35681373	Modern Analytical Methods for the Analysis of Pesticides in Grapes: A Review	Syrgabek Y, Alimzhanova M.	Foods. 2022 May 31;11(11):1623. doi: 10.3390/foods11111623.	Syrgabek Y	Foods	2022	2022/06/10	PMC9180315		10.3390/foods11111623
24611406	[The progress in speciation analysis of trace elements by atomic spectrometry]	Wang ZH, Wang XN, Ke CL, Lin Q.	Guang Pu Xue Yu Guang Pu Fen Xi. 2013 Dec;33(12):3377-82.	Wang ZH	Guang Pu Xue Yu Guang Pu Fen Xi	2013	2014/03/12
