# Supplementary material for: Twenty Years of Dispersive Liquid–Liquid Microextraction: An Umbrella Review of Methodological Quality, Thematic Evolution, and Roadmap for Evidence Integration in Analytical Chemistry
Source: Molecules. 2026 Jun 2;31(11):1918. doi: 10.3390/molecules31111918 (PMC13257464; doi:10.3390/molecules31111918)
Supplement: Supplementary file 1 [file molecules-31-01918-s001.zip › Supplemenary File S6_Search_Results_Raw_Data.xlsx]

## Sheet: csv-Pubmed 82
PMID	Title	Authors	Citation	First Author	Journal/Book	Publication Year	Create Date	PMCID	NIHMS ID	DOI
34857335	In-syringe dispersive liquid-liquid microextraction	Lemos VA, Barreto JA, Santos LB, de Assis RDS, Novaes CG, Cassella RJ.	Talanta. 2022 Feb 1;238(Pt 1):123002. doi: 10.1016/j.talanta.2021.123002. Epub 2021 Oct 28.	Lemos VA	Talanta	2022	2021-12-03			10.1016/j.talanta.2021.123002
24582396	Beyond dispersive liquid-liquid microextraction	Leong MI, Fuh MR, Huang SD.	J Chromatogr A. 2014 Mar 28;1335:2-14. doi: 10.1016/j.chroma.2014.02.021. Epub 2014 Feb 15.	Leong MI	J Chromatogr A	2014	2014-03-04			10.1016/j.chroma.2014.02.021
29534799	Solvent-terminated dispersive liquid-liquid microextraction: a tutorial	Mansour FR, Danielson ND.	Anal Chim Acta. 2018 Aug 3;1016:1-11. doi: 10.1016/j.aca.2018.02.005. Epub 2018 Feb 14.	Mansour FR	Anal Chim Acta	2018	2018-03-15			10.1016/j.aca.2018.02.005
34656846	Strategies of dispersive liquid-liquid microextraction for coastal zone environmental pollutant determination	Wang Y, Li J, Sun D, Yang S, Liu H, Chen L.	J Chromatogr A. 2021 Nov 22;1658:462615. doi: 10.1016/j.chroma.2021.462615. Epub 2021 Oct 8.	Wang Y	J Chromatogr A	2021	2021-10-17			10.1016/j.chroma.2021.462615
24258401	Recent developments in dispersive liquid-liquid microextraction	Saraji M, Boroujeni MK.	Anal Bioanal Chem. 2014 Mar;406(8):2027-66. doi: 10.1007/s00216-013-7467-z. Epub 2013 Nov 21.	Saraji M	Anal Bioanal Chem	2014	2013-11-22			10.1007/s00216-013-7467-z
26395171	Dispersive liquid-liquid microextraction: trends in the analysis of biological samples	Zuloaga O, Olivares M, Navarro P, Vallejo A, Prieto A.	Bioanalysis. 2015;7(17):2211-25. doi: 10.4155/bio.15.141. Epub 2015 Sep 23.	Zuloaga O	Bioanalysis	2015	2015-09-24			10.4155/bio.15.141
31282633	Application of Dispersive Liquid-Liquid Microextraction in Forensic Toxicological Analysis	Yang Y, Zhang YF, Li XT, Wang FL, He HY, Huang J.	Fa Yi Xue Za Zhi. 2019 Jun;35(3):344-348. doi: 10.12116/j.issn.1004-5619.2019.03.016. Epub 2019 Jun 25.	Yang Y	Fa Yi Xue Za Zhi	2019	2019-07-09			10.12116/j.issn.1004-5619.2019.03.016
28802218	Pharmaceutical and biomedical applications of dispersive liquid-liquid microextraction	Mansour FR, Khairy MA.	J Chromatogr B Analyt Technol Biomed Life Sci. 2017 Sep 1;1061-1062:382-391. doi: 10.1016/j.jchromb.2017.07.055. Epub 2017 Aug 1.	Mansour FR	J Chromatogr B Analyt Technol Biomed Life Sci	2017	2017-08-13			10.1016/j.jchromb.2017.07.055
21376675	Liquid-phase and dispersive liquid-liquid microextraction techniques with derivatization: recent applications in bioanalysis	Nuhu AA, Basheer C, Saad B.	J Chromatogr B Analyt Technol Biomed Life Sci. 2011 May 15;879(17-18):1180-8. doi: 10.1016/j.jchromb.2011.02.009. Epub 2011 Feb 13.	Nuhu AA	J Chromatogr B Analyt Technol Biomed Life Sci	2011	2011-03-08			10.1016/j.jchromb.2011.02.009
33384121	Insights into coacervative and dispersive liquid-phase microextraction strategies with hydrophilic media - A review	Pacheco-Fernández I, González-Martín R, E Silva FA, Freire MG, Pino V.	Anal Chim Acta. 2021 Jan 25;1143:225-249. doi: 10.1016/j.aca.2020.08.022. Epub 2020 Aug 22.	Pacheco-Fernández I	Anal Chim Acta	2021	2021-01-01			10.1016/j.aca.2020.08.022
24071895	Dispersive liquid-liquid microextraction in food analysis. A critical review	Viñas P, Campillo N, López-García I, Hernández-Córdoba M.	Anal Bioanal Chem. 2014 Mar;406(8):2067-99. doi: 10.1007/s00216-013-7344-9. Epub 2013 Sep 27.	Viñas P	Anal Bioanal Chem	2014	2013-09-28			10.1007/s00216-013-7344-9
38165816	Recent Advances in Dispersive Liquid-Liquid Microextraction for Pharmaceutical Analysis	Tay KSJ, See HH.	Crit Rev Anal Chem. 2025;55(3):559-580. doi: 10.1080/10408347.2023.2299280. Epub 2024 Jan 2.	Tay KSJ	Crit Rev Anal Chem	2025	2024-01-02			10.1080/10408347.2023.2299280
34490730	Use of green alternative solvents in dispersive liquid-liquid microextraction: A review	Grau J, Azorín C, Benedé JL, Chisvert A, Salvador A.	J Sep Sci. 2022 Jan;45(1):210-222. doi: 10.1002/jssc.202100609. Epub 2021 Sep 22.	Grau J	J Sep Sci	2022	2021-09-07			10.1002/jssc.202100609
20005521	Evolution of dispersive liquid-liquid microextraction method	Rezaee M, Yamini Y, Faraji M.	J Chromatogr A. 2010 Apr 16;1217(16):2342-57. doi: 10.1016/j.chroma.2009.11.088. Epub 2009 Dec 2.	Rezaee M	J Chromatogr A	2010	2009-12-17			10.1016/j.chroma.2009.11.088
28501162	Solidification of floating organic droplet in dispersive liquid-liquid microextraction as a green analytical tool	Mansour FR, Danielson ND.	Talanta. 2017 Aug 1;170:22-35. doi: 10.1016/j.talanta.2017.03.084. Epub 2017 Mar 29.	Mansour FR	Talanta	2017	2017-05-15			10.1016/j.talanta.2017.03.084
34213233	[Advances in dispersive liquid-liquid microextraction and its application to analysis of biological samples]	Shi Y, Zhang N, Cao W, Hong Z.	Se Pu. 2020 May 8;38(5):491-501. doi: 10.3724/SP.J.1123.2019.10026.	Shi Y	Se Pu	2020	2021-07-02			10.3724/SP.J.1123.2019.10026
32619730	Bioanalysis of pharmaceuticals using liquid-phase microextraction combined with liquid chromatography-mass spectrometry	Hansen F, Øiestad EL, Pedersen-Bjergaard S.	J Pharm Biomed Anal. 2020 Sep 10;189:113446. doi: 10.1016/j.jpba.2020.113446. Epub 2020 Jun 25.	Hansen F	J Pharm Biomed Anal	2020	2020-07-04			10.1016/j.jpba.2020.113446
23680388	Recent development and applications of dispersive liquid-liquid microextraction	Yan H, Wang H.	J Chromatogr A. 2013 Jun 21;1295:1-15. doi: 10.1016/j.chroma.2013.04.053. Epub 2013 Apr 22.	Yan H	J Chromatogr A	2013	2013-05-18			10.1016/j.chroma.2013.04.053
30172518	Applications and opportunities of experimental design for the dispersive liquid-liquid microextraction method - A review	Mousavi L, Tamiji Z, Khoshayand MR.	Talanta. 2018 Dec 1;190:335-356. doi: 10.1016/j.talanta.2018.08.002. Epub 2018 Aug 6.	Mousavi L	Talanta	2018	2018-09-03			10.1016/j.talanta.2018.08.002
28911578	Application of hollow fiber liquid phase microextraction and dispersive liquid-liquid microextraction techniques in analytical toxicology	Sharifi V, Abbasi A, Nosrati A.	J Food Drug Anal. 2016 Apr;24(2):264-276. doi: 10.1016/j.jfda.2015.10.004. Epub 2016 Jan 7.	Sharifi V	J Food Drug Anal	2016	2017-09-16	PMC9339569		10.1016/j.jfda.2015.10.004
33352701	Microextraction Techniques with Deep Eutectic Solvents	Plastiras OE, Andreasidou E, Samanidou V.	Molecules. 2020 Dec 19;25(24):6026. doi: 10.3390/molecules25246026.	Plastiras OE	Molecules	2020	2020-12-23	PMC7767243		10.3390/molecules25246026
25441339	Applications of liquid-phase microextraction techniques in natural product analysis: a review	Yan Y, Chen X, Hu S, Bai X.	J Chromatogr A. 2014 Nov 14;1368:1-17. doi: 10.1016/j.chroma.2014.09.068. Epub 2014 Oct 2.	Yan Y	J Chromatogr A	2014	2014-12-03			10.1016/j.chroma.2014.09.068
33041169	Deep eutectic solvent-based dispersive liquid-liquid micro-extraction of pesticides in food samples	Musarurwa H, Tavengwa NT.	Food Chem. 2021 Apr 16;342:127943. doi: 10.1016/j.foodchem.2020.127943. Epub 2020 Aug 28.	Musarurwa H	Food Chem	2021	2020-10-12			10.1016/j.foodchem.2020.127943
30468511	Microextraction sample preparation techniques in forensic analytical toxicology	He Y, Concheiro-Guisan M.	Biomed Chromatogr. 2019 Jan;33(1):e4444. doi: 10.1002/bmc.4444.	He Y	Biomed Chromatogr	2019	2018-11-24			10.1002/bmc.4444
36364111	Lab-in-Syringe, a Useful Technique for the Analysis and Detection of Pollutants of Emerging Concern in Environmental and Food Samples	Cerdà V, Ferreira SLC, Phansi P.	Molecules. 2022 Oct 26;27(21):7279. doi: 10.3390/molecules27217279.	Cerdà V	Molecules	2022	2022-11-11	PMC9656442		10.3390/molecules27217279
37166194	Liquid Phase Microextraction of Hazardous Compounds in Dairy Products; Principal and Practical Aspects	Pourali A, Abbasalizadeh A, Afshar Mogaddam MR, Farajzadeh MA, Tuzen M, Nemati M.	Crit Rev Anal Chem. 2024;54(8):2810-2826. doi: 10.1080/10408347.2023.2204966. Epub 2023 May 11.	Pourali A	Crit Rev Anal Chem	2024	2023-05-11			10.1080/10408347.2023.2204966
35175878	Liquid-Phase Microextraction Approaches for Preconcentration and Analysis of Chiral Compounds: A Review on Current Advances	Bayatloo MR, Tabani H, Nojavan S, Alexovič M, Ozkan SA.	Crit Rev Anal Chem. 2023;53(8):1623-1637. doi: 10.1080/10408347.2022.2038072. Epub 2022 Feb 17.	Bayatloo MR	Crit Rev Anal Chem	2023	2022-02-17			10.1080/10408347.2022.2038072
31692234	Recent advances and trends in miniaturized sample preparation techniques	Soares da Silva Burato J, Vargas Medina DA, de Toffoli AL, Vasconcelos Soares Maciel E, Mauro Lanças F.	J Sep Sci. 2020 Jan;43(1):202-225. doi: 10.1002/jssc.201900776. Epub 2019 Dec 23.	Soares da Silva Burato J	J Sep Sci	2020	2019-11-07			10.1002/jssc.201900776
32291862	Application of liquid-phase microextraction to the analysis of plant and herbal samples	Diuzheva A, Locatelli M, Tartaglia A, Goga M, Ferrone V, Carlucci G, Andruch V.	Phytochem Anal. 2020 Nov;31(6):687-699. doi: 10.1002/pca.2939. Epub 2020 Apr 14.	Diuzheva A	Phytochem Anal	2020	2020-04-16			10.1002/pca.2939
32845172	Recent Application of Deep Eutectic Solvents as Green Solvent in Dispersive Liquid-Liquid Microextraction of Trace Level Chemical Contaminants in Food and Water	Lu W, Liu S, Wu Z.	Crit Rev Anal Chem. 2022;52(3):504-518. doi: 10.1080/10408347.2020.1808947. Epub 2020 Aug 26.	Lu W	Crit Rev Anal Chem	2022	2020-08-27			10.1080/10408347.2020.1808947
34885987	Deep Eutectic Solvents as Promising Green Solvents in Dispersive Liquid-Liquid Microextraction Based on Solidification of Floating Organic Droplet: Recent Applications, Challenges and Future Perspectives	El-Deen AK, Shimizu K.	Molecules. 2021 Dec 6;26(23):7406. doi: 10.3390/molecules26237406.	El-Deen AK	Molecules	2021	2021-12-10	PMC8659195		10.3390/molecules26237406
28433434	Non-conventional solvents in liquid phase microextraction and aqueous biphasic systems	An J, Trujillo-Rodríguez MJ, Pino V, Anderson JL.	J Chromatogr A. 2017 Jun 2;1500:1-23. doi: 10.1016/j.chroma.2017.04.012. Epub 2017 Apr 10.	An J	J Chromatogr A	2017	2017-04-24			10.1016/j.chroma.2017.04.012
24401382	Green aspects, developments and perspectives of liquid phase microextraction techniques	Spietelun A, Marcinkowski Ł, de la Guardia M, Namieśnik J.	Talanta. 2014 Feb;119:34-45. doi: 10.1016/j.talanta.2013.10.050. Epub 2013 Oct 29.	Spietelun A	Talanta	2014	2014-01-10			10.1016/j.talanta.2013.10.050
34740052	Lipid-soluble vitamins from dairy products: Extraction, purification, and analytical techniques	Karrar E, Ahmed IAM, Manzoor MF, Wei W, Sarpong F, Wang X.	Food Chem. 2022 Mar 30;373(Pt B):131436. doi: 10.1016/j.foodchem.2021.131436. Epub 2021 Oct 20.	Karrar E	Food Chem	2022	2021-11-05			10.1016/j.foodchem.2021.131436
39708523	Recent advances in green solvents-based liquid-phase microextraction techniques for chromatographic analysis of active components in traditional Chinese medicine	Zhao LZ, Cao HL, He ZQ, Sun Y, Fang LL, Li WL.	J Chromatogr A. 2025 Jan 25;1741:465604. doi: 10.1016/j.chroma.2024.465604. Epub 2024 Dec 17.	Zhao LZ	J Chromatogr A	2025	2024-12-21			10.1016/j.chroma.2024.465604
36323106	Magnetic Ionic Liquids in Analytical Microextraction: A Tutorial Review	González-Martín R, Lodoso-Ruiz E, Trujillo-Rodríguez MJ, Pino V.	J Chromatogr A. 2022 Dec 6;1685:463577. doi: 10.1016/j.chroma.2022.463577. Epub 2022 Oct 21.	González-Martín R	J Chromatogr A	2022	2022-11-02			10.1016/j.chroma.2022.463577
33340743	Microextraction and its application for petroleum and crude oil samples	Suliman MA, Olarewaju TA, Basheer C, Lee HK.	J Chromatogr A. 2021 Jan 11;1636:461795. doi: 10.1016/j.chroma.2020.461795. Epub 2020 Dec 10.	Suliman MA	J Chromatogr A	2021	2020-12-19			10.1016/j.chroma.2020.461795
33582515	Sample preparation and instrumental methods for illicit drugs in environmental and biological samples: A review	Chen X, Wu X, Luan T, Jiang R, Ouyang G.	J Chromatogr A. 2021 Mar 15;1640:461961. doi: 10.1016/j.chroma.2021.461961. Epub 2021 Feb 2.	Chen X	J Chromatogr A	2021	2021-02-14			10.1016/j.chroma.2021.461961
23002004	Application of ionic liquid in liquid phase microextraction technology	Han D, Tang B, Lee YR, Row KH.	J Sep Sci. 2012 Nov;35(21):2949-61. doi: 10.1002/jssc.201200486. Epub 2012 Sep 24.	Han D	J Sep Sci	2012	2012-09-25			10.1002/jssc.201200486
26755133	New developments in microextraction techniques in bioanalysis. A review	Ocaña-González JA, Fernández-Torres R, Bello-López MÁ, Ramos-Payán M.	Anal Chim Acta. 2016 Jan 28;905:8-23. doi: 10.1016/j.aca.2015.10.041. Epub 2015 Nov 10.	Ocaña-González JA	Anal Chim Acta	2016	2016-01-13			10.1016/j.aca.2015.10.041
24267061	Solid phase extraction for the speciation and preconcentration of inorganic selenium in water samples: a review	Herrero Latorre C, Barciela García J, García Martín S, Peña Crecente RM.	Anal Chim Acta. 2013 Dec 4;804:37-49. doi: 10.1016/j.aca.2013.09.054. Epub 2013 Oct 5.	Herrero Latorre C	Anal Chim Acta	2013	2013-11-26			10.1016/j.aca.2013.09.054
29899277	Recent Advances in Applications of Ionic Liquids in Miniaturized Microextraction Techniques	Kissoudi M, Samanidou V.	Molecules. 2018 Jun 13;23(6):1437. doi: 10.3390/molecules23061437.	Kissoudi M	Molecules	2018	2018-06-15	PMC6099658		10.3390/molecules23061437
24091369	Microextraction techniques for the determination of volatile and semivolatile organic compounds from plants: a review	Yang C, Wang J, Li D.	Anal Chim Acta. 2013 Oct 17;799:8-22. doi: 10.1016/j.aca.2013.07.069. Epub 2013 Aug 6.	Yang C	Anal Chim Acta	2013	2013-10-05			10.1016/j.aca.2013.07.069
25391434	New trends in sample preparation techniques for environmental analysis	Ribeiro C, Ribeiro AR, Maia AS, Gonçalves VM, Tiritan ME.	Crit Rev Anal Chem. 2014;44(2):142-85. doi: 10.1080/10408347.2013.833850.	Ribeiro C	Crit Rev Anal Chem	2014	2014-11-14			10.1080/10408347.2013.833850
25849823	Chromatographic methods for analysis of triazine herbicides	Abbas HH, Elbashir AA, Aboul-Enein HY.	Crit Rev Anal Chem. 2015;45(3):226-40. doi: 10.1080/10408347.2014.927731.	Abbas HH	Crit Rev Anal Chem	2015	2015-04-08			10.1080/10408347.2014.927731
32748637	Application of Liquid-Liquid Extraction for the Determination of Antibiotics in the Foodstuff: Recent Trends and Developments	Khatibi SA, Hamidi S, Siahi-Shadbad MR.	Crit Rev Anal Chem. 2022;52(2):327-342. doi: 10.1080/10408347.2020.1798211. Epub 2020 Aug 4.	Khatibi SA	Crit Rev Anal Chem	2022	2020-08-05			10.1080/10408347.2020.1798211
39995409	Trends in extraction and purification methods of Lignans in plant-derived foods	Yang YT, Zhang Y, Bian Y, Zhu J, Feng XS.	Food Chem X. 2025 Feb 3;26:102249. doi: 10.1016/j.fochx.2025.102249. eCollection 2025 Feb.	Yang YT	Food Chem X	2025	2025-02-25	PMC11848485		10.1016/j.fochx.2025.102249
33182304	Sample Preparation to Determine Pharmaceutical and Personal Care Products in an All-Water Matrix: Solid Phase Extraction	Sadutto D, Picó Y.	Molecules. 2020 Nov 9;25(21):5204. doi: 10.3390/molecules25215204.	Sadutto D	Molecules	2020	2020-11-13	PMC7664861		10.3390/molecules25215204
32314593	Progress in Pretreatment and Analytical Methods of Coumarins: An Update since 2012 - A Review	Dong-Wei C, Yuan Z, Xiao-Yi D, Yu Z, Guo-Hui L, Xue-Song F.	Crit Rev Anal Chem. 2021;51(6):503-526. doi: 10.1080/10408347.2020.1750338. Epub 2020 Apr 21.	Dong-Wei C	Crit Rev Anal Chem	2021	2020-04-22			10.1080/10408347.2020.1750338
31327479	A review of pretreatment and analytical methods of biogenic amines in food and biological samples since 2010	Zhang YJ, Zhang Y, Zhou Y, Li GH, Yang WZ, Feng XS.	J Chromatogr A. 2019 Nov 8;1605:360361. doi: 10.1016/j.chroma.2019.07.015. Epub 2019 Jul 9.	Zhang YJ	J Chromatogr A	2019	2019-07-23			10.1016/j.chroma.2019.07.015
22967514	An overview of liquid phase microextraction approaches combined with UV-Vis spectrophotometry	Dehghani Mohammad Abadi M, Ashraf N, Chamsaz M, Shemirani F.	Talanta. 2012 Sep 15;99:1-12. doi: 10.1016/j.talanta.2012.05.027. Epub 2012 May 31.	Dehghani Mohammad Abadi M	Talanta	2012	2012-09-13			10.1016/j.talanta.2012.05.027
21704317	Liquid phase microextraction applications in food analysis	Asensio-Ramos M, Ravelo-Pérez LM, González-Curbelo MÁ, Hernández-Borges J.	J Chromatogr A. 2011 Oct 21;1218(42):7415-37. doi: 10.1016/j.chroma.2011.05.096. Epub 2011 Jun 7.	Asensio-Ramos M	J Chromatogr A	2011	2011-06-28			10.1016/j.chroma.2011.05.096
23688681	Development of solvent micro-extraction combined with derivatization	Lin H, Wang J, Zeng L, Li G, Sha Y, Wu D, Liu B.	J Chromatogr A. 2013 Jun 28;1296:235-42. doi: 10.1016/j.chroma.2013.04.039. Epub 2013 Apr 20.	Lin H	J Chromatogr A	2013	2013-05-22			10.1016/j.chroma.2013.04.039
23681199	Bioanalytical separation and preconcentration using ionic liquids	Escudero LB, Castro Grijalba A, Martinis EM, Wuilloud RG.	Anal Bioanal Chem. 2013 Sep;405(24):7597-613. doi: 10.1007/s00216-013-6950-x. Epub 2013 May 17.	Escudero LB	Anal Bioanal Chem	2013	2013-05-18			10.1007/s00216-013-6950-x
29921801	A Review of the Extraction and Determination Methods of Thirteen Essential Vitamins to the Human Body: An Update from 2010	Zhang Y, Zhou WE, Yan JQ, Liu M, Zhou Y, Shen X, Ma YL, Feng XS, Yang J, Li GH.	Molecules. 2018 Jun 19;23(6):1484. doi: 10.3390/molecules23061484.	Zhang Y	Molecules	2018	2018-06-21	PMC6099991		10.3390/molecules23061484
19836497	Recent developments in homogeneous and dispersive liquid-liquid extraction for inorganic elements determination. A review	Anthemidis AN, Ioannou KI.	Talanta. 2009 Dec 15;80(2):413-21. doi: 10.1016/j.talanta.2009.09.005. Epub 2009 Sep 8.	Anthemidis AN	Talanta	2009	2009-10-20			10.1016/j.talanta.2009.09.005
27623110	Green approaches in sample preparation of bioanalytical samples prior to chromatographic analysis	Filippou O, Bitas D, Samanidou V.	J Chromatogr B Analyt Technol Biomed Life Sci. 2017 Feb 1;1043:44-62. doi: 10.1016/j.jchromb.2016.08.040. Epub 2016 Aug 30.	Filippou O	J Chromatogr B Analyt Technol Biomed Life Sci	2017	2016-09-14			10.1016/j.jchromb.2016.08.040
23696389	Preconcentration procedures for phthalate esters combined with chromatographic analysis	Lv X, Hao Y, Jia Q.	J Chromatogr Sci. 2013 Aug;51(7):632-44. doi: 10.1093/chromsci/bmt070. Epub 2013 May 21.	Lv X	J Chromatogr Sci	2013	2013-05-23			10.1093/chromsci/bmt070
32899296	Review of Chromatographic Methods Coupled with Modern Detection Techniques Applied in the Therapeutic Drugs Monitoring (TDM)	Tuzimski T, Petruczynik A.	Molecules. 2020 Sep 3;25(17):4026. doi: 10.3390/molecules25174026.	Tuzimski T	Molecules	2020	2020-09-09	PMC7504794		10.3390/molecules25174026
38996634	Rhodamine and related substances in food: Recent updates on pretreatment and analysis methods	Du RZ, Zhang Y, Bian Y, Yang CY, Feng XS, He ZW.	Food Chem. 2024 Nov 30;459:140384. doi: 10.1016/j.foodchem.2024.140384. Epub 2024 Jul 8.	Du RZ	Food Chem	2024	2024-07-12			10.1016/j.foodchem.2024.140384
37647335	A Review on Pretreatment and Analysis Methods of Polyether Antibiotics in Complex Samples	Wei XW, Zhang Y, Zhou Y, Li M, Liu ZF, Feng XS, Tan Y.	Crit Rev Anal Chem. 2024;54(8):3453-3477. doi: 10.1080/10408347.2023.2251156. Epub 2023 Aug 30.	Wei XW	Crit Rev Anal Chem	2024	2023-08-30			10.1080/10408347.2023.2251156
25173495	A review of the extraction and chromatographic determination methods for the analysis of parabens	Piao C, Chen L, Wang Y.	J Chromatogr B Analyt Technol Biomed Life Sci. 2014 Oct 15;969:139-48. doi: 10.1016/j.jchromb.2014.08.015. Epub 2014 Aug 15.	Piao C	J Chromatogr B Analyt Technol Biomed Life Sci	2014	2014-09-01			10.1016/j.jchromb.2014.08.015
30285467	Chromatographic Methods for the Determination of Emerging Contaminants in Natural Water and Wastewater Samples: A Review	García-Córcoles MT, Rodríguez-Gómez R, de Alarcón-Gómez B, Çipa M, Martín-Pozo L, Kauffmann JM, Zafra-Gómez A.	Crit Rev Anal Chem. 2019;49(2):160-186. doi: 10.1080/10408347.2018.1496010. Epub 2018 Oct 4.	García-Córcoles MT	Crit Rev Anal Chem	2019	2018-10-05			10.1080/10408347.2018.1496010
22997028	Methodological aspects of sample preparation for the determination of carbamate residues: a review	Santaladchaiyakit Y, Srijaranai S, Burakham R.	J Sep Sci. 2012 Sep;35(18):2373-89. doi: 10.1002/jssc.201200431.	Santaladchaiyakit Y	J Sep Sci	2012	2012-09-22			10.1002/jssc.201200431
22284452	Extraction and preconcentration techniques for chromatographic determination of chlorophenols in environmental and food samples	de Morais P, Stoichev T, Basto MC, Vasconcelos MT.	Talanta. 2012 Jan 30;89:1-11. doi: 10.1016/j.talanta.2011.12.044. Epub 2011 Dec 22.	de Morais P	Talanta	2012	2012-01-31			10.1016/j.talanta.2011.12.044
22934746	Isolation and quantitative methods for analysis of non-steroidal anti-inflammatory drugs	Olives AI, González-Ruiz V, Martín MA.	Antiinflamm Antiallergy Agents Med Chem. 2012;11(1):65-95. doi: 10.2174/187152312803476273.	Olives AI	Antiinflamm Antiallergy Agents Med Chem	2012	2012-09-01			10.2174/187152312803476273
25441155	Recent advances in sample preparation techniques and methods of sulfonamides detection - A review	Dmitrienko SG, Kochuk EV, Apyari VV, Tolmacheva VV, Zolotov YA.	Anal Chim Acta. 2014 Nov 19;850:6-25. doi: 10.1016/j.aca.2014.08.023. Epub 2014 Aug 17.	Dmitrienko SG	Anal Chim Acta	2014	2014-12-03			10.1016/j.aca.2014.08.023
40278605	Challenges in Ultra-Trace Beryllium Analysis: Utilizing Recent Extraction Techniques in Combination with Spectrometric Detection	Nemček L, Hagarová I.	Toxics. 2025 Apr 9;13(4):289. doi: 10.3390/toxics13040289.	Nemček L	Toxics	2025	2025-04-25	PMC12030983		10.3390/toxics13040289
26388473	Analytical methods for the assessment of endocrine disrupting chemical exposure during human fetal and lactation stages: a review	Jiménez-Díaz I, Vela-Soria F, Rodríguez-Gómez R, Zafra-Gómez A, Ballesteros O, Navalón A.	Anal Chim Acta. 2015 Sep 10;892:27-48. doi: 10.1016/j.aca.2015.08.008. Epub 2015 Aug 24.	Jiménez-Díaz I	Anal Chim Acta	2015	2015-09-22			10.1016/j.aca.2015.08.008
27667201	Recent Advances in Analysis of Pesticides in Food and Drink Samples Using LPME Techniques Coupled to GC-MS and LC-MS: a Review	Lawal A, Tan GH, Alsharif AM.	J AOAC Int. 2016 Nov 1;99(6):1383-1394. doi: 10.5740/jaoacint.16-0272. Epub 2016 Sep 23.	Lawal A	J AOAC Int	2016	2016-09-27			10.5740/jaoacint.16-0272
34208377	Metabolic Profiling and Quantitative Analysis of Cerebrospinal Fluid Using Gas Chromatography-Mass Spectrometry: Current Methods and Future Perspectives	Pautova A, Burnakova N, Revelsky A.	Molecules. 2021 Jun 11;26(12):3597. doi: 10.3390/molecules26123597.	Pautova A	Molecules	2021	2021-07-02	PMC8231178		10.3390/molecules26123597
35675650	Pretreatment Methods for the Determination of Antibiotics Residues in Food Samples and Detected by Liquid Chromatography Coupled with Mass Spectrometry Detectors: A Review	Li F, Luo J, Zhu B, Liu Z.	J Chromatogr Sci. 2022 Dec 13;60(10):991-1003. doi: 10.1093/chromsci/bmac021.	Li F	J Chromatogr Sci	2022	2022-06-08			10.1093/chromsci/bmac021
24858267	Applications of liquid-phase microextraction in the sample preparation of environmental solid samples	Prosen H.	Molecules. 2014 May 23;19(5):6776-808. doi: 10.3390/molecules19056776.	Prosen H	Molecules	2014	2014-05-27	PMC6271381		10.3390/molecules19056776
39813912	A recent overview of the application of emerging extraction medium-based sample preparation for the determination of aflatoxins and their precursors in food samples	Li J, Xu X, Cui X, Sun Y, Song C, Hu Y, Zhao W, He L.	J Chromatogr A. 2025 Feb 22;1743:465678. doi: 10.1016/j.chroma.2025.465678. Epub 2025 Jan 12.	Li J	J Chromatogr A	2025	2025-01-15			10.1016/j.chroma.2025.465678
36232767	Preconcentration and Separation of Gold Nanoparticles from Environmental Waters Using Extraction Techniques Followed by Spectrometric Quantification	Hagarová I, Nemček L, Šebesta M, Zvěřina O, Kasak P, Urík M.	Int J Mol Sci. 2022 Sep 28;23(19):11465. doi: 10.3390/ijms231911465.	Hagarová I	Int J Mol Sci	2022	2022-10-14	PMC9570491		10.3390/ijms231911465
29624238	ANALYSIS OF BASIC PSYCHOTROPIC DRUGS IN BIOLOGICAL FLUIDS AND TISSUES BY REVERSED-PHASE HIGH PERFORMANCE LIQUID CHROMATOGRAPHY	Petruczynik A, Waksmundzka-Hajnos M.	Acta Pol Pharm. 2017 Mar;74(2):331-346.	Petruczynik A	Acta Pol Pharm	2017	2018-04-07
32186468	Critical review of micro-extraction techniques used in the determination of polycyclic aromatic hydrocarbons in biological, environmental and food samples	Jinadasa BKKK, Monteau F, Morais S.	Food Addit Contam Part A Chem Anal Control Expo Risk Assess. 2020 Jun;37(6):1004-1026. doi: 10.1080/19440049.2020.1733103. Epub 2020 Mar 18.	Jinadasa BKKK	Food Addit Contam Part A Chem Anal Control Expo Risk Assess	2020	2020-03-19			10.1080/19440049.2020.1733103
39107656	Sustainable approaches to analyzing phenolic compounds: a green chemistry perspective	Makhija R, Barik P, Mehta A, Ganti SS, Asati V.	Anal Sci. 2024 Nov;40(11):1947-1968. doi: 10.1007/s44211-024-00640-5. Epub 2024 Aug 6.	Makhija R	Anal Sci	2024	2024-08-06			10.1007/s44211-024-00640-5
23019127	Recent advances in enrichment techniques for trace analysis in capillary electrophoresis	Wen Y, Li J, Ma J, Chen L.	Electrophoresis. 2012 Oct;33(19-20):2933-52. doi: 10.1002/elps.201200240. Epub 2012 Sep 28.	Wen Y	Electrophoresis	2012	2012-09-29			10.1002/elps.201200240
38133964	Mycotoxins in Vegetable Oils: A Review of Recent Developments, Current Challenges and Future Perspectives in Sample Preparation, Chromatographic Determination, and Analysis of Real Samples	Munjanja BK, Nomngongo PN, Mketo N.	Crit Rev Anal Chem. 2025;55(2):316-329. doi: 10.1080/10408347.2023.2286642. Epub 2023 Dec 22.	Munjanja BK	Crit Rev Anal Chem	2025	2023-12-22			10.1080/10408347.2023.2286642
35681373	Modern Analytical Methods for the Analysis of Pesticides in Grapes: A Review	Syrgabek Y, Alimzhanova M.	Foods. 2022 May 31;11(11):1623. doi: 10.3390/foods11111623.	Syrgabek Y	Foods	2022	2022-06-10	PMC9180315		10.3390/foods11111623
24611406	[The progress in speciation analysis of trace elements by atomic spectrometry]	Wang ZH, Wang XN, Ke CL, Lin Q.	Guang Pu Xue Yu Guang Pu Fen Xi. 2013 Dec;33(12):3377-82.	Wang ZH	Guang Pu Xue Yu Guang Pu Fen Xi	2013	2014-03-12

## Sheet: Scopus266
Authors	Author full names	Author(s) ID	Title	Year	Source title	Volume	Issue	Art. No.	Page start	Page end	Page count	DOI	Link	PubMed ID	EID
G., Catarro, GonÃ§alo; R., Pelixo, Rodrigo; M., FeijÃ³, Mariana; T., Rosado, Tiago; S.M., Socorro, SÃ­lvia M.; A.R., Araujo, AndrÃ© R.T.S.; E., Gallardo, E.	Catarro, GonÃ§alo (58077109600); Pelixo, Rodrigo (58782434100); FeijÃ³, Mariana (57202938101); Rosado, Tiago (57191891820); Socorro, SÃ­lvia M. (23097994600); Araujo, AndrÃ© R.T.S. (55249477200); Gallardo, E. (57197920214)	58077109600; 58782434100; 57202938101; 57191891820; 23097994600; 55249477200; 57197920214	Analytical Approaches Using GC-MS for the Detection of Pollutants in Wastewater Towards Environmental and Human Health Benefits: A Comprehensive Review	2025	Chemosensors	13	7	253			0	10.3390/chemosensors13070253	https://www.scopus.com/inward/record.uri?eid=2-s2.0-105011696591&doi=10.3390%2Fchemosensors13070253&partnerID=40&md5=a21553b3cbd422724453deeeee8bbaab		2-s2.0-105011696591
A., Naccarato, Attilio; R., Elliani, Rosangela; A., Tagarelli, Antonio	Naccarato, Attilio (35726033800); Elliani, Rosangela (56440208600); Tagarelli, Antonio (56973821600)	35726033800; 56440208600; 56973821600	Microextraction and Eco-Friendly Techniques Applied to Solid Matrices Followed by Chromatographic Analysis	2025	Separations	12	5	124			0	10.3390/separations12050124	https://www.scopus.com/inward/record.uri?eid=2-s2.0-105006716070&doi=10.3390%2Fseparations12050124&partnerID=40&md5=03e2ab43f693d836763b95b69d601049		2-s2.0-105006716070
L., Carbonell-Rozas, Laura; R., Capilla-Flores, Raquel; R., Romero-GonzÃ¡lez, Roberto; A., Garrido Frenich, Antonia	Carbonell-Rozas, Laura (57196088856); Capilla-Flores, Raquel (58886575600); Romero-GonzÃ¡lez, Roberto (15030309800); Garrido Frenich, Antonia (55664491700)	57196088856; 58886575600; 15030309800; 55664491700	(Natural) deep eutectic solvents in food safety: Innovations in sample preparation	2025	Advances in Sample Preparation	14		100188			0	10.1016/j.sampre.2025.100188	https://www.scopus.com/inward/record.uri?eid=2-s2.0-105004993590&doi=10.1016%2Fj.sampre.2025.100188&partnerID=40&md5=f61d5e772f46e5fc0ac6cc9a75be832e		2-s2.0-105004993590
B., Magqira, Bavuyile; P.N., Mahlambi, Precious Nokwethemba	Magqira, Bavuyile (59650191100); Mahlambi, Precious Nokwethemba (57207772622)	59650191100; 57207772622	Miniaturized green liquid-phase sample pre-concentration methods for pharmaceutical drugs assessment in wastewater	2025	Water and Environment Journal	39	2		143	167	0	10.1111/wej.12969	https://www.scopus.com/inward/record.uri?eid=2-s2.0-105003918553&doi=10.1111%2Fwej.12969&partnerID=40&md5=87451ea1ff1b1f1ff20f4dc8d9e56804		2-s2.0-105003918553
L., Nemcek, Lucia; I., HagarovÃ¡, Ingrid	Nemcek, Lucia (57211267291); HagarovÃ¡, Ingrid (8648567000)	57211267291; 8648567000	Challenges in Ultra-Trace Beryllium Analysis: Utilizing Recent Extraction Techniques in Combination with Spectrometric Detection	2025	Toxics	13	4	289			0	10.3390/toxics13040289	https://www.scopus.com/inward/record.uri?eid=2-s2.0-105003799122&doi=10.3390%2Ftoxics13040289&partnerID=40&md5=c090651e772c5509f8b088ca88630f27		2-s2.0-105003799122
S.A., Qadir, Syamand Ahmed; F.H., Awlqadr, Farhang Hameed; M.H., Qadir, Miran H.; S.R.A., Tobakari, Sherzad Rasul Abdulla; A.M., Faraj, Aryan Mahmood; S.H., Hamarashid, Sahar Hussein; T.A., Salih, Tablo Azad; M.N., Saeed, Mohammed N.	Qadir, Syamand Ahmed (57725095600); Awlqadr, Farhang Hameed (58690359800); Qadir, Miran H. (59409188700); Tobakari, Sherzad Rasul Abdulla (58112633300); Faraj, Aryan Mahmood (57724995400); Hamarashid, Sahar Hussein (57244163600); Salih, Tablo Azad (58931556600); Saeed, Mohammed N. (59541816900)	57725095600; 58690359800; 59409188700; 58112633300; 57724995400; 57244163600; 58931556600; 59541816900	Bioactivities, medicinal properties, and advanced extraction techniques of Tarragon (Artemisia dracunculus): a comprehensive review	2025	Journal of Herbal Medicine	50		100989			0	10.1016/j.hermed.2024.100989	https://www.scopus.com/inward/record.uri?eid=2-s2.0-85217471769&doi=10.1016%2Fj.hermed.2024.100989&partnerID=40&md5=b0abc70a7871d22f7a9c94b889a16af2		2-s2.0-85217471769
J., Li, Jingna; X., Xu, Xuemeng; X., Cui, Xiaoshuang; Y., Sun, Yaming; C., Song, Chenchen; Y., Hu, Yongxing; W., Zhao, Wenjie; L., He, Lijun	Li, Jingna (58184870200); Xu, Xuemeng (59606698900); Cui, Xiaoshuang (59509763000); Sun, Yaming (57211937984); Song, Chenchen (57220083856); Hu, Yongxing (57203764198); Zhao, Wenjie (57145346600); He, Lijun (7403374026)	58184870200; 59606698900; 59509763000; 57211937984; 57220083856; 57203764198; 57145346600; 7403374026	A recent overview of the application of emerging extraction medium-based sample preparation for the determination of aflatoxins and their precursors in food samples	2025	Journal of Chromatography A	1743		465678			0	10.1016/j.chroma.2025.465678	https://www.scopus.com/inward/record.uri?eid=2-s2.0-85214688536&doi=10.1016%2Fj.chroma.2025.465678&partnerID=40&md5=0ef2961ca1b10534fdf20d738f4a118d	39813912	2-s2.0-85214688536
Y.T., Yang, Yu Tong; Y., Zhang, Yuan; Y., Bian, Yu; J., Zhu, Juan; X., Feng, Xuesong	Yang, Yu Tong (59541870300); Zhang, Yuan (56622521400); Bian, Yu (57210885511); Zhu, Juan (55953516800); Feng, Xuesong (56720619400)	59541870300; 56622521400; 57210885511; 55953516800; 56720619400	Trends in extraction and purification methods of Lignans in plant-derived foods	2025	Food Chemistry: X	26		102249			0	10.1016/j.fochx.2025.102249	https://www.scopus.com/inward/record.uri?eid=2-s2.0-85216864882&doi=10.1016%2Fj.fochx.2025.102249&partnerID=40&md5=4c03e4bd494db6e5044818b69c8d667e		2-s2.0-85216864882
M.F., Nezhad, Marzieh Fallahi; A., Foroozandeh, Amin; H., Salar Amoli, Hossein; M., Hasanzadeh, Mohammad	Nezhad, Marzieh Fallahi (59473841100); Foroozandeh, Amin (58489602500); Salar Amoli, Hossein (55974723000); Hasanzadeh, Mohammad (6507104474)	59473841100; 58489602500; 55974723000; 6507104474	Chelating agent-assisted extraction of toxic elements towards ensuring food and beverage safety: Advances and challenges	2025	TrAC - Trends in Analytical Chemistry	183		118104			0	10.1016/j.trac.2024.118104	https://www.scopus.com/inward/record.uri?eid=2-s2.0-85212233541&doi=10.1016%2Fj.trac.2024.118104&partnerID=40&md5=64ec3eff8c189ebefbdcb3e159ccc76b		2-s2.0-85212233541
L., Zhao, Lizhu; H.L., Cao, Hui Ling; Z., He, Zhiqiang; Y., Sun, Yuan; L., Fang, Linlin; W., Li, Wenlan	Zhao, Lizhu (57216417297); Cao, Hui Ling (59479664400); He, Zhiqiang (59224794600); Sun, Yuan (55899132200); Fang, Linlin (56720708400); Li, Wenlan (55718647100)	57216417297; 59479664400; 59224794600; 55899132200; 56720708400; 55718647100	Recent advances in green solvents-based liquid-phase microextraction techniques for chromatographic analysis of active components in traditional Chinese medicine	2025	Journal of Chromatography A	1741		465604			0	10.1016/j.chroma.2024.465604	https://www.scopus.com/inward/record.uri?eid=2-s2.0-85212550500&doi=10.1016%2Fj.chroma.2024.465604&partnerID=40&md5=db0730e9a71ca89bad91d9a6fc7251af	39708523	2-s2.0-85212550500
Q., Salamat, Qamar; M.B., Ã–zen, MÃ¼rÃ¼vvet Begum; M., Soylak, Mustafa	Salamat, Qamar (57192559720); Ã–zen, MÃ¼rÃ¼vvet Begum (57194341907); Soylak, Mustafa (7006488616)	57192559720; 57194341907; 7006488616	Green sample preparation techniques for trace analysis of organic species in cosmetic and Personal Care Products	2025	Microchemical Journal	208		112286			0	10.1016/j.microc.2024.112286	https://www.scopus.com/inward/record.uri?eid=2-s2.0-85210976799&doi=10.1016%2Fj.microc.2024.112286&partnerID=40&md5=4bcb1958bc14c7361896cf5b4eb936c1		2-s2.0-85210976799
L.R., Amaral, Leonardo Rabello; M.R., Gama, Mariana Roberto; T.M., Pizzolato, TÃ¢nia Mara	Amaral, Leonardo Rabello (58132065000); Gama, Mariana Roberto (55227499400); Pizzolato, TÃ¢nia Mara (6701717933)	58132065000; 55227499400; 6701717933	Ionic liquids in dispersive liquidâ€“liquid microextraction for environmental aqueous samples	2025	Microchemical Journal	208		112254			0	10.1016/j.microc.2024.112254	https://www.scopus.com/inward/record.uri?eid=2-s2.0-85210637702&doi=10.1016%2Fj.microc.2024.112254&partnerID=40&md5=76076a21ccd7b3610e65b78092136879		2-s2.0-85210637702
K.S.J., Tay, Karen Sze Jie; H., See, Hongheng	Tay, Karen Sze Jie (57963290700); See, Hongheng (8619582600)	57963290700; 8619582600	Recent Advances in Dispersive Liquid-Liquid Microextraction for Pharmaceutical Analysis	2025	Critical Reviews in Analytical Chemistry	55	3		559	580	0	10.1080/10408347.2023.2299280	https://www.scopus.com/inward/record.uri?eid=2-s2.0-85181038897&doi=10.1080%2F10408347.2023.2299280&partnerID=40&md5=33e4767702b5bb0c994c9d5f4e357a38	38165816	2-s2.0-85181038897
B.K., Munjanja, Basil K.; P.N., Nomngongo, Philiswa Nosizo; N., Mketo, Nomvano	Munjanja, Basil K. (57203500175); Nomngongo, Philiswa Nosizo (47361354700); Mketo, Nomvano (56386259700)	57203500175; 47361354700; 56386259700	Mycotoxins in Vegetable Oils: A Review of Recent Developments, Current Challenges and Future Perspectives in Sample Preparation, Chromatographic Determination, and Analysis of Real Samples	2025	Critical Reviews in Analytical Chemistry	55	2		316	329	0	10.1080/10408347.2023.2286642	https://www.scopus.com/inward/record.uri?eid=2-s2.0-85180246285&doi=10.1080%2F10408347.2023.2286642&partnerID=40&md5=a225a6e67fd775ea412c2c7faf4fe70b	38133964	2-s2.0-85180246285
S., Javid, Saleem; K., Ramya, Krishnappa; M.G., Ahmed, Mohammed Gulzar; N., Zahiya, Nafeesath; N., Thansheefa, Nafisa; A.K., Anas, Abdul Kadar; F., Mahfeela, Fathimath; Reeha; F., Sha, Fariz; R., Sultana, Rokeya	Javid, Saleem (57220109755); Ramya, Krishnappa (57212691594); Ahmed, Mohammed Gulzar (56006405200); Zahiya, Nafeesath (59749538600); Thansheefa, Nafisa (59749375700); Anas, Abdul Kadar (59749538700); Mahfeela, Fathimath (59749375800); Reeha (59749375900); Sha, Fariz (59749538800); Sultana, Rokeya (37062035300)	57220109755; 57212691594; 56006405200; 59749538600; 59749375700; 59749538700; 59749375800; 59749375900; 59749538800; 37062035300	Bioanalysis of antihypertensive drugs by LC-MS: a fleeting look at the regulatory guidelines and artificial intelligence	2025	Bioanalysis	17	7		471	487	0	10.1080/17576180.2025.2489917	https://www.scopus.com/inward/record.uri?eid=2-s2.0-105003470953&doi=10.1080%2F17576180.2025.2489917&partnerID=40&md5=9f29e878e93b5dd91f7177d77227e95d	40256889	2-s2.0-105003470953
Q., Wang, Qian; Y., Zhang, Yuan; Y., Zhou, Yu; F., Chen, Fang; X., Feng, Xuesong	Wang, Qian (56978393100); Zhang, Yuan (56622521400); Zhou, Yu (57202644170); Chen, Fang (57207166414); Feng, Xuesong (56720619400)	56978393100; 56622521400; 57202644170; 57207166414; 56720619400	Recent advances in microextraction techniques for sensitive determination of synthetic musks in complex samples	2024	Trends in Environmental Analytical Chemistry	44		e00241			0	10.1016/j.teac.2024.e00241	https://www.scopus.com/inward/record.uri?eid=2-s2.0-85204048187&doi=10.1016%2Fj.teac.2024.e00241&partnerID=40&md5=a1ea783746d0b8b5c5f7825d4979b956		2-s2.0-85204048187
R., Du, Rongzhu; Y., Zhang, Yuan; Y., Bian, Yu; C., Yang, Chunyu; X., Feng, Xuesong; Z., He, Zhenwei	Du, Rongzhu (58569777700); Zhang, Yuan (56622521400); Bian, Yu (57210885511); Yang, Chunyu (57430380100); Feng, Xuesong (56720619400); He, Zhenwei (57189499036)	58569777700; 56622521400; 57210885511; 57430380100; 56720619400; 57189499036	Rhodamine and related substances in food: Recent updates on pretreatment and analysis methods	2024	Food Chemistry	459		140384			0	10.1016/j.foodchem.2024.140384	https://www.scopus.com/inward/record.uri?eid=2-s2.0-85198070990&doi=10.1016%2Fj.foodchem.2024.140384&partnerID=40&md5=5ff788801a080e0f12dd7d8bc38e8bc9	38996634	2-s2.0-85198070990
E., Etana, Endalkachew; B., Mekassa, Birhanu	Etana, Endalkachew (58926247400); Mekassa, Birhanu (57023910100)	58926247400; 57023910100	A development in greener microextraction methods for analysis of pesticide residues in environmental water samples: A review	2024	Chinese Journal of Analytical Chemistry	52	11	100458			0	10.1016/j.cjac.2024.100458	https://www.scopus.com/inward/record.uri?eid=2-s2.0-85210138116&doi=10.1016%2Fj.cjac.2024.100458&partnerID=40&md5=d57f0d694d064375ec86349097848f5c		2-s2.0-85210138116
F.N., CastaÃ±eda, Federico N.; D.L., Prince, Daiana L.; S.R., Peirano, SofÃ­a R.; S., Giovannoni, Sol; R.N., Echevarria, Romina N.; S., Keunchkarian, Sonia; M.R., Reta, Mario R.	CastaÃ±eda, Federico N. (58942266100); Prince, Daiana L. (59229966500); Peirano, SofÃ­a R. (59177416900); Giovannoni, Sol (57992795100); Echevarria, Romina N. (56641347200); Keunchkarian, Sonia (6504756644); Reta, Mario R. (6602108539)	58942266100; 59229966500; 59177416900; 57992795100; 56641347200; 6504756644; 6602108539	â€œNew sorbents for sample pretreatment: Development and applicationsâ€	2024	TrAC - Trends in Analytical Chemistry	180		117924			0	10.1016/j.trac.2024.117924	https://www.scopus.com/inward/record.uri?eid=2-s2.0-85201773571&doi=10.1016%2Fj.trac.2024.117924&partnerID=40&md5=e785eeb53517aa93981a08a004a32763		2-s2.0-85201773571
R., Makhija, Rahul; P., Barik, Pallavi; A., Mehta, Ashish; S.S., Ganti, Subrahmanya Sarma; V.K., Asati, Vivek Kumar	Makhija, Rahul (59156614300); Barik, Pallavi (59202484800); Mehta, Ashish (59201808300); Ganti, Subrahmanya Sarma (7004505442); Asati, Vivek Kumar (56387567700)	59156614300; 59202484800; 59201808300; 7004505442; 56387567700	Sustainable approaches to analyzing phenolic compounds: a green chemistry perspective	2024	Analytical Sciences	40	11		1947	1968	0	10.1007/s44211-024-00640-5	https://www.scopus.com/inward/record.uri?eid=2-s2.0-85200696053&doi=10.1007%2Fs44211-024-00640-5&partnerID=40&md5=17dd917754b4ee63a117509b698d587c	39107656	2-s2.0-85200696053
I., Notardonato, Ivan; P., Avino, Pasquale	Notardonato, Ivan (26027120700); Avino, Pasquale (55916508700)	26027120700; 55916508700	Dispersive Liquidâ€“Liquid Micro Extraction: An Analytical Technique Undergoing Continuous Evolution and Developmentâ€”A Review of the Last 5 Years	2024	Separations	11	7	203			0	10.3390/separations11070203	https://www.scopus.com/inward/record.uri?eid=2-s2.0-85199522134&doi=10.3390%2Fseparations11070203&partnerID=40&md5=8534a6f8ec3f272d702c6475816a7004		2-s2.0-85199522134
Y., Sohrabi, Younes; F., Rahimian, Fatemeh; S., Yousefinejad, Saeed; F., Aliasghari, Fereshteh; E., Soleimani, Esmaeel	Sohrabi, Younes (57188809224); Rahimian, Fatemeh (57576739400); Yousefinejad, Saeed (26647937200); Aliasghari, Fereshteh (57195775074); Soleimani, Esmaeel (54998990700)	57188809224; 57576739400; 26647937200; 57195775074; 54998990700	Microextraction techniques for occupational biological monitoring: Basic principles, current applications and future perspectives	2024	Biomedical Chromatography	38	7	e5883			0	10.1002/bmc.5883	https://www.scopus.com/inward/record.uri?eid=2-s2.0-85192253399&doi=10.1002%2Fbmc.5883&partnerID=40&md5=8b033b57d4b5b7fb2560b7377cdadde1	38712625	2-s2.0-85192253399
S., Kumar, Shivam; S., Satapathy, Sourabh; B.D., Kurmi, Balak Das; G.D., Gupta, Ghanshyam Das; P., Patel, Preeti	Kumar, Shivam (57666527500); Satapathy, Sourabh (58922097700); Kurmi, Balak Das (36135668400); Gupta, Ghanshyam Das (57930439500); Patel, Preeti (57192078961)	57666527500; 58922097700; 36135668400; 57930439500; 57192078961	Recent overview of microextraction of metal ions and pharmaceuticals by solidified floating organic drop microextraction techniques	2024	Separation Science Plus	7	6	2400018			0	10.1002/sscp.202400018	https://www.scopus.com/inward/record.uri?eid=2-s2.0-85186860330&doi=10.1002%2Fsscp.202400018&partnerID=40&md5=35bd206e90a03a5d39c8167c76b3f5d2		2-s2.0-85186860330
Y., Bian, Yu; Y., Zhang, Yuan; X., Feng, Xuesong; H., Gao, Huiyuan	Bian, Yu (57210885511); Zhang, Yuan (56622521400); Feng, Xuesong (56720619400); Gao, Huiyuan (55473279300)	57210885511; 56622521400; 56720619400; 55473279300	Marine toxins in seafood: Recent updates on sample pretreatment and determination techniques	2024	Food Chemistry	438		137995			0	10.1016/j.foodchem.2023.137995	https://www.scopus.com/inward/record.uri?eid=2-s2.0-85178442739&doi=10.1016%2Fj.foodchem.2023.137995&partnerID=40&md5=ff70e72b90a6a5f4bc288c20b3febc03	38029684	2-s2.0-85178442739
N.P., Kalogiouri, Natasa P.; C., Papatheocharidou, Christina; V.F., Samanidou, Victoria F.	Kalogiouri, Natasa P. (55795994000); Papatheocharidou, Christina (58488226500); Samanidou, Victoria F. (7003896015)	55795994000; 58488226500; 7003896015	Recent advances towards the use of deep eutectic solvents and cyclodextrins in the extraction of food contaminants: From traditional sample pretreatment techniques to green microextraction and beyond	2024	TrAC - Trends in Analytical Chemistry	173		117649			0	10.1016/j.trac.2024.117649	https://www.scopus.com/inward/record.uri?eid=2-s2.0-85187790605&doi=10.1016%2Fj.trac.2024.117649&partnerID=40&md5=b6972cc49bafd25fd82d6149d086c200		2-s2.0-85187790605
S.C., Cunha, S. C.; R.A.S., Lapa, Rui A.S.; J.O., Fernandes, JosÃ© Oliveira	Cunha, S. C. (7005941845); Lapa, Rui A.S. (7004560552); Fernandes, JosÃ© Oliveira (7201540303)	7005941845; 7004560552; 7201540303	Deep eutectic solvents for microextraction of endocrine disruptor contaminants from water and food: Review	2024	TrAC - Trends in Analytical Chemistry	171		117495			0	10.1016/j.trac.2023.117495	https://www.scopus.com/inward/record.uri?eid=2-s2.0-85183338621&doi=10.1016%2Fj.trac.2023.117495&partnerID=40&md5=07f1eb4351e75bdd979e4247d249ab11		2-s2.0-85183338621
B., Jain, Bharti; R., Jain, Rajeev; P.M., Nowak, PaweÅ‚ Mateusz; N., Ali, Nemat; M.N., Ansari, Mohd Nazam; A., Kabir, Abuzar; L.P., Chandravanshi, Lalit Pratap; S., Sharma, Shweta	Jain, Bharti (57958776900); Jain, Rajeev (7403423911); Nowak, PaweÅ‚ Mateusz (56828917200); Ali, Nemat (53979456800); Ansari, Mohd Nazam (55635743300); Kabir, Abuzar (7005744830); Chandravanshi, Lalit Pratap (48860997900); Sharma, Shweta (56590952900)	57958776900; 7403423911; 56828917200; 53979456800; 55635743300; 7005744830; 48860997900; 56590952900	Comparison of various sample preparation methods for benzodiazepines in terms of the principles of white analytical chemistry	2024	TrAC - Trends in Analytical Chemistry	171		117524			0	10.1016/j.trac.2024.117524	https://www.scopus.com/inward/record.uri?eid=2-s2.0-85182507044&doi=10.1016%2Fj.trac.2024.117524&partnerID=40&md5=7317cc1d3398926772c0a9e16eacdf8d		2-s2.0-85182507044
N., Shende, Nandini; G., Hippargi, Girivyankatesh; A.R., Kumar, Asirvatham Ramesh	Shende, Nandini (58845531900); Hippargi, Girivyankatesh (56012545000); Kumar, Asirvatham Ramesh (57226075174)	58845531900; 56012545000; 57226075174	Assessment of phthalates in water matrices: a state-of-the-art review	2024	International Journal of Environmental Analytical Chemistry						0	10.1080/03067319.2024.2431881	https://www.scopus.com/inward/record.uri?eid=2-s2.0-85210478428&doi=10.1080%2F03067319.2024.2431881&partnerID=40&md5=cb829b7bffe448cc0cd58f2ad7a96254		2-s2.0-85210478428
N., Sharma, Nikhil; S., Thakur, Sweezee; A., Bains, Aarti; K.S., Sridhar, Kandi S.; S.B., Dhull, Sanju Bala; S., Janghu, Sandeep; M., Sharma, Minaxi; S., Patil, Sandip; P., Chawla, Prince	Sharma, Nikhil (59371458100); Thakur, Sweezee (58479588400); Bains, Aarti (57217507769); Sridhar, Kandi S. (57203681741); Dhull, Sanju Bala (57195536257); Janghu, Sandeep (57200047385); Sharma, Minaxi (59222980400); Patil, Sandip (55345976900); Chawla, Prince (56270543500)	59371458100; 58479588400; 57217507769; 57203681741; 57195536257; 57200047385; 59222980400; 55345976900; 56270543500	Advancements in Fluorescence Sensing: Carbon Quantum Dots for Acrylamide Detection in Food	2024	Journal of Food Biochemistry	2024		5045531			0	10.1155/2024/5045531	https://www.scopus.com/inward/record.uri?eid=2-s2.0-85206601094&doi=10.1155%2F2024%2F5045531&partnerID=40&md5=c34dcc8600cd7ed13d4332a047e84bf6		2-s2.0-85206601094
G., Peris-Pastor, Guillem; C., AzorÃ­n, Cristian; J., Grau, JosÃ©; J.L., BenedÃ©, Juan L.; A., Chisvert, A.	Peris-Pastor, Guillem (57226833291); AzorÃ­n, Cristian (57265181900); Grau, JosÃ© (57205736380); BenedÃ©, Juan L. (44360995500); Chisvert, A. (56001948700)	57226833291; 57265181900; 57205736380; 44360995500; 56001948700	Miniaturization as a smart strategy to achieve greener sample preparation approaches: A view through greenness assessment	2024	TrAC - Trends in Analytical Chemistry	170		117434			0	10.1016/j.trac.2023.117434	https://www.scopus.com/inward/record.uri?eid=2-s2.0-85181727513&doi=10.1016%2Fj.trac.2023.117434&partnerID=40&md5=f63de6df304514d87e525d6c5dd4e4fc		2-s2.0-85181727513
H., Faraji, Hakim	Faraji, Hakim (57211178641)	57211178641	Advancements in overcoming challenges in dispersive liquid-liquid microextraction: An overview of advanced strategies	2024	TrAC - Trends in Analytical Chemistry	170		117429			0	10.1016/j.trac.2023.117429	https://www.scopus.com/inward/record.uri?eid=2-s2.0-85181710361&doi=10.1016%2Fj.trac.2023.117429&partnerID=40&md5=7aad7fe753b3084b247103007ef86ad0		2-s2.0-85181710361
X., Wei, Xinwei; Y., Zhang, Yuan; Y., Zhou, Yu; M., Li, Ming; Z., Liu, Zhifei; X., Feng, Xuesong; Y., Tan, Yue	Wei, Xinwei (58557430200); Zhang, Yuan (56622521400); Zhou, Yu (57202644170); Li, Ming (56994170100); Liu, Zhifei (55859830700); Feng, Xuesong (56720619400); Tan, Yue (57195371073)	58557430200; 56622521400; 57202644170; 56994170100; 55859830700; 56720619400; 57195371073	A Review on Pretreatment and Analysis Methods of Polyether Antibiotics in Complex Samples	2024	Critical Reviews in Analytical Chemistry	54	8		3453	3477	0	10.1080/10408347.2023.2251156	https://www.scopus.com/inward/record.uri?eid=2-s2.0-85169315366&doi=10.1080%2F10408347.2023.2251156&partnerID=40&md5=e19af257c10dbf91f9ca31b91ca5bff4	37647335	2-s2.0-85169315366
A., Ren, Ai; Y., Zhang, Yuan; Y., Bian, Yu; Y., Liu, Yajie; Y., Zhang, Yixin; C., Ren, Chenjie; Y., Zhou, Yu; T., Zhang, Ting; X., Feng, Xuesong	Ren, Ai (58236251300); Zhang, Yuan (56622521400); Bian, Yu (57210885511); Liu, Yajie (58236026800); Zhang, Yixin (58101447400); Ren, Chenjie (58529027800); Zhou, Yu (57202644170); Zhang, Ting (58528492300); Feng, Xuesong (56720619400)	58236251300; 56622521400; 57210885511; 58236026800; 58101447400; 58529027800; 57202644170; 58528492300; 56720619400	Pyrazines in food samples: Recent update on occurrence, formation, sampling, pretreatment and analysis methods	2024	Food Chemistry	430		137086			0	10.1016/j.foodchem.2023.137086	https://www.scopus.com/inward/record.uri?eid=2-s2.0-85167464361&doi=10.1016%2Fj.foodchem.2023.137086&partnerID=40&md5=6a0729ab01c8d30eb2fbbb5ab4c371f7	37566982	2-s2.0-85167464361
A., Pourali, Ali; A., Abbasalizadeh, Aysa; M.R., Afshar Mogaddam, Mohammad Reza; M.A., Farajzadeh, M. A.; M., Tuzen, M.; M., Nemati, Mahboob	Pourali, Ali (57733370800); Abbasalizadeh, Aysa (57539755100); Afshar Mogaddam, Mohammad Reza (56644711900); Farajzadeh, M. A. (6603835240); Tuzen, M. (6603926737); Nemati, Mahboob (8595539400)	57733370800; 57539755100; 56644711900; 6603835240; 6603926737; 8595539400	Liquid Phase Microextraction of Hazardous Compounds in Dairy Products; Principal and Practical Aspects	2024	Critical Reviews in Analytical Chemistry	54	8		2810	2826	0	10.1080/10408347.2023.2204966	https://www.scopus.com/inward/record.uri?eid=2-s2.0-85159147371&doi=10.1080%2F10408347.2023.2204966&partnerID=40&md5=caab806440295b5119cecfd3e707c64c	37166194	2-s2.0-85159147371
J.M., Kokosa, John M.	Kokosa, John M. (6701731087)	6701731087	The role of liquid phase microextraction in plant and animal food analysis	2024	Exploration of Foods and Foodomics	2	4		275	312	0	10.37349/eff.2024.00038	https://www.scopus.com/inward/record.uri?eid=2-s2.0-105008937013&doi=10.37349%2Feff.2024.00038&partnerID=40&md5=9a894caeebfb9f00335ba2643c4f244c		2-s2.0-105008937013
Z., Wang, Zijun; X., Qin, Xin; H., Dong, Hongqiang; Y., Liang, You; Z., Huo, Zhongyang; K., Qian, Kun; F., Yang, Fengping	Wang, Zijun (58771912300); Qin, Xin (58783012800); Dong, Hongqiang (57194004764); Liang, You (57194004899); Huo, Zhongyang (8833301500); Qian, Kun (57196667932); Yang, Fengping (57749555500)	58771912300; 58783012800; 57194004764; 57194004899; 8833301500; 57196667932; 57749555500	Applications of Ionic Liquids in the Field of Agriculture: A Review	2023	Agriculture (Switzerland)	13	12	2279			0	10.3390/agriculture13122279	https://www.scopus.com/inward/record.uri?eid=2-s2.0-85180662073&doi=10.3390%2Fagriculture13122279&partnerID=40&md5=82df8e89b0112446eaa63ca378a5cd8c		2-s2.0-85180662073
V., RodrÃ­guez-SaldaÃ±a, VerÃ³nica; C., Castro-GarcÃ­a, CÃ©sar; R., RodrÃ­guez, Rogelio; L.O., Leal, Luz O.	RodrÃ­guez-SaldaÃ±a, VerÃ³nica (57204695843); Castro-GarcÃ­a, CÃ©sar (57208530177); RodrÃ­guez, Rogelio (57212536174); Leal, Luz O. (7103037979)	57204695843; 57208530177; 57212536174; 7103037979	Advances in the extraction methods for the environmental analysis of non-steroidal anti-inflammatory drugs (NSAIDs)	2023	TrAC - Trends in Analytical Chemistry	169		117409			0	10.1016/j.trac.2023.117409	https://www.scopus.com/inward/record.uri?eid=2-s2.0-85176125909&doi=10.1016%2Fj.trac.2023.117409&partnerID=40&md5=3d0a358c2b11b1a672178ac99347cd1c		2-s2.0-85176125909
J., Moredaâ€“PiÃ±eiro, Jorge; A., Moreda-PiÃ±eiro, Antonio	Moredaâ€“PiÃ±eiro, Jorge (7003842319); Moreda-PiÃ±eiro, Antonio (7004280422)	7003842319; 7004280422	Recent advances in coupled green assisted extraction techniques for foodstuff analysis	2023	TrAC - Trends in Analytical Chemistry	169		117411			0	10.1016/j.trac.2023.117411	https://www.scopus.com/inward/record.uri?eid=2-s2.0-85175562284&doi=10.1016%2Fj.trac.2023.117411&partnerID=40&md5=5ddcf45f99e8fbb307f454ba4c153218		2-s2.0-85175562284
Y., Zhou, Yu; J., Lin, Jiayuan; Y., Bian, Yu; C., Ren, Chenjie; N., Xiao-Li, Ni; C., Yang, Chunyu; X., Xu, Xiaoxue; X., Feng, Xuesong	Zhou, Yu (57202644170); Lin, Jiayuan (58569644500); Bian, Yu (57210885511); Ren, Chenjie (58529027800); Xiao-Li, Ni (58660157100); Yang, Chunyu (57430380100); Xu, Xiaoxue (55621873900); Feng, Xuesong (56720619400)	57202644170; 58569644500; 57210885511; 58529027800; 58660157100; 57430380100; 55621873900; 56720619400	Non-steroidal anti-inflammatory drugs (NSAIDs) in the environment: Updates on pretreatment and determination methods	2023	Ecotoxicology and Environmental Safety	267		115624			0	10.1016/j.ecoenv.2023.115624	https://www.scopus.com/inward/record.uri?eid=2-s2.0-85174704661&doi=10.1016%2Fj.ecoenv.2023.115624&partnerID=40&md5=599a7463c22129395b72860f9dda69ee	37890254	2-s2.0-85174704661
R., Jain, Rajeev; N.F., Yahaya, Noorfatimah Fatimah; A.H., Mohamed, Ahmad Husaini; A., Kabir, Abuzar; L.P., Chandravanshi, Lalit Pratap; M., AbdElrahman, Mohamed; M.M., Ghoneim, Mohammed M.; S.M., Bakkannavar, Shankar M.	Jain, Rajeev (7403423911); Yahaya, Noorfatimah Fatimah (55891615400); Mohamed, Ahmad Husaini (57205291313); Kabir, Abuzar (7005744830); Chandravanshi, Lalit Pratap (48860997900); AbdElrahman, Mohamed (57357680100); Ghoneim, Mohammed M. (58146116200); Bakkannavar, Shankar M. (34970692400)	7403423911; 55891615400; 57205291313; 7005744830; 48860997900; 57357680100; 58146116200; 34970692400	The role of emerging sample preparation methods in postmortem toxicology: Green and sustainable approaches	2023	TrAC - Trends in Analytical Chemistry	168		117354			0	10.1016/j.trac.2023.117354	https://www.scopus.com/inward/record.uri?eid=2-s2.0-85173619271&doi=10.1016%2Fj.trac.2023.117354&partnerID=40&md5=8709bc5c2b911ddd8be6ac9b9007571f		2-s2.0-85173619271
M., Jin, Min; Z., Wen, Zhifeng; Y., Liu, Yajie; M., Qian, Min; Y., Zhou, Yu; Y., Bian, Yu; Y., Zhang, Yuan; X., Feng, Xuesong	Jin, Min (58565219200); Wen, Zhifeng (55335023100); Liu, Yajie (58236026800); Qian, Min (58832231400); Zhou, Yu (57202644170); Bian, Yu (57210885511); Zhang, Yuan (56622521400); Feng, Xuesong (56720619400)	58565219200; 55335023100; 58236026800; 58832231400; 57202644170; 57210885511; 56622521400; 56720619400	Trihalomethanes in water samples: Recent update on pretreatment and detection methods	2023	Chemosphere	341		140005			0	10.1016/j.chemosphere.2023.140005	https://www.scopus.com/inward/record.uri?eid=2-s2.0-85170075623&doi=10.1016%2Fj.chemosphere.2023.140005&partnerID=40&md5=e79f69dec1ac2b0f74d8e69ce32c3253	37652249	2-s2.0-85170075623
M., Hamed, Mahmoud; I.A., Abdallah, Inas A.; A., Bedair, Alaa; F.R., Mansour, Fotouh R.	Hamed, Mahmoud (57223235816); Abdallah, Inas A. (55846414300); Bedair, Alaa (57221563874); Mansour, Fotouh R. (54988261900)	57223235816; 55846414300; 57221563874; 54988261900	Sample preparation methods for determination of quercetin and quercetin glycosides in diverse matrices	2023	Microchemical Journal	194		109233			0	10.1016/j.microc.2023.109233	https://www.scopus.com/inward/record.uri?eid=2-s2.0-85170029191&doi=10.1016%2Fj.microc.2023.109233&partnerID=40&md5=fd221e72707b03c688171c4d927071ce		2-s2.0-85170029191
J.A., Custodio-Mendoza, Jorge Antonio; A.M., Ares-Fuentes, Ana M.; A.M., Carro, A. M.	Custodio-Mendoza, Jorge Antonio (57201215563); Ares-Fuentes, Ana M. (57220154437); Carro, A. M. (7003639904)	57201215563; 57220154437; 7003639904	Innovative Solutions for Food Analysis: Microextraction Techniques in Lipid Peroxidation Product Detection	2023	Separations	10	10	531			0	10.3390/separations10100531	https://www.scopus.com/inward/record.uri?eid=2-s2.0-85175455397&doi=10.3390%2Fseparations10100531&partnerID=40&md5=99854e241dbef8a0fea67f639c50d941		2-s2.0-85175455397
A., SebastiÃ , Albert; N., PallarÃ©s, Noelia; L., Bridgeman, Luna; A., Juan-GarcÃ­a, Ana; J.M., Castagnini, J. M.; E., Ferrer, Emilia; F.J., Barba, Francisco J.; H., Berrada, Houda	SebastiÃ , Albert (57225037883); PallarÃ©s, Noelia (57197874750); Bridgeman, Luna (58575031600); Juan-GarcÃ­a, Ana (56962753500); Castagnini, J. M. (56401130100); Ferrer, Emilia (57218539549); Barba, Francisco J. (36190434200); Berrada, Houda (6507198576)	57225037883; 57197874750; 58575031600; 56962753500; 56401130100; 57218539549; 36190434200; 6507198576	A critical review of acrylamide green extraction and determination in food matrices: Current insights and future perspectives	2023	TrAC - Trends in Analytical Chemistry	167		117267			0	10.1016/j.trac.2023.117267	https://www.scopus.com/inward/record.uri?eid=2-s2.0-85171127415&doi=10.1016%2Fj.trac.2023.117267&partnerID=40&md5=8491e41253314f04aee425de0c7de99e		2-s2.0-85171127415
A.K., El-Deen, Asmaa Kamal; H.M., Elmansi, Heba M.; F.F., Belal, Fathalla F.; G., Magdy, Galal	El-Deen, Asmaa Kamal (57132736500); Elmansi, Heba M. (36140071600); Belal, Fathalla F. (56256873300); Magdy, Galal (57195233977)	57132736500; 36140071600; 56256873300; 57195233977	Recent advances in dispersion strategies for dispersive liquidâ€“liquid microextraction from green chemistry perspectives	2023	Microchemical Journal	191		108807			0	10.1016/j.microc.2023.108807	https://www.scopus.com/inward/record.uri?eid=2-s2.0-85156174123&doi=10.1016%2Fj.microc.2023.108807&partnerID=40&md5=2d27d8e7daa4ccdc115195505677f99d		2-s2.0-85156174123
O., Ozalp, Ozgur; M., Soylak, Mustafa	Ozalp, Ozgur (57197774524); Soylak, Mustafa (7006488616)	57197774524; 7006488616	Microextraction Methods for the Separation-Preconcentration and Determination of Food Dyes: A Minireview	2023	Analytical Letters	56	15		2473	2490	0	10.1080/00032719.2023.2175212	https://www.scopus.com/inward/record.uri?eid=2-s2.0-85147648360&doi=10.1080%2F00032719.2023.2175212&partnerID=40&md5=92c152d0bc2bc845348b6dea8a09c984		2-s2.0-85147648360
V., Greco, Valentina; M., Locatelli, Marcello; F., Savini, Fabio; U.D., Grazia, Ugo De; O., Montanaro, Ottavia; E., Rosato, Enrica; M., Perrucci, Miryam; L., Ciriolo, Luigi; A., Kabir, Abuzar; H.Ä°., Ulusoy, Halil Ä°brahim	Greco, Valentina (58076823900); Locatelli, Marcello (7005790232); Savini, Fabio (57519131100); Grazia, Ugo De (57216566966); Montanaro, Ottavia (58076550500); Rosato, Enrica (57192073631); Perrucci, Miryam (58076001600); Ciriolo, Luigi (58076824000); Kabir, Abuzar (7005744830); Ulusoy, Halil Ä°brahim (36053964500)	58076823900; 7005790232; 57519131100; 57216566966; 58076550500; 57192073631; 58076001600; 58076824000; 7005744830; 36053964500	New Challenges in (Bio)Analytical Sample Treatment Procedures for Clinical Applications	2023	Separations	10	1	62			0	10.3390/separations10010062	https://www.scopus.com/inward/record.uri?eid=2-s2.0-85146748188&doi=10.3390%2Fseparations10010062&partnerID=40&md5=732d0f413c03af1fbb9433ea41916965		2-s2.0-85146748188
V.J., Ferreira, Vanessa Jesus; F.B.S., Virgens, Fernanda B.S.; L.N., Pires, LaÃ­s N.; F.D.S., de Souza Dias, FÃ¡bio De Souza; V.A., Lemos, Valfredo Azevedo; L.S.G., Teixeira, Leonardo Sena Gomes	Ferreira, Vanessa Jesus (57218616118); Virgens, Fernanda B.S. (57858303100); Pires, LaÃ­s N. (57192916242); de Souza Dias, FÃ¡bio De Souza (14064537200); Lemos, Valfredo Azevedo (7005042055); Teixeira, Leonardo Sena Gomes (7101723195)	57218616118; 57858303100; 57192916242; 14064537200; 7005042055; 7101723195	Liquid-phase extraction combined with X-ray fluorescence spectrometry for the elemental determination	2023	Applied Spectroscopy Reviews	58	9		610	628	0	10.1080/05704928.2022.2113537	https://www.scopus.com/inward/record.uri?eid=2-s2.0-85136547173&doi=10.1080%2F05704928.2022.2113537&partnerID=40&md5=afd7f6bdceabd2b3c56ffeb488dc05c3		2-s2.0-85136547173
M.R., Bayatloo, Mohammad Reza; H., Tabani, Hadi; S., Nojavan, Saeed; M., AlexoviÄ, Michal; S.A., Ozkan, Sibel A.	Bayatloo, Mohammad Reza (57222516753); Tabani, Hadi (41862508100); Nojavan, Saeed (6507087100); AlexoviÄ, Michal (55222543200); Ozkan, Sibel A. (7102661492)	57222516753; 41862508100; 6507087100; 55222543200; 7102661492	Liquid-Phase Microextraction Approaches for Preconcentration and Analysis of Chiral Compounds: A Review on Current Advances	2023	Critical Reviews in Analytical Chemistry	53	8		1623	1637	0	10.1080/10408347.2022.2038072	https://www.scopus.com/inward/record.uri?eid=2-s2.0-85125362456&doi=10.1080%2F10408347.2022.2038072&partnerID=40&md5=7543f0bb3629554cfdef6ebbadcd69bc	35175878	2-s2.0-85125362456
V., Safavizadeh, Vahid; M.R., Afshar Mogaddam, Mohammad Reza; M.A., Farajzadeh, M. A.; M., Mojkar, Mozhgan; M.D., Moore, Matthew D.; A., Nokhodchi, Ali; M., Naebi, Maryam; M., Nemati, Mahboob	Safavizadeh, Vahid (57218502742); Afshar Mogaddam, Mohammad Reza (56644711900); Farajzadeh, M. A. (6603835240); Mojkar, Mozhgan (57221316064); Moore, Matthew D. (59270935000); Nokhodchi, Ali (7003819347); Naebi, Maryam (57217895699); Nemati, Mahboob (8595539400)	57218502742; 56644711900; 6603835240; 57221316064; 59270935000; 7003819347; 57217895699; 8595539400	Descriptions in toxicology, interactions, extraction, and analytical methods of Aflatoxins; a 10-year study performed in Iranian foodstuffs	2023	International Journal of Environmental Analytical Chemistry	103	3		701	711	0	10.1080/03067319.2020.1863386	https://www.scopus.com/inward/record.uri?eid=2-s2.0-85098747764&doi=10.1080%2F03067319.2020.1863386&partnerID=40&md5=2af9ca38641d55a9e8d5cdd34fff03cd		2-s2.0-85098747764
F., Li, Fan; J., Luo, Jinwen; B., Zhu, Bingqi; Z., Liu, Zhu	Li, Fan (57893731900); Luo, Jinwen (57194274248); Zhu, Bingqi (57190230116); Liu, Zhu (57189729907)	57893731900; 57194274248; 57190230116; 57189729907	Pretreatment Methods for the Determination of Antibiotics Residues in Food Samples and Detected by Liquid Chromatography Coupled with Mass Spectrometry Detectors: A Review	2022	Journal of Chromatographic Science	60	10		991	1003	0	10.1093/chromsci/bmac021	https://www.scopus.com/inward/record.uri?eid=2-s2.0-85143664906&doi=10.1093%2Fchromsci%2Fbmac021&partnerID=40&md5=d069e9c02b49b5a7be6323a788b140ce	35675650	2-s2.0-85143664906
O.I., Lavrukhina, Olga I.; V.G., Amelin, Vasiliy G.; L.K., Kish, L. K.; A.V., Tretâ€™yakov, Aleksey V.; T.D., Penâ€™kov, Timur D.	Lavrukhina, Olga I. (58625847600); Amelin, Vasiliy G. (7004059802); Kish, L. K. (57223687533); Tretâ€™yakov, Aleksey V. (36151319600); Penâ€™kov, Timur D. (57962001400)	58625847600; 7004059802; 57223687533; 36151319600; 57962001400	Determination of Residual Amounts of Antibiotics in Environmental Samples and Food Products	2022	Journal of Analytical Chemistry	77	11		1349	1385	0	10.1134/S1061934822110077	https://www.scopus.com/inward/record.uri?eid=2-s2.0-85141759090&doi=10.1134%2FS1061934822110077&partnerID=40&md5=35268534344cf081afd6efca6ee9165d		2-s2.0-85141759090
V., CerdÃ MartÃ­n, VÃ­ctor; S.L.C., Ferreira, SÃ©rgio LuÃ­s Costa; P., Phansi, Piyawan	CerdÃ MartÃ­n, VÃ­ctor (7005344678); Ferreira, SÃ©rgio LuÃ­s Costa (7202480368); Phansi, Piyawan (56074409500)	7005344678; 7202480368; 56074409500	Lab-in-Syringe, a Useful Technique for the Analysis and Detection of Pollutants of Emerging Concern in Environmental and Food Samples	2022	Molecules	27	21	7279			0	10.3390/molecules27217279	https://www.scopus.com/inward/record.uri?eid=2-s2.0-85141749705&doi=10.3390%2Fmolecules27217279&partnerID=40&md5=c4d46ecf4b251a41f8c655ace7bd109a		2-s2.0-85141749705
R.E., Kannouma, Reham E.; M.A., Hammad, Mohamed Abdelkhalek; A.H., Kamal, Amira H.; F.R., Mansour, Fotouh R.	Kannouma, Reham E. (57222279100); Hammad, Mohamed Abdelkhalek (56483374400); Kamal, Amira H. (26322608900); Mansour, Fotouh R. (54988261900)	57222279100; 56483374400; 26322608900; 54988261900	Miniaturization of Liquid-Liquid extraction; the barriers and the enablers	2022	Microchemical Journal	182		107863			0	10.1016/j.microc.2022.107863	https://www.scopus.com/inward/record.uri?eid=2-s2.0-85135925658&doi=10.1016%2Fj.microc.2022.107863&partnerID=40&md5=6bfbb2ab4089a66a4b703ffde32765a2		2-s2.0-85135925658
S., Karimi, Sara; S., Khorshidikia, Samane; Z., Mohebian, Zohreh	Karimi, Sara (56278329400); Khorshidikia, Samane (58296480200); Mohebian, Zohreh (57201699285)	56278329400; 58296480200; 57201699285	Introduction and Review of Liquid-Liquid Microextraction Method, Development and Applications in Sample Preparation and Extraction	2022	Journal of Health System Research	18	3		170	185	0	10.48305/jhsr.v18i3.1461	https://www.scopus.com/inward/record.uri?eid=2-s2.0-85160801748&doi=10.48305%2Fjhsr.v18i3.1461&partnerID=40&md5=d48456d3b53748216749d912d7857263		2-s2.0-85160801748
I., HagarovÃ¡, Ingrid; L., Nemcek, Lucia; M., Å ebesta, Martin; O., ZvÄ›Å™ina, OndÅ™ej; P., KasÃ¡k, Peter; M., Urik, Martin	HagarovÃ¡, Ingrid (8648567000); Nemcek, Lucia (57211267291); Å ebesta, Martin (57192978442); ZvÄ›Å™ina, OndÅ™ej (55382820500); KasÃ¡k, Peter (6506767573); Urik, Martin (16308299200)	8648567000; 57211267291; 57192978442; 55382820500; 6506767573; 16308299200	Preconcentration and Separation of Gold Nanoparticles from Environmental Waters Using Extraction Techniques Followed by Spectrometric Quantification	2022	International Journal of Molecular Sciences	23	19	11465			0	10.3390/ijms231911465	https://www.scopus.com/inward/record.uri?eid=2-s2.0-85139951326&doi=10.3390%2Fijms231911465&partnerID=40&md5=2e9a4c548af552369f548ad933e74101	36232767	2-s2.0-85139951326
F., Rahimian, Fatemeh; E., Soleimani, Esmaeel	Rahimian, Fatemeh (57576739400); Soleimani, Esmaeel (54998990700)	57576739400; 54998990700	A review of extraction methods and analytical techniques for styrene and its metabolites in biological matrices	2022	Biomedical Chromatography	36	10	e5440			0	10.1002/bmc.5440	https://www.scopus.com/inward/record.uri?eid=2-s2.0-85134401849&doi=10.1002%2Fbmc.5440&partnerID=40&md5=701d8a0680a7b6849f4ee406adaef042	35778991	2-s2.0-85134401849
V.N., Mehta, Vaibhavkumar N.; N.V., Ghinaiya, Nirav Vajubhai; J.V., Rohit, Jigneshkumar V.; R.K., Singhal, Rakesh Kumar; H., Basu, Hirakendu; S.K., Kumar Kailasa, Suresh Kumar	Mehta, Vaibhavkumar N. (55349238500); Ghinaiya, Nirav Vajubhai (57665519300); Rohit, Jigneshkumar V. (55900743700); Singhal, Rakesh Kumar (56962723000); Basu, Hirakendu (36460524500); Kumar Kailasa, Suresh Kumar (25930861200)	55349238500; 57665519300; 55900743700; 56962723000; 36460524500; 25930861200	Ligand chemistry of gold, silver and copper nanoparticles for visual read-out assay of pesticides: A review	2022	TrAC - Trends in Analytical Chemistry	153		116607			0	10.1016/j.trac.2022.116607	https://www.scopus.com/inward/record.uri?eid=2-s2.0-85129411857&doi=10.1016%2Fj.trac.2022.116607&partnerID=40&md5=3da2d66eda81a27686642bc91bd47ec1		2-s2.0-85129411857
A., P S, Amritha; V., Vinod, Veena; P.B., Harathi, P. B.	P S, Amritha (57756627900); Vinod, Veena (57756571900); Harathi, P. B. (55348796300)	57756627900; 57756571900; 55348796300	A critical review on extraction and analytical methods of phthalates in water and beverages	2022	Journal of Chromatography A	1675		463175			0	10.1016/j.chroma.2022.463175	https://www.scopus.com/inward/record.uri?eid=2-s2.0-85132455034&doi=10.1016%2Fj.chroma.2022.463175&partnerID=40&md5=3b355d34ab63bd610ef3d7595a577f82	35675731	2-s2.0-85132455034
D., Amico, Domenico; A., Tassone, Antonella; N.N., Pirrone, Nicola N.; F.F., Sprovieri, Francesca F.; A., Naccarato, Attilio	Amico, Domenico (57566448700); Tassone, Antonella (57203094886); Pirrone, Nicola N. (7003743713); Sprovieri, Francesca F. (6507340443); Naccarato, Attilio (35726033800)	57566448700; 57203094886; 7003743713; 6507340443; 35726033800	Recent applications and novel strategies for mercury determination in environmental samples using microextraction-based approaches: A review	2022	Journal of Hazardous Materials	433		128823			0	10.1016/j.jhazmat.2022.128823	https://www.scopus.com/inward/record.uri?eid=2-s2.0-85127776763&doi=10.1016%2Fj.jhazmat.2022.128823&partnerID=40&md5=3107785fc0503763fc15a4a37f5910ee	35405590	2-s2.0-85127776763
L., Nie, Lirong; C., Cai, Chaochao; R., Guo, Runpeng; S., Yao, Shun; Z., Zhu, Zhi; Y., Hong, Yanchen; D., Guo, Dong	Nie, Lirong (56114267300); Cai, Chaochao (57798261100); Guo, Runpeng (57846981600); Yao, Shun (36452502400); Zhu, Zhi (57201775471); Hong, Yanchen (58009975300); Guo, Dong (7403332434)	56114267300; 57798261100; 57846981600; 36452502400; 57201775471; 58009975300; 7403332434	Ionic Liquidâ€Assisted DLLME and SPME for the Determination of Contaminants in Food Samples	2022	Separations	9	7	170			0	10.3390/separations9070170	https://www.scopus.com/inward/record.uri?eid=2-s2.0-85134042399&doi=10.3390%2Fseparations9070170&partnerID=40&md5=013c4c941979ba949183600c90f8af8d		2-s2.0-85134042399
M., Sajid, Muhammad	Sajid, Muhammad (56465528900)	56465528900	Dispersive liquid-liquid microextraction: Evolution in design, application areas, and green aspects	2022	TrAC - Trends in Analytical Chemistry	152		116636			0	10.1016/j.trac.2022.116636	https://www.scopus.com/inward/record.uri?eid=2-s2.0-85129065653&doi=10.1016%2Fj.trac.2022.116636&partnerID=40&md5=96cfad6d34c702accbd795eb250bbaa4		2-s2.0-85129065653
S.M.A., Ali, Shazalia Mahmoud Ahmed; A.A., Elbashir, Abdalla Ahmed; M.B., Elamin, Manahil Babiker; H.Y., Aboul-Enein, Hassan Y.	Ali, Shazalia Mahmoud Ahmed (57225860186); Elbashir, Abdalla Ahmed (23099646100); Elamin, Manahil Babiker (55779646300); Aboul-Enein, Hassan Y. (35518926800)	57225860186; 23099646100; 55779646300; 35518926800	Sample extraction techniques and high-performance liquid chromatographic methods for the analysis of bisphenols	2022	Journal of the Iranian Chemical Society	19	7		2663	2677	0	10.1007/s13738-022-02521-y	https://www.scopus.com/inward/record.uri?eid=2-s2.0-85125583731&doi=10.1007%2Fs13738-022-02521-y&partnerID=40&md5=8cc123bbd9705d0e0ede7f4e0ccfb59f		2-s2.0-85125583731
Y.A., Syrgabek, Yerkanat A.; M.B., Alimzhanova, Mereke B.	Syrgabek, Yerkanat A. (57736408100); Alimzhanova, Mereke B. (35083073100)	57736408100; 35083073100	Modern Analytical Methods for the Analysis of Pesticides in Grapes: A Review	2022	Foods	11	11	1623			0	10.3390/foods11111623	https://www.scopus.com/inward/record.uri?eid=2-s2.0-85131743805&doi=10.3390%2Ffoods11111623&partnerID=40&md5=155316c4d8e2078e438ab82995edc611		2-s2.0-85131743805
W.I., Mortada, Wael I.; E.A., Azooz, Ebaa Adnan	Mortada, Wael I. (35614511500); Azooz, Ebaa Adnan (57196152222)	35614511500; 57196152222	Microextraction of metal ions based on solidification of a floating drop: Basics and recent updates	2022	Trends in Environmental Analytical Chemistry	34		e00163			0	10.1016/j.teac.2022.e00163	https://www.scopus.com/inward/record.uri?eid=2-s2.0-85129647283&doi=10.1016%2Fj.teac.2022.e00163&partnerID=40&md5=739c587b34a7d24cc48fa7ac212412d1		2-s2.0-85129647283
M., Hidalgo-Serrano, MÃ­riam; F., Borrull-BallarÃ­n, Francesc; R.M., MarcÃ©, Rosa Maria; E., Pocurull, E.	Hidalgo-Serrano, MÃ­riam (57191744761); Borrull-BallarÃ­n, Francesc (35595650000); MarcÃ©, Rosa Maria (35599803400); Pocurull, E. (57196029184)	57191744761; 35595650000; 35599803400; 57196029184	Phthalate esters in marine ecosystems: Analytical methods, occurrence and distribution	2022	TrAC - Trends in Analytical Chemistry	151		116598			0	10.1016/j.trac.2022.116598	https://www.scopus.com/inward/record.uri?eid=2-s2.0-85126933544&doi=10.1016%2Fj.trac.2022.116598&partnerID=40&md5=4bf85e369c1c2b98b305b02acf5d9f12		2-s2.0-85126933544
J., Klingberg, Joshua; B., Keen, Bethany; A.T., Cawley, Adam T.; D., Pasin, Daniel; S., Fu, Shanlin	Klingberg, Joshua (57209713731); Keen, Bethany (57222225195); Cawley, Adam T. (6701438893); Pasin, Daniel (56845819700); Fu, Shanlin (7402732389)	57209713731; 57222225195; 6701438893; 56845819700; 7402732389	Developments in high-resolution mass spectrometric analyses of new psychoactive substances	2022	Archives of Toxicology	96	4		949	967	0	10.1007/s00204-022-03224-2	https://www.scopus.com/inward/record.uri?eid=2-s2.0-85124539808&doi=10.1007%2Fs00204-022-03224-2&partnerID=40&md5=88de45c37aef6fa16fa00a5a9883dd73	35141767	2-s2.0-85124539808
Î‘., Papadopoulos, Î‘postolos; N., Assimomytis, Nikos; A., Varvaresou, Athanasia	Papadopoulos, Î‘postolos (57217119337); Assimomytis, Nikos (8973445700); Varvaresou, Athanasia (6602837542)	57217119337; 8973445700; 6602837542	Sample Preparation of Cosmetic Products for the Determination of Heavy Metals	2022	Cosmetics	9	1	21			0	10.3390/cosmetics9010021	https://www.scopus.com/inward/record.uri?eid=2-s2.0-85123996607&doi=10.3390%2Fcosmetics9010021&partnerID=40&md5=000e38620bd18baa2f849a26f0b1a484		2-s2.0-85123996607
V.A., Andruch, V. A.; R., Halko, Radoslav; J., TuÄek, Jozef; J.M., PÅ‚otka-Wasylka, Justyna MaÅ‚gorzata	Andruch, V. A. (8647785900); Halko, Radoslav (6603416392); TuÄek, Jozef (57216530300); PÅ‚otka-Wasylka, Justyna MaÅ‚gorzata (56711934900)	8647785900; 6603416392; 57216530300; 56711934900	Application of deep eutectic solvents in atomic absorption spectrometry	2022	TrAC - Trends in Analytical Chemistry	147		116510			0	10.1016/j.trac.2021.116510	https://www.scopus.com/inward/record.uri?eid=2-s2.0-85121661446&doi=10.1016%2Fj.trac.2021.116510&partnerID=40&md5=9dea7bf0bd5425bcae901832c0097229		2-s2.0-85121661446
V.A., Lemos, Valfredo Azevedo; J.A., Barreto, Jeferson Alves; L.B., Santos, Luana Bastos; R.D.S., de Assis, Rosivan Dos Santos; C.G., Novaes, Cleber GalvÃ£o; R.J., Cassella, Ricardo Jorgensen	Lemos, Valfredo Azevedo (7005042055); Barreto, Jeferson Alves (57191110016); Santos, Luana Bastos (57217060341); de Assis, Rosivan Dos Santos (57323131700); Novaes, Cleber GalvÃ£o (12239177600); Cassella, Ricardo Jorgensen (6603953240)	7005042055; 57191110016; 57217060341; 57323131700; 12239177600; 6603953240	In-syringe dispersive liquid-liquid microextraction	2022	Talanta	238		123002			0	10.1016/j.talanta.2021.123002	https://www.scopus.com/inward/record.uri?eid=2-s2.0-85118491758&doi=10.1016%2Fj.talanta.2021.123002&partnerID=40&md5=7d077e4528f2fe9391bd5125ca33fda9	34857335	2-s2.0-85118491758
E.A., Azooz, Ebaa Adnan; H.S.A., Al-Wani, Huda Ssafaa Abdulwahhab; M.S., Gburi, Muna Shakir; E.H.B., Al-Muhanna, Estabraq Hassan Badder	Azooz, Ebaa Adnan (57196152222); Al-Wani, Huda Ssafaa Abdulwahhab (57781150900); Gburi, Muna Shakir (57780891500); Al-Muhanna, Estabraq Hassan Badder (57780627900)	57196152222; 57781150900; 57780891500; 57780627900	Recent modified air-assisted liquid-liquid microextraction applications for medicines and organic compounds in various samples: A review	2022	Open Chemistry	20	1		525	540	0	10.1515/chem-2022-0174	https://www.scopus.com/inward/record.uri?eid=2-s2.0-85133425166&doi=10.1515%2Fchem-2022-0174&partnerID=40&md5=95fe69fcc8003c8a20723b667d955950		2-s2.0-85133425166
N., MiÈ©kus, Natalia; M., Ceraficka, Martyna; M., ChyÅ‚a, Marta; A., Durska, Aleksandra; T., Baczek, Tomasz	MiÈ©kus, Natalia (55437484000); Ceraficka, Martyna (57767580400); ChyÅ‚a, Marta (57767089800); Durska, Aleksandra (57768063000); Baczek, Tomasz (6701398105)	55437484000; 57767580400; 57767089800; 57768063000; 6701398105	Ionic Liquids, Microextraction Methods and Capillary Electrophoresis in Biomedical Research	2022	Current Pharmaceutical Analysis	18	1		55	62	0	10.2174/1573412917999201116214131	https://www.scopus.com/inward/record.uri?eid=2-s2.0-85132974047&doi=10.2174%2F1573412917999201116214131&partnerID=40&md5=643b407c336676b5cc3ce373ffe7b752		2-s2.0-85132974047
A.Y., Skok, Arina Ye; Y.R., Bazel, Yaroslav R.; A.B., Vishnikin, Andriy B.	Skok, Arina Ye (57208797779); Bazel, Yaroslav R. (17343310300); Vishnikin, Andriy B. (6602370128)	57208797779; 17343310300; 6602370128	New analytical methods for the determination of sulfur species with microextraction techniques: a review	2022	Journal of Sulfur Chemistry	43	4		443	471	0	10.1080/17415993.2022.2045294	https://www.scopus.com/inward/record.uri?eid=2-s2.0-85125952196&doi=10.1080%2F17415993.2022.2045294&partnerID=40&md5=2b2ba4206dfc541b5b4851aa9ef2fbcf		2-s2.0-85125952196
J., Grau, JosÃ©; C., AzorÃ­n, Cristian; J.L., BenedÃ©, Juan L.; A., Chisvert, A.; A., Salvador, Amparo	Grau, JosÃ© (57205736380); AzorÃ­n, Cristian (57265181900); BenedÃ©, Juan L. (44360995500); Chisvert, A. (56001948700); Salvador, Amparo (7103138361)	57205736380; 57265181900; 44360995500; 56001948700; 7103138361	Use of green alternative solvents in dispersive liquid-liquid microextraction: A review	2022	Journal of Separation Science	45	1		210	222	0	10.1002/jssc.202100609	https://www.scopus.com/inward/record.uri?eid=2-s2.0-85115272727&doi=10.1002%2Fjssc.202100609&partnerID=40&md5=63f75977906162189c2bab97204def21	34490730	2-s2.0-85115272727
W., Lu, Weidong; S., Liu, Shijie; Z., Wu, Zhilian	Lu, Weidong (56573123000); Liu, Shijie (57201865054); Wu, Zhilian (57218675976)	56573123000; 57201865054; 57218675976	Recent Application of Deep Eutectic Solvents as Green Solvent in Dispersive Liquidâ€“Liquid Microextraction of Trace Level Chemical Contaminants in Food and Water	2022	Critical Reviews in Analytical Chemistry	52	3		504	518	0	10.1080/10408347.2020.1808947	https://www.scopus.com/inward/record.uri?eid=2-s2.0-85089981741&doi=10.1080%2F10408347.2020.1808947&partnerID=40&md5=afb0e20a5a724a338d5b9984a42edc07	32845172	2-s2.0-85089981741
S.A., Khatibi, S. A.; S., Hamidi, Samin; M.R., Siahi-Shadbad, Mohammad Reza	Khatibi, S. A. (35748739700); Hamidi, Samin (36177605100); Siahi-Shadbad, Mohammad Reza (35609204300)	35748739700; 36177605100; 35609204300	Application of Liquid-Liquid Extraction for the Determination of Antibiotics in the Foodstuff: Recent Trends and Developments	2022	Critical Reviews in Analytical Chemistry	52	2		327	342	0	10.1080/10408347.2020.1798211	https://www.scopus.com/inward/record.uri?eid=2-s2.0-85088962293&doi=10.1080%2F10408347.2020.1798211&partnerID=40&md5=25a38598fba1461ed29f1a9e2c5e4bce	32748637	2-s2.0-85088962293
T., Å tefanac, Tea; D., Grgas, Dijana; T.L., DragiÄeviÄ‡, Tibela Landeka	Å tefanac, Tea (57217086533); Grgas, Dijana (36706057000); DragiÄeviÄ‡, Tibela Landeka (6506475066)	57217086533; 36706057000; 6506475066	Xenobioticsâ€”division and methods of detection: A review	2021	Journal of Xenobiotics	11	4		130	141	0	10.3390/jox11040009	https://www.scopus.com/inward/record.uri?eid=2-s2.0-85126301869&doi=10.3390%2Fjox11040009&partnerID=40&md5=ed4d3d2ceeea13317b987c9b8ed18619		2-s2.0-85126301869
S., Rajendran, Sarveishwhary; S.H., Loh, Saw Hong; M.M., Mohd Ariffin, Marinah Mohd; W.M.A.W.M., Khalik, Wan Mohd Afiq Wan Mohd	Rajendran, Sarveishwhary (57414000100); Loh, Saw Hong (36930703900); Mohd Ariffin, Marinah Mohd (14625029200); Khalik, Wan Mohd Afiq Wan Mohd (55792381800)	57414000100; 36930703900; 14625029200; 55792381800	CO2-Effervescence in Liquid Phase Microextraction for the Determination of Micropollutants in Environmental Water: a Review	2021	Journal of Analytical Chemistry	76	12		1371	1383	0	10.1134/S1061934821120091	https://www.scopus.com/inward/record.uri?eid=2-s2.0-85121328749&doi=10.1134%2FS1061934821120091&partnerID=40&md5=03bbae2cfbdf3dcdd3440cb8521e87a4		2-s2.0-85121328749
A.K., El-Deen, Asmaa Kamal; K., Shimizu, Kuniyoshi	El-Deen, Asmaa Kamal (57132736500); Shimizu, Kuniyoshi (7404960600)	57132736500; 7404960600	Deep eutectic solvents as promising green solvents in dispersive liquidâ€“liquid microextraction based on solidification of floating organic droplet: Recent applications, challenges and future perspectives	2021	Molecules	26	23	7406			0	10.3390/molecules26237406	https://www.scopus.com/inward/record.uri?eid=2-s2.0-85121145095&doi=10.3390%2Fmolecules26237406&partnerID=40&md5=4d154f919950086b9f345a251cebdd61	34885987	2-s2.0-85121145095
Y., Wang, Yixiao; J., Li, Jinhua; D., Sun, Dani; S., Yang, Shixuan; H., Liu, Huitao; L., Chen, Lingxin	Wang, Yixiao (57226199814); Li, Jinhua (55939455800); Sun, Dani (57292385100); Yang, Shixuan (57211273311); Liu, Huitao (7409758019); Chen, Lingxin (7409437855)	57226199814; 55939455800; 57292385100; 57211273311; 7409758019; 7409437855	Strategies of dispersive liquid-liquid microextraction for coastal zone environmental pollutant determination	2021	Journal of Chromatography A	1658		462615			0	10.1016/j.chroma.2021.462615	https://www.scopus.com/inward/record.uri?eid=2-s2.0-85116912409&doi=10.1016%2Fj.chroma.2021.462615&partnerID=40&md5=86c9d9da43a4f5d25b2455d708a9c856	34656846	2-s2.0-85116912409
B., Herce-Sesa, BelÃ©n; J.A., LÃ³pez-LÃ³pez, JosÃ© Antonio; C., Moreno, Carlos	Herce-Sesa, BelÃ©n (56386103900); LÃ³pez-LÃ³pez, JosÃ© Antonio (57202226467); Moreno, Carlos (55697372600)	56386103900; 57202226467; 55697372600	Advances in ionic liquids and deep eutectic solvents-based liquid phase microextraction of metals for sample preparation in Environmental Analytical Chemistry	2021	TrAC - Trends in Analytical Chemistry	143		116398			0	10.1016/j.trac.2021.116398	https://www.scopus.com/inward/record.uri?eid=2-s2.0-85114384826&doi=10.1016%2Fj.trac.2021.116398&partnerID=40&md5=97ca8296b4104605b8fc8c64d257c37e		2-s2.0-85114384826
K., Konieczna, Karolina; K., Yavir, Kateryna; A., Kloskowski, Adam	Konieczna, Karolina (55859428400); Yavir, Kateryna (57196485159); Kloskowski, Adam (6507497524)	55859428400; 57196485159; 6507497524	Ionic liquids in extraction techniques: Determination of pesticides in food and environmental samples	2021	TrAC - Trends in Analytical Chemistry	143		116396			0	10.1016/j.trac.2021.116396	https://www.scopus.com/inward/record.uri?eid=2-s2.0-85111825358&doi=10.1016%2Fj.trac.2021.116396&partnerID=40&md5=86fcd15cc486050e10949c24655eddd2		2-s2.0-85111825358
P.B., Forbes, Patricia B.C.	Forbes, Patricia B.C. (24553832600)	24553832600	Green sample preparation methods in the environmental monitoring of aquatic organic pollutants	2021	Current Opinion in Green and Sustainable Chemistry	31		100500			0	10.1016/j.cogsc.2021.100500	https://www.scopus.com/inward/record.uri?eid=2-s2.0-85105592182&doi=10.1016%2Fj.cogsc.2021.100500&partnerID=40&md5=b24d30020552ab40d61962c7cc531f19		2-s2.0-85105592182
T.G., Chatzimitakos, Theodoros G.; P., Anagnostou, Phoebe; I., Constantinou, Ioanna; K., Dakidi, Kalliroi; C.D., Stalikas, Constantine D.	Chatzimitakos, Theodoros G. (56285888100); Anagnostou, Phoebe (57265819600); Constantinou, Ioanna (57266393900); Dakidi, Kalliroi (57265938300); Stalikas, Constantine D. (7004156291)	56285888100; 57265819600; 57266393900; 57265938300; 7004156291	Magnetic ionic liquids in sample preparation: Recent advances and future trends	2021	Separations	8	9	153			0	10.3390/separations8090153	https://www.scopus.com/inward/record.uri?eid=2-s2.0-85115298929&doi=10.3390%2Fseparations8090153&partnerID=40&md5=4034968ebba2489d7635470b9ebcf845		2-s2.0-85115298929
J.C., Barreiro, Juliana Cristina; M.E., Tiritan, Maria Elizabeth; Q.B., Cass, Quezia B.	Barreiro, Juliana Cristina (15130847900); Tiritan, Maria Elizabeth (6602890981); Cass, Quezia B. (7003731118)	15130847900; 6602890981; 7003731118	Challenges and innovations in chiral drugs in an environmental and bioanalysis perspective	2021	TrAC - Trends in Analytical Chemistry	142		116326			0	10.1016/j.trac.2021.116326	https://www.scopus.com/inward/record.uri?eid=2-s2.0-85106366383&doi=10.1016%2Fj.trac.2021.116326&partnerID=40&md5=4c3b232cc6b4910ab2111f28c4598057		2-s2.0-85106366383
H., Li, Hehe; F., He, Fei; J., Duan, Jiawen; B.G., Sun, Bao Guo	Li, Hehe (57190163167); He, Fei (57211566910); Duan, Jiawen (57224929295); Sun, Bao Guo (7401984209)	57190163167; 57211566910; 57224929295; 7401984209	Application of Liquid Phase Microextraction Technology in Food Analysis; æ¶²ç›¸å¾®èƒå–æŠ€æœ¯åœ¨é£Ÿå“åˆ†æžä¸­çš„åº”ç”¨	2021	Journal of Chinese Institute of Food Science and Technology	21	8		400	408	0	10.16429/j.1009-7848.2021.08.043	https://www.scopus.com/inward/record.uri?eid=2-s2.0-85115238581&doi=10.16429%2Fj.1009-7848.2021.08.043&partnerID=40&md5=e78b1e7c886f92cc0f2434761a990deb		2-s2.0-85115238581
G., Mastellone, Giulia; A., Marengo, Arianna; B., Sgorbini, Barbara; P., Rubiolo, P.; C., Cagliero, Cecilia	Mastellone, Giulia (57215092988); Marengo, Arianna (56112422100); Sgorbini, Barbara (8959422300); Rubiolo, P. (6701308275); Cagliero, Cecilia (24315032200)	57215092988; 56112422100; 8959422300; 6701308275; 24315032200	New phases for analytical scale extraction from plants: Current and future trends	2021	TrAC - Trends in Analytical Chemistry	141		116288			0	10.1016/j.trac.2021.116288	https://www.scopus.com/inward/record.uri?eid=2-s2.0-85104315843&doi=10.1016%2Fj.trac.2021.116288&partnerID=40&md5=362559dc5b74e9919fbaf4bfefefcafb		2-s2.0-85104315843
S.M., Daryanavard, Seyed Mosayeb; H., Zolfaghari, Hesane; A., Abdel-Rehim, Abbi; M.A., Abdel Rehim, Mohamed Abdel	Daryanavard, Seyed Mosayeb (55179467900); Zolfaghari, Hesane (57224353592); Abdel-Rehim, Abbi (57195363478); Abdel Rehim, Mohamed Abdel (7003923945)	55179467900; 57224353592; 57195363478; 7003923945	Recent applications of microextraction sample preparation techniques in biological samples analysis	2021	Biomedical Chromatography	35	7	e5105			0	10.1002/bmc.5105	https://www.scopus.com/inward/record.uri?eid=2-s2.0-85107134809&doi=10.1002%2Fbmc.5105&partnerID=40&md5=795b7c73c0ccaa76f09a6f2defe37767	33660303	2-s2.0-85107134809
M., Varona, Marcelino; P., Eor, Philip; L.C., Ferreira Neto, Luiz Carlos; J.D.O., Merib, Josias De Oliveira; J.L., Anderson, Jared L.	Varona, Marcelino (57194342618); Eor, Philip (57220927395); Ferreira Neto, Luiz Carlos (57222665855); Merib, Josias De Oliveira (55037156100); Anderson, Jared L. (7406783673)	57194342618; 57220927395; 57222665855; 55037156100; 7406783673	Metal-containing and magnetic ionic liquids in analytical extractions and gas separations	2021	TrAC - Trends in Analytical Chemistry	140		116275			0	10.1016/j.trac.2021.116275	https://www.scopus.com/inward/record.uri?eid=2-s2.0-85103694262&doi=10.1016%2Fj.trac.2021.116275&partnerID=40&md5=0526b1d839965d5601b816664328d82b		2-s2.0-85103694262
H., Musarurwa, Herbert; N.T., Tavengwa, Nikita Tawanda	Musarurwa, Herbert (57209599595); Tavengwa, Nikita Tawanda (55842608300)	57209599595; 55842608300	Deep eutectic solvent-based dispersive liquid-liquid micro-extraction of pesticides in food samples	2021	Food Chemistry	342		127943			0	10.1016/j.foodchem.2020.127943	https://www.scopus.com/inward/record.uri?eid=2-s2.0-85092252549&doi=10.1016%2Fj.foodchem.2020.127943&partnerID=40&md5=07a2d9300050b1e36f71f661d0763e14	33041169	2-s2.0-85092252549
W., Tang, Weiyang; Y., An, Yena; K.H., Row, Kyung Ho	Tang, Weiyang (56763182900); An, Yena (57211371214); Row, Kyung Ho (35578574700)	56763182900; 57211371214; 35578574700	Emerging applications of (micro) extraction phase from hydrophilic to hydrophobic deep eutectic solvents: opportunities and trends	2021	TrAC - Trends in Analytical Chemistry	136		116187			0	10.1016/j.trac.2021.116187	https://www.scopus.com/inward/record.uri?eid=2-s2.0-85099650873&doi=10.1016%2Fj.trac.2021.116187&partnerID=40&md5=2139a39f8d46071c33ed81a172f07212		2-s2.0-85099650873
L., Peng, Liqing; J., Cao, Jun	Peng, Liqing (56699232500); Cao, Jun (36080404500)	56699232500; 36080404500	Modern microextraction techniques for natural products	2021	Electrophoresis	42	3		219	232	0	10.1002/elps.202000248	https://www.scopus.com/inward/record.uri?eid=2-s2.0-85097031644&doi=10.1002%2Felps.202000248&partnerID=40&md5=1e2dd518ac4017f27180e6729c6d17a5	33215711	2-s2.0-85097031644
T., Pourshamsi, Tayebe; F., Amri, Faezeh; M., Abniki, Milad	Pourshamsi, Tayebe (57188877186); Amri, Faezeh (57218437985); Abniki, Milad (57218369057)	57188877186; 57218437985; 57218369057	A comprehensive review on application of the syringe in liquid- and solid-phase microextraction methods	2021	Journal of the Iranian Chemical Society	18	2		245	264	0	10.1007/s13738-020-02025-7	https://www.scopus.com/inward/record.uri?eid=2-s2.0-85089186239&doi=10.1007%2Fs13738-020-02025-7&partnerID=40&md5=7c12740c7331c33f9cc8723a71fa0eaa		2-s2.0-85089186239
I., Pacheco-FernÃ¡ndez, Idaira; R., GonzÃ¡lez-MartÃ­n, RaÃºl; F.A., e Silva, Francisca A.; M.G., Freire, Mara G.; V., Pino, VerÃ³nica	Pacheco-FernÃ¡ndez, Idaira (57189905998); GonzÃ¡lez-MartÃ­n, RaÃºl (57209003632); e Silva, Francisca A. (55700229600); Freire, Mara G. (57200173922); Pino, VerÃ³nica (6701680230)	57189905998; 57209003632; 55700229600; 57200173922; 6701680230	Insights into coacervative and dispersive liquid-phase microextraction strategies with hydrophilic media â€“ A review	2021	Analytica Chimica Acta	1143			225	249	0	10.1016/j.aca.2020.08.022	https://www.scopus.com/inward/record.uri?eid=2-s2.0-85090305389&doi=10.1016%2Fj.aca.2020.08.022&partnerID=40&md5=69cefcfa6709864fc10843889cb9095f	33384121	2-s2.0-85090305389
A., Tsalmpouris, Athanasios; N.P., Kalogiouri, Natasa P.; V.F., Samanidou, Victoria F.	Tsalmpouris, Athanasios (57205751650); Kalogiouri, Natasa P. (55795994000); Samanidou, Victoria F. (7003896015)	57205751650; 55795994000; 7003896015	Recent advances in miniaturized microextraction techniques for the determination of bisphenols in environmental samples: An overview of the last two decades	2021	Current Analytical Chemistry	17	4		478	494	0	10.2174/1573411016999200930115626	https://www.scopus.com/inward/record.uri?eid=2-s2.0-85104029405&doi=10.2174%2F1573411016999200930115626&partnerID=40&md5=c873f68cd2572e07d59f06032e1573b0		2-s2.0-85104029405
C., Dong-Wei, Cui; Z., Yuan, Zhang; D., Xiao-Yi, Duan; Z., Yu, Zhou; L., Guo-Hui, Li; F., Xue-Song, Feng	Dong-Wei, Cui (57216485861); Yuan, Zhang (57216490423); Xiao-Yi, Duan (57216490108); Yu, Zhou (57216492206); Guo-Hui, Li (57301603500); Xue-Song, Feng (26425306600)	57216485861; 57216490423; 57216490108; 57216492206; 57301603500; 26425306600	Progress in Pretreatment and Analytical Methods of Coumarins: An Update since 2012â€“A Review	2021	Critical Reviews in Analytical Chemistry	51	6		503	526	0	10.1080/10408347.2020.1750338	https://www.scopus.com/inward/record.uri?eid=2-s2.0-85083657028&doi=10.1080%2F10408347.2020.1750338&partnerID=40&md5=ef2fa286355347c017daf5c08dc2ac27	32314593	2-s2.0-85083657028
M.L., JimÃ©nez-Medina, MarÃ­a Luisa; T., Lafarga, Tomas; A., Garrido Frenich, Antonia; R., Romero-GonzÃ¡lez, Roberto	JimÃ©nez-Medina, MarÃ­a Luisa (57191594212); Lafarga, Tomas (55860933400); Garrido Frenich, Antonia (55664491700); Romero-GonzÃ¡lez, Roberto (15030309800)	57191594212; 55860933400; 55664491700; 15030309800	Natural Occurrence, Legislation, and Determination of Aflatoxins Using Chromatographic Methods in Food: A Review (from 2010 to 2019)	2021	Food Reviews International	37	3		244	275	0	10.1080/87559129.2019.1701009	https://www.scopus.com/inward/record.uri?eid=2-s2.0-85076904621&doi=10.1080%2F87559129.2019.1701009&partnerID=40&md5=8a6a7ce8e69f770902766622ba9f9549		2-s2.0-85076904621
O.E., Plastiras, Orfeas Evanggelos; E., Andreasidou, Eirini; V.F., Samanidou, Victoria F.	Plastiras, Orfeas Evanggelos (57219557693); Andreasidou, Eirini (57208575629); Samanidou, Victoria F. (7003896015)	57219557693; 57208575629; 7003896015	Microextraction techniques with deep eutectic solvents	2020	Molecules	25	24	6026			0	10.3390/molecules25246026	https://www.scopus.com/inward/record.uri?eid=2-s2.0-85099074218&doi=10.3390%2Fmolecules25246026&partnerID=40&md5=a71f5904fb07f2de4d874389d237f248	33352701	2-s2.0-85099074218
D., Sadutto, Daniele; Y., PicÃ³, Yolanda	Sadutto, Daniele (57188758126); PicÃ³, Yolanda (7004372418)	57188758126; 7004372418	Sample Preparation to Determine Pharmaceutical and Personal Care Products in an All-Water Matrix: Solid Phase Extraction	2020	Molecules	25	21	5204			0	10.3390/molecules25215204	https://www.scopus.com/inward/record.uri?eid=2-s2.0-85096083078&doi=10.3390%2Fmolecules25215204&partnerID=40&md5=824abde4f7255ae40cac97f54d577c9c	33182304	2-s2.0-85096083078
A., Kalyniukova, Alina; M., Locatelli, Marcello; A., Tartaglia, Angela; M., Goga, Michal; V., Ferrone, Vincenzo; G., Carlucci, Giuseppe; V.A., Andruch, V. A.	Kalyniukova, Alina (57194684635); Locatelli, Marcello (7005790232); Tartaglia, Angela (57201280168); Goga, Michal (56730815600); Ferrone, Vincenzo (55252531600); Carlucci, Giuseppe (7005311884); Andruch, V. A. (8647785900)	57194684635; 7005790232; 57201280168; 56730815600; 55252531600; 7005311884; 8647785900	Application of liquid-phase microextraction to the analysis of plant and herbal samples	2020	Phytochemical Analysis	31	6		687	699	0	10.1002/pca.2939	https://www.scopus.com/inward/record.uri?eid=2-s2.0-85083460168&doi=10.1002%2Fpca.2939&partnerID=40&md5=59299648514aa46fa3171359b147e934	32291862	2-s2.0-85083460168
S.G., Dmitrienko, Stanislava G.; V.V., Apyari, Vladimir V.; V.V., Tolmacheva, Veronika V.; M.V., Matiash, Maria V.	Dmitrienko, Stanislava G. (7004576464); Apyari, Vladimir V. (14526948800); Tolmacheva, Veronika V. (55702225000); Matiash, Maria V. (55893186000)	7004576464; 14526948800; 55702225000; 55893186000	Dispersive Liquidâ€“Liquid Microextraction of Organic Compounds: An Overview of Reviews	2020	Journal of Analytical Chemistry	75	10		1237	1251	0	10.1134/S1061934820100056	https://www.scopus.com/inward/record.uri?eid=2-s2.0-85091785329&doi=10.1134%2FS1061934820100056&partnerID=40&md5=856d15dc1222d783bade49de30c048f3		2-s2.0-85091785329
F.A., Hansen, Frederik AndrÃ©; E.L., Ã˜iestad, Elisabeth Leere; S., Pedersen-Bjergaard, Stig	Hansen, Frederik AndrÃ© (57203402242); Ã˜iestad, Elisabeth Leere (37000846700); Pedersen-Bjergaard, Stig (7004215215)	57203402242; 37000846700; 7004215215	Bioanalysis of pharmaceuticals using liquid-phase microextraction combined with liquid chromatographyâ€“mass spectrometry	2020	Journal of Pharmaceutical and Biomedical Analysis	189		113446			0	10.1016/j.jpba.2020.113446	https://www.scopus.com/inward/record.uri?eid=2-s2.0-85087008989&doi=10.1016%2Fj.jpba.2020.113446&partnerID=40&md5=0d0b8ae74c7863cb8fa17ff2fa542b7d	32619730	2-s2.0-85087008989
T., Tuzimski, Tomasz; A., Petruczynik, Anna	Tuzimski, Tomasz (6701381437); Petruczynik, Anna (6701911089)	6701381437; 6701911089	Review of Chromatographic Methods Coupled with Modern Detection Techniques Applied in the Therapeutic Drugs Monitoring (TDM)	2020	Molecules	25	17	4026			0	10.3390/molecules25174026	https://www.scopus.com/inward/record.uri?eid=2-s2.0-85090548260&doi=10.3390%2Fmolecules25174026&partnerID=40&md5=d2367902f9663f9dfb844dbc1fc93a4a	32899296	2-s2.0-85090548260
K., Yavir, Kateryna; K., Konieczna, Karolina; Å., Marcinkowski, Åukasz; A., Kloskowski, Adam	Yavir, Kateryna (57196485159); Konieczna, Karolina (55859428400); Marcinkowski, Åukasz (55813425300); Kloskowski, Adam (6507497524)	57196485159; 55859428400; 55813425300; 6507497524	Ionic liquids in the microextraction techniques: The influence of ILs structure and properties	2020	TrAC - Trends in Analytical Chemistry	130		115994			0	10.1016/j.trac.2020.115994	https://www.scopus.com/inward/record.uri?eid=2-s2.0-85089545493&doi=10.1016%2Fj.trac.2020.115994&partnerID=40&md5=4ed16992f44433edacba13c5c3c95f94		2-s2.0-85089545493
Y., Zheng, Yanzhen; K., Wang, Kai; Q., Liang, Qin; X., Xue, Xiaofeng; L., Zhao, Liuwei; D., Chen, Dafu; L., Wu, Liming; R., Guo, Rui; C., Xiong, Cuiling	Zheng, Yanzhen (55713128000); Wang, Kai (57203735794); Liang, Qin (56398937500); Xue, Xiaofeng (56719025900); Zhao, Liuwei (55777207200); Chen, Dafu (56843915300); Wu, Liming (55714350300); Guo, Rui (56637558800); Xiong, Cuiling (57193322804)	55713128000; 57203735794; 56398937500; 56719025900; 55777207200; 56843915300; 55714350300; 56637558800; 57193322804	Ionic liquid dispersive liquidâ€“liquid microextraction for pesticide residue analysis in honey	2020	Journal of Apicultural Research	59	4		458	467	0	10.1080/00218839.2019.1656701	https://www.scopus.com/inward/record.uri?eid=2-s2.0-85073981390&doi=10.1080%2F00218839.2019.1656701&partnerID=40&md5=8ad51908327568c2ea28df4aae7a31b3		2-s2.0-85073981390
D.S., Chormey, Doste Selali; B.T., Zaman, Buse TuÄŸba; N.A., Kasa, Nursu Aylin; S., BakÄ±rdere, Sezgin	Chormey, Doste Selali (57188721987); Zaman, Buse TuÄŸba (57202746247); Kasa, Nursu Aylin (57204290773); BakÄ±rdere, Sezgin (6506190285)	57188721987; 57202746247; 57204290773; 6506190285	Liquid phase microextraction strategies and their application in the determination of endocrine disruptive compounds in food samples	2020	TrAC - Trends in Analytical Chemistry	128		115917			0	10.1016/j.trac.2020.115917	https://www.scopus.com/inward/record.uri?eid=2-s2.0-85085256860&doi=10.1016%2Fj.trac.2020.115917&partnerID=40&md5=e94332711bafa47c034041e2e9c3f596		2-s2.0-85085256860
P.S., Shrivastav, Pranav S.; P.A., Shah, Priyanka A.; A.P., Nambiar, Anargha P.; A., George, Archana; V.S., Sharma, Vinay S.; P., Sharma, Primal	Shrivastav, Pranav S. (6603800034); Shah, Priyanka A. (56454723800); Nambiar, Anargha P. (57194163756); George, Archana (57204575287); Sharma, Vinay S. (57190125468); Sharma, Primal (35789275300)	6603800034; 56454723800; 57194163756; 57204575287; 57190125468; 35789275300	Bioanalytical methods for quantification of novel sodium-glucose cotransporter 2 inhibitors: Toward greener approach in separation science	2020	Bioanalysis	12	9		565	567	0	10.4155/bio-2020-0103	https://www.scopus.com/inward/record.uri?eid=2-s2.0-85086346273&doi=10.4155%2Fbio-2020-0103&partnerID=40&md5=e741b68035eb47f67d77880ae88416e7	32412301	2-s2.0-85086346273
N., Campillo, Natalia; K.B., Gavazov, Kiril Blazhev; P., ViÃ±as, Pilar; I., HagarovÃ¡, Ingrid; V.A., Andruch, V. A.	Campillo, Natalia (7003271774); Gavazov, Kiril Blazhev (55945209100); ViÃ±as, Pilar (7003869772); HagarovÃ¡, Ingrid (8648567000); Andruch, V. A. (8647785900)	7003271774; 55945209100; 7003869772; 8648567000; 8647785900	Liquid-phase microextraction: update May 2016 to December 2018	2020	Applied Spectroscopy Reviews	55	4		307	326	0	10.1080/05704928.2019.1604537	https://www.scopus.com/inward/record.uri?eid=2-s2.0-85083632976&doi=10.1080%2F05704928.2019.1604537&partnerID=40&md5=924ca0bc5a9b508857c137fe112094f0		2-s2.0-85083632976
M., Nasiri, Maryam; H., Ahmadzadeh, Hossein; A., Amiri, Amirhassan	Nasiri, Maryam (56711725200); Ahmadzadeh, Hossein (6603617746); Amiri, Amirhassan (23468499700)	56711725200; 6603617746; 23468499700	Sample preparation and extraction methods for pesticides in aquatic environments: A review	2020	TrAC - Trends in Analytical Chemistry	123		115772			0	10.1016/j.trac.2019.115772	https://www.scopus.com/inward/record.uri?eid=2-s2.0-85077164832&doi=10.1016%2Fj.trac.2019.115772&partnerID=40&md5=e68ffadc5fd909284ec07d2b56c9849e		2-s2.0-85077164832
V., Jalili, Vahid; A., Barkhordari, Abdullah; A.R., Ghiasvand, Alireza Reza	Jalili, Vahid (57208206674); Barkhordari, Abdullah (56806758900); Ghiasvand, Alireza Reza (6603053326)	57208206674; 56806758900; 6603053326	Liquid-phase microextraction of polycyclic aromatic hydrocarbons: A review	2020	Reviews in Analytical Chemistry	39	1		1	19	0	10.1515/revac-2020-0101	https://www.scopus.com/inward/record.uri?eid=2-s2.0-85086408748&doi=10.1515%2Frevac-2020-0101&partnerID=40&md5=dd2a2ec02fb2febd6cf2a940510c7999		2-s2.0-85086408748
N., Manousi, Natalia; V.F., Samanidou, Victoria F.	Manousi, Natalia (56893836900); Samanidou, Victoria F. (7003896015)	56893836900; 7003896015	Recent advances in the HPLC analysis of tricyclic antidepressants in bio-samples	2020	Mini-Reviews in Medicinal Chemistry	20	1		24	38	0	10.2174/1389557519666190617150518	https://www.scopus.com/inward/record.uri?eid=2-s2.0-85078565687&doi=10.2174%2F1389557519666190617150518&partnerID=40&md5=52204b4e41de86512ad726229d2207d7	31288718	2-s2.0-85078565687
J., Soares da Silva Burato, Juliana; D.A.V., Medina, Deyber Arley Vargas; A.L., de Toffoli, Ana LÃºcia; E.V.S., Maciel, Edvaldo Vasconcelos Soares; F.M., LanÃ§as, Fernando Mauro	Soares da Silva Burato, Juliana (57212079970); Medina, Deyber Arley Vargas (57202814277); de Toffoli, Ana LÃºcia (55541665400); Maciel, Edvaldo Vasconcelos Soares (57203200551); LanÃ§as, Fernando Mauro (7005296588)	57212079970; 57202814277; 55541665400; 57203200551; 7005296588	Recent advances and trends in miniaturized sample preparation techniques	2020	Journal of Separation Science	43	1		202	225	0	10.1002/jssc.201900776	https://www.scopus.com/inward/record.uri?eid=2-s2.0-85076913040&doi=10.1002%2Fjssc.201900776&partnerID=40&md5=c176bdaef3f07973995a76a6b54560ba	31692234	2-s2.0-85076913040
K.A., Madej, Katarzyna Anna; W., Piekoszewski, W.	Madej, Katarzyna Anna (6603868375); Piekoszewski, W. (7005315327)	6603868375; 7005315327	Modern approaches to preparation of body fluids for determination of bioactive compounds	2019	Separations	6	4	53			0	10.3390/separations6040053	https://www.scopus.com/inward/record.uri?eid=2-s2.0-85075879281&doi=10.3390%2Fseparations6040053&partnerID=40&md5=772c6fd3bf71261c367194a1df2c3bb5		2-s2.0-85075879281
G., Li, Guizhen; K.H., Row, Kyung Ho	Li, Guizhen (56693206600); Row, Kyung Ho (35578574700)	56693206600; 35578574700	Utilization of deep eutectic solvents in dispersive liquid-liquid micro-extraction	2019	TrAC - Trends in Analytical Chemistry	120		115651			0	10.1016/j.trac.2019.115651	https://www.scopus.com/inward/record.uri?eid=2-s2.0-85072532325&doi=10.1016%2Fj.trac.2019.115651&partnerID=40&md5=259a459e79ced5101bc4d8f7fc96996c		2-s2.0-85072532325
R., Marcinkowska, Renata; K., Konieczna, Karolina; Å., Marcinkowski, Åukasz; J., Namiesnik, Jacek; A., Kloskowski, Adam	Marcinkowska, Renata (55967742800); Konieczna, Karolina (55859428400); Marcinkowski, Åukasz (55813425300); Namiesnik, Jacek (7007063399); Kloskowski, Adam (6507497524)	55967742800; 55859428400; 55813425300; 7007063399; 6507497524	Application of ionic liquids in microextraction techniques: Current trends and future perspectives	2019	TrAC - Trends in Analytical Chemistry	119		115614			0	10.1016/j.trac.2019.07.025	https://www.scopus.com/inward/record.uri?eid=2-s2.0-85072057097&doi=10.1016%2Fj.trac.2019.07.025&partnerID=40&md5=ba9a62173d85648f2a7398d88a27defb		2-s2.0-85072057097
Z., Deng, Zehui; N., Li, Na; H., Jiang, Hailong; L., Jin-Ming, Lin; R., Zhao, Rusong	Deng, Zehui (57201672629); Li, Na (57203775871); Jiang, Hailong (56518571600); Jin-Ming, Lin (36078549300); Zhao, Rusong (14009824900)	57201672629; 57203775871; 56518571600; 36078549300; 14009824900	Pretreatment techniques and analytical methods for phenolic endocrine disrupting chemicals in food and environmental samples	2019	TrAC - Trends in Analytical Chemistry	119		115592			0	10.1016/j.trac.2019.07.003	https://www.scopus.com/inward/record.uri?eid=2-s2.0-85070964417&doi=10.1016%2Fj.trac.2019.07.003&partnerID=40&md5=5a8a881886a383ff7cfdf6bec3bcccd2		2-s2.0-85070964417
B., Albero, Beatriz; J.L., Tadeo, JosÃ© Luis; R.A.A., PÃ©rez, Rosa Ana Ana	Albero, Beatriz (6602386914); Tadeo, JosÃ© Luis (7005134705); PÃ©rez, Rosa Ana Ana (7402543909)	6602386914; 7005134705; 7402543909	Ultrasound-assisted extraction of organic contaminants	2019	TrAC - Trends in Analytical Chemistry	118			739	750	0	10.1016/j.trac.2019.07.007	https://www.scopus.com/inward/record.uri?eid=2-s2.0-85069648538&doi=10.1016%2Fj.trac.2019.07.007&partnerID=40&md5=bb999433184d0aa8e52db3ce7a0050ca		2-s2.0-85069648538
B., Chanbasha, Basheer; M., Kamran, Muhammed; M., Ashraf, Muhammad; H.K., Lee, Hian Kee	Chanbasha, Basheer (6602164482); Kamran, Muhammed (57217632884); Ashraf, Muhammad (59790948500); Lee, Hian Kee (55666413800)	6602164482; 57217632884; 59790948500; 55666413800	Enhancing liquid-phase microextraction efficiency through chemical reactions	2019	TrAC - Trends in Analytical Chemistry	118			426	433	0	10.1016/j.trac.2019.05.049	https://www.scopus.com/inward/record.uri?eid=2-s2.0-85067620296&doi=10.1016%2Fj.trac.2019.05.049&partnerID=40&md5=0fa036701b79419510d7a46bb7547b8f		2-s2.0-85067620296
J.M., Kokosa, John M.	Kokosa, John M. (6701731087)	6701731087	Selecting an extraction solvent for a greener liquid phase microextraction (LPME) mode-based analytical method	2019	TrAC - Trends in Analytical Chemistry	118			238	247	0	10.1016/j.trac.2019.05.012	https://www.scopus.com/inward/record.uri?eid=2-s2.0-85067304136&doi=10.1016%2Fj.trac.2019.05.012&partnerID=40&md5=f7897735bbea5b7b36bc4d2faa4f6f26		2-s2.0-85067304136
M., Rutkowska, MaÅ‚gorzata; J.M., PÅ‚otka-Wasylka, Justyna MaÅ‚gorzata; M., Sajid, Muhammad; V.A., Andruch, V. A.	Rutkowska, MaÅ‚gorzata (56346515700); PÅ‚otka-Wasylka, Justyna MaÅ‚gorzata (56711934900); Sajid, Muhammad (56465528900); Andruch, V. A. (8647785900)	56346515700; 56711934900; 56465528900; 8647785900	Liquidâ€“phase microextraction: A review of reviews	2019	Microchemical Journal	149		103989			0	10.1016/j.microc.2019.103989	https://www.scopus.com/inward/record.uri?eid=2-s2.0-85067059342&doi=10.1016%2Fj.microc.2019.103989&partnerID=40&md5=db1f8d32979df40298226687c2e00d5e		2-s2.0-85067059342
I.V., Pletnev, Igor V.; S.V., Smirnova, Svetlana V.; N.V., Shvedene, Nataliya V.	Pletnev, Igor V. (7003927157); Smirnova, Svetlana V. (7006472454); Shvedene, Nataliya V. (6603633433)	7003927157; 7006472454; 6603633433	New Directions in Using Ionic Liquids in Analytical Chemistry. 1: Liquidâ€“Liquid Extraction	2019	Journal of Analytical Chemistry	74	7		625	658	0	10.1134/S1061934819070062	https://www.scopus.com/inward/record.uri?eid=2-s2.0-85068712794&doi=10.1134%2FS1061934819070062&partnerID=40&md5=096f6c0003ae787cb8fac3e52b5662ff		2-s2.0-85068712794
Y., Yang, Yu; Y., Zhang, Yunfeng; X., Li, Xintong; F., Wang, Fangling; H., He, Hongyuan; J., Huang, Jian	Yang, Yu (57210057083); Zhang, Yunfeng (55566172400); Li, Xintong (57210056232); Wang, Fangling (55851431500); He, Hongyuan (55214938000); Huang, Jian (57210128488)	57210057083; 55566172400; 57210056232; 55851431500; 55214938000; 57210128488	Application of Dispersive Liquid-Liquid Microextraction in Forensic Toxicological Analysis; åˆ†æ•£æ¶²-æ¶²å¾®èƒå–åœ¨æ³•åº­æ¯’ç‰©åˆ†æžä¸­çš„åº”ç”¨	2019	Fa yi xue za zhi	35	3		344	348	0	10.12116/j.issn.1004-5619.2019.03.016	https://www.scopus.com/inward/record.uri?eid=2-s2.0-85069285143&doi=10.12116%2Fj.issn.1004-5619.2019.03.016&partnerID=40&md5=1e807484ad093920fe3f63b96c8956b7	31282633	2-s2.0-85069285143
H., Sereshti, Hassan; P., Khorram, Parisa; N., Nouri, Nina	Sereshti, Hassan (13006948600); Khorram, Parisa (39762087500); Nouri, Nina (36351018700)	13006948600; 39762087500; 36351018700	Recent trends in replacement of disperser solvent in dispersive liquid-liquid microextraction methods	2019	Separation and Purification Reviews	48	2		159	178	0	10.1080/15422119.2018.1460851	https://www.scopus.com/inward/record.uri?eid=2-s2.0-85062343503&doi=10.1080%2F15422119.2018.1460851&partnerID=40&md5=6ebc359cee8d39112ac4aed6879e5182		2-s2.0-85062343503
M., Sajid, Muhammad	Sajid, Muhammad (56465528900)	56465528900	Magnetic ionic liquids in analytical sample preparation: A literature review	2019	TrAC - Trends in Analytical Chemistry	113			210	223	0	10.1016/j.trac.2019.02.007	https://www.scopus.com/inward/record.uri?eid=2-s2.0-85061634556&doi=10.1016%2Fj.trac.2019.02.007&partnerID=40&md5=ddb31e1db642d1e4588c48cd21309a9b		2-s2.0-85061634556
S., Hu, Shuang; X., Chen, Xuan; R., Wang, Runqin; L., Yang, Li; X., Bai, Xiaohong	Hu, Shuang (36147571400); Chen, Xuan (37101162100); Wang, Runqin (57196411350); Yang, Li (57840442200); Bai, Xiaohong (23479406800)	36147571400; 37101162100; 57196411350; 57840442200; 23479406800	Natural product applications of liquid-phase microextraction	2019	TrAC - Trends in Analytical Chemistry	113			340	350	0	10.1016/j.trac.2018.11.006	https://www.scopus.com/inward/record.uri?eid=2-s2.0-85056855802&doi=10.1016%2Fj.trac.2018.11.006&partnerID=40&md5=846b65376b67248fb78be3d0270a2894		2-s2.0-85056855802
M.T., GarcÃ­a-CÃ³rcoles, MarÃ­a Teresa; R., RodrÃ­guez-GÃ³mez, RocÃ­o; B., De AlarcÃ³n-GÃ³mez, Blanca; M., Ã‡ipa, Morsina; L., MartÃ­n-Pozo, Laura; J.M., Kauffmann, Jean Michel; A., Zafra-GÃ³mez, Alberto	GarcÃ­a-CÃ³rcoles, MarÃ­a Teresa (57194537056); RodrÃ­guez-GÃ³mez, RocÃ­o (56197429700); De AlarcÃ³n-GÃ³mez, Blanca (57204101952); Ã‡ipa, Morsina (57195938910); MartÃ­n-Pozo, Laura (57204115669); Kauffmann, Jean Michel (7102792834); Zafra-GÃ³mez, Alberto (14053359500)	57194537056; 56197429700; 57204101952; 57195938910; 57204115669; 7102792834; 14053359500	Chromatographic Methods for the Determination of Emerging Contaminants in Natural Water and Wastewater Samples: A Review	2019	Critical Reviews in Analytical Chemistry	49	2		160	186	0	10.1080/10408347.2018.1496010	https://www.scopus.com/inward/record.uri?eid=2-s2.0-85054544468&doi=10.1080%2F10408347.2018.1496010&partnerID=40&md5=ca3d7b7e6431175d36a5eb1c85d556a9	30285467	2-s2.0-85054544468
S., Chalavi, Soheila; S., Asadi, Sakine; S., Nojavan, Saeed; A.R., Fakhari, Ali Reza	Chalavi, Soheila (11339671900); Asadi, Sakine (57125744100); Nojavan, Saeed (6507087100); Fakhari, Ali Reza (6602535577)	11339671900; 57125744100; 6507087100; 6602535577	Recent advances in microextraction procedures for determination of amphetamines in biological samples	2019	Bioanalysis	11	5		437	460	0	10.4155/bio-2018-0207	https://www.scopus.com/inward/record.uri?eid=2-s2.0-85064339503&doi=10.4155%2Fbio-2018-0207&partnerID=40&md5=b962881e2613e7ad9e01df4a291121e6	30887821	2-s2.0-85064339503
M.Ã., Aguirre Pastor, Miguel Ãngel; P., Baile, Paola; L., Vidal, Lorena; A., Canals, A.	Aguirre Pastor, Miguel Ãngel (57196667868); Baile, Paola (57201999220); Vidal, Lorena (8666483800); Canals, A. (7005977498)	57196667868; 57201999220; 8666483800; 7005977498	Metal applications of liquid-phase microextraction	2019	TrAC - Trends in Analytical Chemistry	112			241	247	0	10.1016/j.trac.2018.11.032	https://www.scopus.com/inward/record.uri?eid=2-s2.0-85057952198&doi=10.1016%2Fj.trac.2018.11.032&partnerID=40&md5=e4908d079239414d2a4a3a643e837ea3		2-s2.0-85057952198
Y., Yamini, Yadollah; M., Rezazadeh, Maryam; S., Seidi, Shahram	Yamini, Yadollah (7006759211); Rezazadeh, Maryam (37361456500); Seidi, Shahram (35099361400)	7006759211; 37361456500; 35099361400	Liquid-phase microextraction â€“ The different principles and configurations	2019	TrAC - Trends in Analytical Chemistry	112			264	272	0	10.1016/j.trac.2018.06.010	https://www.scopus.com/inward/record.uri?eid=2-s2.0-85049488532&doi=10.1016%2Fj.trac.2018.06.010&partnerID=40&md5=8832320d26905d6efeb84f8dd40cbd3a		2-s2.0-85049488532
G., Navitha Reddy, Gangireddy; A., Dilip Zagade, Aarati; P., Sengupta, Pinaki	Navitha Reddy, Gangireddy (57207621147); Dilip Zagade, Aarati (57207618450); Sengupta, Pinaki (35447635900)	57207621147; 57207618450; 35447635900	Current direction and advances in analytical sample extraction techniques for drugs with special emphasis on bioanalysis	2019	Bioanalysis	11	4		313	332	0	10.4155/bio-2018-0144	https://www.scopus.com/inward/record.uri?eid=2-s2.0-85062650879&doi=10.4155%2Fbio-2018-0144&partnerID=40&md5=648c29c5f327d5f2f39cd367dd17172f	30663327	2-s2.0-85062650879
S.E., Kepekci Tekkeli, Serife Evrim; Z., Durmus, Z.	Kepekci Tekkeli, Serife Evrim (49964600400); Durmus, Z. (6603262053)	49964600400; 6603262053	Magnetic solid phase extraction applications combined with analytical methods for determination of drugs in different matrices review	2019	Journal of the Chilean Chemical Society	64	2		4448	4458	0	10.4067/S0717-97072019000204448	https://www.scopus.com/inward/record.uri?eid=2-s2.0-85077932518&doi=10.4067%2FS0717-97072019000204448&partnerID=40&md5=cad5ca802253060ff7d2bc8c507bd4cc		2-s2.0-85077932518
N.P., Kalogiouri, Natasa P.; V.F., Samanidou, Victoria F.	Kalogiouri, Natasa P. (55795994000); Samanidou, Victoria F. (7003896015)	55795994000; 7003896015	Recent trends in the development of green microextraction techniques for the determination of hazardous organic compounds in wine	2019	Current Analytical Chemistry	15	7		788	800	0	10.2174/1573411015666190328185337	https://www.scopus.com/inward/record.uri?eid=2-s2.0-85075157545&doi=10.2174%2F1573411015666190328185337&partnerID=40&md5=f7cdab8d3c4c2253fc489d494b9bd959		2-s2.0-85075157545
M., Locatelli, Marcello; A., Tartaglia, Angela; S., Piccolantonio, Silvia; L.A., Di Iorio, Luigi Alessandro; E., Sperandio, Elena; H.Ä°., Ulusoy, Halil Ä°brahim; K.G., Furton, Kenneth G.; A., Kabir, Abuzar	Locatelli, Marcello (7005790232); Tartaglia, Angela (57201280168); Piccolantonio, Silvia (57203186200); Di Iorio, Luigi Alessandro (57205672938); Sperandio, Elena (57203188530); Ulusoy, Halil Ä°brahim (36053964500); Furton, Kenneth G. (7004543580); Kabir, Abuzar (7005744830)	7005790232; 57201280168; 57203186200; 57205672938; 57203188530; 36053964500; 7004543580; 7005744830	Innovative configurations of sample preparation techniques applied in bioanalytical chemistry: A review	2019	Current Analytical Chemistry	15	7		731	744	0	10.2174/1573411015666190301145042	https://www.scopus.com/inward/record.uri?eid=2-s2.0-85064857057&doi=10.2174%2F1573411015666190301145042&partnerID=40&md5=61f1eb51d15253ec8c542f38c4552811		2-s2.0-85064857057
Y., He, Yi; M., Concheiro, Marta	He, Yi (55498934800); Concheiro, Marta (6508098170)	55498934800; 6508098170	Microextraction sample preparation techniques in forensic analytical toxicology	2019	Biomedical Chromatography	33	1	e4444			0	10.1002/bmc.4444	https://www.scopus.com/inward/record.uri?eid=2-s2.0-85058812072&doi=10.1002%2Fbmc.4444&partnerID=40&md5=eb9a0a77f7633301ffe01b074f0c9488	30468511	2-s2.0-85058812072
V.A., Lemos, Valfredo Azevedo; R.V., Oliveira, Rafael Vasconcelos; W.N.L., dos Santos, Walter Nei Lopes; R.M., Menezes, Rebeca Moraes; L.B., Santos, Luana Bastos; S.L.C., Ferreira, SÃ©rgio LuÃ­s Costa	Lemos, Valfredo Azevedo (7005042055); Oliveira, Rafael Vasconcelos (24484553800); dos Santos, Walter Nei Lopes (8545602300); Menezes, Rebeca Moraes (57188858690); Santos, Luana Bastos (57217060341); Ferreira, SÃ©rgio LuÃ­s Costa (7202480368)	7005042055; 24484553800; 8545602300; 57188858690; 57217060341; 7202480368	Liquid phase microextraction associated with flow injection systems for the spectrometric determination of trace elements	2019	TrAC - Trends in Analytical Chemistry	110			357	366	0	10.1016/j.trac.2018.11.031	https://www.scopus.com/inward/record.uri?eid=2-s2.0-85057617162&doi=10.1016%2Fj.trac.2018.11.031&partnerID=40&md5=5e9fccca60d5d88624900bd38a83a5d1		2-s2.0-85057617162
M., HavlÃ­kovÃ¡, Martina; R., ÄŒabala, RadomÃ­r; V., PacÃ¡kovÃ¡, VÄ›ra; Z., BosÃ¡kovÃ¡, Zuzana	HavlÃ­kovÃ¡, Martina (58339910700); ÄŒabala, RadomÃ­r (6603469901); PacÃ¡kovÃ¡, VÄ›ra (7006515104); BosÃ¡kovÃ¡, Zuzana (6602686606)	58339910700; 6603469901; 7006515104; 6602686606	Critical evaluation of microextraction pretreatment techniquesâ€”Part 2: Membrane-supported and homogenous phase based techniques	2019	Journal of Separation Science	42	1		303	318	0	10.1002/jssc.201800903	https://www.scopus.com/inward/record.uri?eid=2-s2.0-85056478647&doi=10.1002%2Fjssc.201800903&partnerID=40&md5=88a313680feb7a565e6cca4991e9b7fe	30367551	2-s2.0-85056478647
N., Campillo, Natalia; I., LÃ³pez-GarcÃ­a, Ignacio; M., HernÃ¡ndez-CÃ³rdoba, M.; P., ViÃ±as, Pilar	Campillo, Natalia (7003271774); LÃ³pez-GarcÃ­a, Ignacio (7004653256); HernÃ¡ndez-CÃ³rdoba, M. (7005810330); ViÃ±as, Pilar (7003869772)	7003271774; 7004653256; 7005810330; 7003869772	Food and beverage applications of liquid-phase microextraction	2018	TrAC - Trends in Analytical Chemistry	109			116	123	0	10.1016/j.trac.2018.10.004	https://www.scopus.com/inward/record.uri?eid=2-s2.0-85055192452&doi=10.1016%2Fj.trac.2018.10.004&partnerID=40&md5=3e0004b075765cc8466ee46a3c029206		2-s2.0-85055192452
L., Mousavi, Leila; Z., Tamiji, Z.; M.R., Khoshayand, Mohammad Reza	Mousavi, Leila (57211528989); Tamiji, Z. (57196236319); Khoshayand, Mohammad Reza (9133175000)	57211528989; 57196236319; 9133175000	Applications and opportunities of experimental design for the dispersive liquidâ€“liquid microextraction method â€“ A review	2018	Talanta	190			335	356	0	10.1016/j.talanta.2018.08.002	https://www.scopus.com/inward/record.uri?eid=2-s2.0-85051380539&doi=10.1016%2Fj.talanta.2018.08.002&partnerID=40&md5=286da4e4c42e0f84ea18efbb9a6b1abf	30172518	2-s2.0-85051380539
S., Seidi, Shahram; M., Rezazadeh, Maryam; Y., Yamini, Yadollah	Seidi, Shahram (35099361400); Rezazadeh, Maryam (37361456500); Yamini, Yadollah (7006759211)	35099361400; 37361456500; 7006759211	Pharmaceutical applications of liquid-phase microextraction	2018	TrAC - Trends in Analytical Chemistry	108			296	305	0	10.1016/j.trac.2018.09.014	https://www.scopus.com/inward/record.uri?eid=2-s2.0-85054326336&doi=10.1016%2Fj.trac.2018.09.014&partnerID=40&md5=fb2b1a18e4b47b451102e7b16bab2855		2-s2.0-85054326336
A.T.M., Silva, Anny Talita Mda; C.D.P.B., Bessa, Carliani Dal Piero Betzel; W.S., de Borges, Warley S.; K.B., Bastos Borges, Keyller Bastos	Silva, Anny Talita Mda (57204054396); Bessa, Carliani Dal Piero Betzel (57193729941); de Borges, Warley S. (55412288900); Bastos Borges, Keyller Bastos (57190312519)	57204054396; 57193729941; 55412288900; 57190312519	Bioanalytical methods for determining ecstasy components in biological matrices: A review	2018	TrAC - Trends in Analytical Chemistry	108			323	346	0	10.1016/j.trac.2018.08.001	https://www.scopus.com/inward/record.uri?eid=2-s2.0-85054291897&doi=10.1016%2Fj.trac.2018.08.001&partnerID=40&md5=fbfc05c92b4ae62e24204d7acd2c746b		2-s2.0-85054291897
E., Carasek, Eduardo; J.D.O., Merib, Josias De Oliveira; G., Mafra, Gabriela; D.A., Spudeit, Daniel Alfonso	Carasek, Eduardo (6602192917); Merib, Josias De Oliveira (55037156100); Mafra, Gabriela (57196222135); Spudeit, Daniel Alfonso (55325177600)	6602192917; 55037156100; 57196222135; 55325177600	A recent overview of the application of liquid-phase microextraction to the determination of organic micro-pollutants	2018	TrAC - Trends in Analytical Chemistry	108			203	209	0	10.1016/j.trac.2018.09.002	https://www.scopus.com/inward/record.uri?eid=2-s2.0-85053783807&doi=10.1016%2Fj.trac.2018.09.002&partnerID=40&md5=3b7bc772d3c6c7e2799680f6821cf7ff		2-s2.0-85053783807
M., Sajid, Muhammad; K.R., Alhooshani, Khalid R.	Sajid, Muhammad (56465528900); Alhooshani, Khalid R. (6506582737)	56465528900; 6506582737	Dispersive liquid-liquid microextraction based binary extraction techniques prior to chromatographic analysis: A review	2018	TrAC - Trends in Analytical Chemistry	108			167	182	0	10.1016/j.trac.2018.08.016	https://www.scopus.com/inward/record.uri?eid=2-s2.0-85053542551&doi=10.1016%2Fj.trac.2018.08.016&partnerID=40&md5=c539104cacc9cdc7aa99558e4c5b00bf		2-s2.0-85053542551
M., Sajid, Muhammad	Sajid, Muhammad (56465528900)	56465528900	Dispersive liquid-liquid microextraction coupled with derivatization: A review of different modes, applications, and green aspects	2018	TrAC - Trends in Analytical Chemistry	106			169	182	0	10.1016/j.trac.2018.07.009	https://www.scopus.com/inward/record.uri?eid=2-s2.0-85050517393&doi=10.1016%2Fj.trac.2018.07.009&partnerID=40&md5=616d2d2f8d660449e1fc4d3a26a438d0		2-s2.0-85050517393
F.R., Mansour, Fotouh R.; N.D., Danielson, Neil D.	Mansour, Fotouh R. (54988261900); Danielson, Neil D. (7005606880)	54988261900; 7005606880	Solvent-terminated dispersive liquid-liquid microextraction: a tutorial	2018	Analytica Chimica Acta	1016			1	11	0	10.1016/j.aca.2018.02.005	https://www.scopus.com/inward/record.uri?eid=2-s2.0-85042143301&doi=10.1016%2Fj.aca.2018.02.005&partnerID=40&md5=e46ce31b1a29988f90c6875e78b91599	29534799	2-s2.0-85042143301
J., Werner, Justyna; T., GrzeÅ›kowiak, Tomasz; A., ZgoÅ‚a-GrzeÅ›kowiak, Agnieszka; E., Stanisz, Ewa	Werner, Justyna (55628064600); GrzeÅ›kowiak, Tomasz (6507785394); ZgoÅ‚a-GrzeÅ›kowiak, Agnieszka (8973856000); Stanisz, Ewa (16065133900)	55628064600; 6507785394; 8973856000; 16065133900	Recent trends in microextraction techniques used in determination of arsenic species	2018	TrAC - Trends in Analytical Chemistry	105			121	136	0	10.1016/j.trac.2018.05.006	https://www.scopus.com/inward/record.uri?eid=2-s2.0-85047308953&doi=10.1016%2Fj.trac.2018.05.006&partnerID=40&md5=6d999d4181125aa1972202cc2be33596		2-s2.0-85047308953
J., NawaÅ‚a, Jakub; B., Dawidziuk, Barbara; D., Dziedzic, Daniel; D., Gordon, Diana; S., Popiel, StanisÅ‚aw	NawaÅ‚a, Jakub (36621129400); Dawidziuk, Barbara (57200042752); Dziedzic, Daniel (57220064159); Gordon, Diana (57200045219); Popiel, StanisÅ‚aw (8594012100)	36621129400; 57200042752; 57220064159; 57200045219; 8594012100	Applications of ionic liquids in analytical chemistry with a particular emphasis on their use in solid-phase microextraction	2018	TrAC - Trends in Analytical Chemistry	105			18	36	0	10.1016/j.trac.2018.04.010	https://www.scopus.com/inward/record.uri?eid=2-s2.0-85046636029&doi=10.1016%2Fj.trac.2018.04.010&partnerID=40&md5=e5d28e1f1aaf630d3a061024b3b1823b		2-s2.0-85046636029
M., Sajid, Muhammad; J.M., PÅ‚otka-Wasylka, Justyna MaÅ‚gorzata	Sajid, Muhammad (56465528900); PÅ‚otka-Wasylka, Justyna MaÅ‚gorzata (56711934900)	56465528900; 56711934900	Combined extraction and microextraction techniques: Recent trends and future perspectives	2018	TrAC - Trends in Analytical Chemistry	103			74	86	0	10.1016/j.trac.2018.03.013	https://www.scopus.com/inward/record.uri?eid=2-s2.0-85045049683&doi=10.1016%2Fj.trac.2018.03.013&partnerID=40&md5=09cb5215b6650ff85eef86bff7834e6b		2-s2.0-85045049683
I., Rykowska, Iwona; J., ZiembliÅ„ska-Bernart, Justyna; I., Nowak, Iwona	Rykowska, Iwona (6602360321); ZiembliÅ„ska-Bernart, Justyna (57204704382); Nowak, Iwona (7006108100)	6602360321; 57204704382; 7006108100	Modern approaches in dispersive liquid-liquid microextraction (DLLME) based on ionic liquids: A review	2018	Journal of Molecular Liquids	259			319	339	0	10.1016/j.molliq.2018.03.043	https://www.scopus.com/inward/record.uri?eid=2-s2.0-85044099766&doi=10.1016%2Fj.molliq.2018.03.043&partnerID=40&md5=2941ea6b0dbbaa41aea692a89197bb93		2-s2.0-85044099766
Z., Niu, Zongliang; W., Zhang, Weiwei; C., Yu, Chunwei; J., Zhang, Jun; Y., Wen, Yingying	Niu, Zongliang (42262328000); Zhang, Weiwei (56404815400); Yu, Chunwei (7404977699); Zhang, Jun (56267838400); Wen, Yingying (23968346200)	42262328000; 56404815400; 7404977699; 56267838400; 23968346200	Recent advances in biological sample preparation methods coupled with chromatography, spectrometry and electrochemistry analysis techniques	2018	TrAC - Trends in Analytical Chemistry	102			123	146	0	10.1016/j.trac.2018.02.005	https://www.scopus.com/inward/record.uri?eid=2-s2.0-85042673419&doi=10.1016%2Fj.trac.2018.02.005&partnerID=40&md5=367c95cb0ef9760633eea4d0516f16d2		2-s2.0-85042673419
A., Pascual-MatÃ©, Ana; S.M., OsÃ©s, Sandra M.; M.A.F., FernÃ¡ndez-MuÃ­Ã±o, Miguel Angel FernÃ¡ndez; M.T., Sancho, M. T.	Pascual-MatÃ©, Ana (56656633900); OsÃ©s, Sandra M. (55663790700); FernÃ¡ndez-MuÃ­Ã±o, Miguel Angel FernÃ¡ndez (35791773600); Sancho, M. T. (7005669653)	56656633900; 55663790700; 35791773600; 7005669653	Analysis of Polyphenols in Honey: Extraction, Separation and Quantification Procedures	2018	Separation and Purification Reviews	47	2		142	158	0	10.1080/15422119.2017.1354025	https://www.scopus.com/inward/record.uri?eid=2-s2.0-85041099186&doi=10.1080%2F15422119.2017.1354025&partnerID=40&md5=c5a03ec51a633fcad0b6e58c69943bd1		2-s2.0-85041099186
Y.H., Tan, Yeong Hwang; M., Chai, Meekin; L., Wong, Lingshing	Tan, Yeong Hwang (57202000632); Chai, Meekin (24172523100); Wong, Lingshing (55819849800)	57202000632; 24172523100; 55819849800	A review on extraction solvents in the dispersive liquid-liquid microextraction; Sebuah ulasan terhadap pelarut pengekstrakan dalam pengekstrakan mikro cecair-cecair serakan	2018	Malaysian Journal of Analytical Sciences	22	2		166	174	0	10.17576/mjas-2018-2202-01	https://www.scopus.com/inward/record.uri?eid=2-s2.0-85046767362&doi=10.17576%2Fmjas-2018-2202-01&partnerID=40&md5=2131119cadb09b121ea421534d2fe5a8		2-s2.0-85046767362
Y., Zhang, Yuan; W.e., Zhou, Weie e.; J., Yan, Jiaqing; M., Liu, Min; Y., Zhou, Yu; X., Shen, Xin; Y., Ma, Yinglin; X., Feng, Xuesong; J., Yang, Jun; G., Li, Guohui	Zhang, Yuan (56622521400); Zhou, Weie e. (57054490800); Yan, Jiaqing (56181697900); Liu, Min (57201394846); Zhou, Yu (57202644170); Shen, Xin (57202650181); Ma, Yinglin (56564383200); Feng, Xuesong (56720619400); Yang, Jun (57202012985); Li, Guohui (57204541884)	56622521400; 57054490800; 56181697900; 57201394846; 57202644170; 57202650181; 56564383200; 56720619400; 57202012985; 57204541884	A review of the extraction and determination methods of thirteen essential vitamins to the human body: An update from 2010	2018	Molecules	23	6	1484			0	10.3390/molecules23061484	https://www.scopus.com/inward/record.uri?eid=2-s2.0-85048994978&doi=10.3390%2Fmolecules23061484&partnerID=40&md5=326612bc2626f06f1ae6a6d1e583b327	29921801	2-s2.0-85048994978
M.P., Kissoudi, Maria P.; V.F., Samanidou, Victoria F.	Kissoudi, Maria P. (57197806620); Samanidou, Victoria F. (7003896015)	57197806620; 7003896015	Recent advances in applications of ionic liquids in miniaturized microextraction techniques	2018	Molecules	23	6	1437			0	10.3390/molecules23061437	https://www.scopus.com/inward/record.uri?eid=2-s2.0-85048963099&doi=10.3390%2Fmolecules23061437&partnerID=40&md5=48e65599693468391d9b35c9c582d066	29899277	2-s2.0-85048963099
L., Menghini, Luigi; G., Bellagamba, Giuseppe; M., Fabiana, Marcelli; E., de Luca, Elisa; L., Armellani, Luca; R., Cifelli, Roberta; A., Granese, Arianna; N.Z., Kucukerkan, Nilgun Zengin; A., AktÃ¼msek, Abdurrahman; G., Zengin, Gokhan	Menghini, Luigi (57215696950); Bellagamba, Giuseppe (57189067080); Fabiana, Marcelli (57200671222); de Luca, Elisa (57189072115); Armellani, Luca (57200678820); Cifelli, Roberta (56394198100); Granese, Arianna (6506185976); Kucukerkan, Nilgun Zengin (57200677895); AktÃ¼msek, Abdurrahman (55821816000); Zengin, Gokhan (8411629800)	57215696950; 57189067080; 57200671222; 57189072115; 57200678820; 56394198100; 6506185976; 57200677895; 55821816000; 8411629800	Analytical procedures for secondary metabolites determination: Recent trends and future perspectives	2018	Letters in Drug Design and Discovery	15	3		281	293	0	10.2174/1570180814666170505124707	https://www.scopus.com/inward/record.uri?eid=2-s2.0-85042167054&doi=10.2174%2F1570180814666170505124707&partnerID=40&md5=a6c15287383dc1bd1a04c5e83b590f97		2-s2.0-85042167054
A., Kabir, Abuzar; M., Locatelli, Marcello; H.Ä°., Ulusoy, Halil Ä°brahim	Kabir, Abuzar (7005744830); Locatelli, Marcello (7005790232); Ulusoy, Halil Ä°brahim (36053964500)	7005744830; 7005790232; 36053964500	Recent trends in microextraction techniques employed in analytical and bioanalytical sample preparation	2017	Separations	4	4	36			0	10.3390/separations4040036	https://www.scopus.com/inward/record.uri?eid=2-s2.0-85044326213&doi=10.3390%2Fseparations4040036&partnerID=40&md5=ae83a22929bd4e2e79ee2109be36b764		2-s2.0-85044326213
M., Rutkowska, MaÅ‚gorzata; K., Owczarek, Katarzyna; M., de la Guardia, Miguel; J.M., PÅ‚otka-Wasylka, Justyna MaÅ‚gorzata; J., Namiesnik, Jacek	Rutkowska, MaÅ‚gorzata (56346515700); Owczarek, Katarzyna (55270472700); de la Guardia, Miguel (7006639927); PÅ‚otka-Wasylka, Justyna MaÅ‚gorzata (56711934900); Namiesnik, Jacek (7007063399)	56346515700; 55270472700; 7006639927; 56711934900; 7007063399	Application of additional factors supporting the microextraction process	2017	TrAC - Trends in Analytical Chemistry	97			104	119	0	10.1016/j.trac.2017.09.005	https://www.scopus.com/inward/record.uri?eid=2-s2.0-85030113073&doi=10.1016%2Fj.trac.2017.09.005&partnerID=40&md5=adf256a8160fd352f9d5d2bdb25cfd50		2-s2.0-85030113073
B., Hashemi, Beshare; P., Zohrabi, Parvin; K.H., Kim, Ki Hyun; M., Shamsipour, Mojtaba; A., Deep, Akash; J., Hong, Jongki	Hashemi, Beshare (54788965500); Zohrabi, Parvin (35369562800); Kim, Ki Hyun (56962774000); Shamsipour, Mojtaba (35501461500); Deep, Akash (59510568600); Hong, Jongki (7404118060)	54788965500; 35369562800; 56962774000; 35501461500; 59510568600; 7404118060	Recent advances in liquid-phase microextraction techniques for the analysis of environmental pollutants	2017	TrAC - Trends in Analytical Chemistry	97			83	95	0	10.1016/j.trac.2017.08.014	https://www.scopus.com/inward/record.uri?eid=2-s2.0-85029485827&doi=10.1016%2Fj.trac.2017.08.014&partnerID=40&md5=99d9311c81c68eba75d235251d0a293a		2-s2.0-85029485827
F.R., Mansour, Fotouh R.; M.A., Khairy, Mostafa A.	Mansour, Fotouh R. (54988261900); Khairy, Mostafa A. (57193313338)	54988261900; 57193313338	Pharmaceutical and biomedical applications of dispersive liquidâ€“liquid microextraction	2017	Journal of Chromatography B: Analytical Technologies in the Biomedical and Life Sciences	1061-1062			382	391	0	10.1016/j.jchromb.2017.07.055	https://www.scopus.com/inward/record.uri?eid=2-s2.0-85026912432&doi=10.1016%2Fj.jchromb.2017.07.055&partnerID=40&md5=07edd26da0d6662deafa46b94a3a7dd4	28802218	2-s2.0-85026912432
V., PÃ©rezâ€FernÃ¡ndez, Virginia; L., Mainero Rocca, Lucia; P., Tomai, Pierpaolo; S., Fanali, Salvatore; A., Gentili, Alessandra	PÃ©rezâ€FernÃ¡ndez, Virginia (56616975400); Mainero Rocca, Lucia (22955896200); Tomai, Pierpaolo (57074024100); Fanali, Salvatore (7006614492); Gentili, Alessandra (7006077834)	56616975400; 22955896200; 57074024100; 7006614492; 7006077834	Recent advancements and future trends in environmental analysis: Sample preparation, liquid chromatography and mass spectrometry	2017	Analytica Chimica Acta	983			9	41	0	10.1016/j.aca.2017.06.029	https://www.scopus.com/inward/record.uri?eid=2-s2.0-85021628935&doi=10.1016%2Fj.aca.2017.06.029&partnerID=40&md5=222349852788e25854741f246b420d08	28811032	2-s2.0-85021628935
F.R., Mansour, Fotouh R.; N.D., Danielson, Neil D.	Mansour, Fotouh R. (54988261900); Danielson, Neil D. (7005606880)	54988261900; 7005606880	Solidification of floating organic droplet in dispersive liquid-liquid microextraction as a green analytical tool	2017	Talanta	170			22	35	0	10.1016/j.talanta.2017.03.084	https://www.scopus.com/inward/record.uri?eid=2-s2.0-85032070323&doi=10.1016%2Fj.talanta.2017.03.084&partnerID=40&md5=7c8c8be2473c97a1b88f87f6ce2f17d5	28501162	2-s2.0-85032070323
J., An, Jiwoo; M.J., Trujillo-RodrÃ­guez, MarÃ­a J.; V., Pino, VerÃ³nica; J.L., Anderson, Jared L.	An, Jiwoo (57193280786); Trujillo-RodrÃ­guez, MarÃ­a J. (55889792500); Pino, VerÃ³nica (6701680230); Anderson, Jared L. (7406783673)	57193280786; 55889792500; 6701680230; 7406783673	Non-conventional solvents in liquid phase microextraction and aqueous biphasic systems	2017	Journal of Chromatography A	1500			1	23	0	10.1016/j.chroma.2017.04.012	https://www.scopus.com/inward/record.uri?eid=2-s2.0-85018623115&doi=10.1016%2Fj.chroma.2017.04.012&partnerID=40&md5=343b3ca182f019bb59387bc3a4c3b736	28433434	2-s2.0-85018623115
N., Bakaraki Turan, Nouha; D.S., Chormey, Doste Selali; Ã‡., BÃ¼yÃ¼kpÄ±nar, Ã‡aÄŸdaÅŸ; G., Onkal Engin, Guleda; S., BakÄ±rdere, Sezgin	Bakaraki Turan, Nouha (57193884142); Chormey, Doste Selali (57188721987); BÃ¼yÃ¼kpÄ±nar, Ã‡aÄŸdaÅŸ (57190161462); Onkal Engin, Guleda (57539208500); BakÄ±rdere, Sezgin (6506190285)	57193884142; 57188721987; 57190161462; 57539208500; 6506190285	Quorum sensing: Little talks for an effective bacterial coordination	2017	TrAC - Trends in Analytical Chemistry	91			1	11	0	10.1016/j.trac.2017.03.007	https://www.scopus.com/inward/record.uri?eid=2-s2.0-85017385489&doi=10.1016%2Fj.trac.2017.03.007&partnerID=40&md5=fd2b34f989941f3dc785617d3a8ecf9c		2-s2.0-85017385489
J.M., PÅ‚otka-Wasylka, Justyna MaÅ‚gorzata; M., Rutkowska, MaÅ‚gorzata; K., Owczarek, Katarzyna; M., Tobiszewski, Marek; J., Namiesnik, Jacek	PÅ‚otka-Wasylka, Justyna MaÅ‚gorzata (56711934900); Rutkowska, MaÅ‚gorzata (56346515700); Owczarek, Katarzyna (55270472700); Tobiszewski, Marek (26768423200); Namiesnik, Jacek (7007063399)	56711934900; 56346515700; 55270472700; 26768423200; 7007063399	Extraction with environmentally friendly solvents	2017	TrAC - Trends in Analytical Chemistry	91			12	25	0	10.1016/j.trac.2017.03.006	https://www.scopus.com/inward/record.uri?eid=2-s2.0-85017176622&doi=10.1016%2Fj.trac.2017.03.006&partnerID=40&md5=c5fca63cccfbf65ff3fc6deecdd72fb4		2-s2.0-85017176622
N., Campillo, Natalia; P., ViÃ±as, Pilar; J., Å andrejovÃ¡, Jana; V.A., Andruch, V. A.	Campillo, Natalia (7003271774); ViÃ±as, Pilar (7003869772); Å andrejovÃ¡, Jana (54791491300); Andruch, V. A. (8647785900)	7003271774; 7003869772; 54791491300; 8647785900	Ten years of dispersive liquidâ€“liquid microextraction and derived techniques	2017	Applied Spectroscopy Reviews	52	4		267	415	0	10.1080/05704928.2016.1224240	https://www.scopus.com/inward/record.uri?eid=2-s2.0-85015881819&doi=10.1080%2F05704928.2016.1224240&partnerID=40&md5=10b874abe057a6b28d0a8e2f7f753994		2-s2.0-85015881819
E.G., Primel, Ednei Gilberto; S.S., Caldas, Sergiane Souza; L.C., Marube, Liziane Cardoso; A.L.V., Escarrone, Ana Laura Venquiaruti	Primel, Ednei Gilberto (6505782819); Caldas, Sergiane Souza (24075183100); Marube, Liziane Cardoso (56624535800); Escarrone, Ana Laura Venquiaruti (23018386100)	6505782819; 24075183100; 56624535800; 23018386100	An overview of advances in dispersive liquidâ€“liquid microextraction for the extraction of pesticides and emerging contaminants from environmental samples	2017	Trends in Environmental Analytical Chemistry	14			1	18	0	10.1016/j.teac.2017.03.001	https://www.scopus.com/inward/record.uri?eid=2-s2.0-85015660986&doi=10.1016%2Fj.teac.2017.03.001&partnerID=40&md5=7cc60eca8f912e0fa084db9d41462db6		2-s2.0-85015660986
A.S., Ibrahim, Ahmed S.A.; R.K., Al-Farawati, Radwan Kh; U.W., Hawas, Usama Waheed; Y.A., Shaban, Yasser A.	Ibrahim, Ahmed S.A. (57194568908); Al-Farawati, Radwan Kh (6507851159); Hawas, Usama Waheed (6504302660); Shaban, Yasser A. (8587626900)	57194568908; 6507851159; 6504302660; 8587626900	Recent Microextraction Techniques for Determination and Chemical Speciation of Selenium	2017	Open Chemistry	15	1		103	122	0	10.1515/chem-2017-0013	https://www.scopus.com/inward/record.uri?eid=2-s2.0-85020871089&doi=10.1515%2Fchem-2017-0013&partnerID=40&md5=30fc85068af13f565886059ef3d318dd		2-s2.0-85020871089
K., Jurowski, Kamil; K., Kochan, Kamila; J., Walczak-Skierska, Justyna; M., BaraÅ„ska, MaÅ‚gorzata; W., Piekoszewski, W.; B.X., Buszewski, BogusÅ‚aw X.	Jurowski, Kamil (55734734800); Kochan, Kamila (55337173300); Walczak-Skierska, Justyna (58258462900); BaraÅ„ska, MaÅ‚gorzata (6603933941); Piekoszewski, W. (7005315327); Buszewski, BogusÅ‚aw X. (7005051250)	55734734800; 55337173300; 58258462900; 6603933941; 7005315327; 7005051250	Comprehensive review of trends and analytical strategies applied for biological samples preparation and storage in modern medical lipidomics: State of the art	2017	TrAC - Trends in Analytical Chemistry	86			276	289	0	10.1016/j.trac.2016.10.014	https://www.scopus.com/inward/record.uri?eid=2-s2.0-85006710478&doi=10.1016%2Fj.trac.2016.10.014&partnerID=40&md5=14fcede2af299d8b65c169d3811019c8		2-s2.0-85006710478
M., AlexoviÄ, Michal; B., Horstkotte, Burkhard; I., Å rÃ¡mkovÃ¡, Ivana; P., Solich, Petr; J., Sabo, JÃ¡n	AlexoviÄ, Michal (55222543200); Horstkotte, Burkhard (12241381700); Å rÃ¡mkovÃ¡, Ivana (54927618200); Solich, Petr (7003997787); Sabo, JÃ¡n (7004596163)	55222543200; 12241381700; 54927618200; 7003997787; 7004596163	Automation of dispersive liquidâ€“liquid microextraction and related techniques. Approaches based on flow, batch, flow-batch and in-syringe modes	2017	TrAC - Trends in Analytical Chemistry	86			39	55	0	10.1016/j.trac.2016.10.003	https://www.scopus.com/inward/record.uri?eid=2-s2.0-84998996687&doi=10.1016%2Fj.trac.2016.10.003&partnerID=40&md5=ab3e614bc568636386bc8c75b8080c26		2-s2.0-84998996687
J.M., PÅ‚otka-Wasylka, Justyna MaÅ‚gorzata; K., Owczarek, Katarzyna; J., Namiesnik, Jacek	PÅ‚otka-Wasylka, Justyna MaÅ‚gorzata (56711934900); Owczarek, Katarzyna (55270472700); Namiesnik, Jacek (7007063399)	56711934900; 55270472700; 7007063399	Modern solutions in the field of microextraction using liquid as a medium of extraction	2016	TrAC - Trends in Analytical Chemistry	85			46	64	0	10.1016/j.trac.2016.08.010	https://www.scopus.com/inward/record.uri?eid=2-s2.0-84987974379&doi=10.1016%2Fj.trac.2016.08.010&partnerID=40&md5=59b43e2a70609ae9a2d71e8a8e9d32e5		2-s2.0-84987974379
A., Lawal, Abubakar; G., Tan, Guanhuat; A.M., Alsharif, Ali Mohamed	Lawal, Abubakar (55259922600); Tan, Guanhuat (7202393048); Alsharif, Ali Mohamed (57191963151)	55259922600; 7202393048; 57191963151	Recent advances in analysis of pesticides in food and drink samples using LPME techniques coupled to GC-MS and LC-MS: A review	2016	Journal of AOAC International	99	6		1383	1394	0	10.5740/jaoacint.16-0272	https://www.scopus.com/inward/record.uri?eid=2-s2.0-84995426699&doi=10.5740%2Fjaoacint.16-0272&partnerID=40&md5=fccc713ed2eb444d6c44692c6d8d296a	27667201	2-s2.0-84995426699
I.D., La Calle, Inmaculada De; F.J., Pena-Pereira, Francisco Javier; I., Lavilla, Isela; C., Bendicho, Carlos	La Calle, Inmaculada De (27067553000); Pena-Pereira, Francisco Javier (57195468771); Lavilla, Isela (35499102000); Bendicho, Carlos (57207812197)	27067553000; 57195468771; 35499102000; 57207812197	Liquid-phase microextraction combined with graphite furnace atomic absorption spectrometry: A review	2016	Analytica Chimica Acta	936			12	39	0	10.1016/j.aca.2016.06.046	https://www.scopus.com/inward/record.uri?eid=2-s2.0-84979502868&doi=10.1016%2Fj.aca.2016.06.046&partnerID=40&md5=7be290aea3384925cced111da2b9a963		2-s2.0-84979502868
S.R., Gunatilake, Sameera R.; V.K., Munasinghe, Vihanga K.; R., Ranaweera, Ruchiranga; T.E., Mlsna, Todd Eric; K., Xia, Kang	Gunatilake, Sameera R. (56032313200); Munasinghe, Vihanga K. (57871016100); Ranaweera, Ruchiranga (57203101354); Mlsna, Todd Eric (6603419365); Xia, Kang (7101891311)	56032313200; 57871016100; 57203101354; 6603419365; 7101891311	Recent advancements in analytical methods for the determination of steroidal estrogen residues in environmental and food matrices	2016	Analytical Methods	8	28		5556	5568	0	10.1039/c6ay01422d	https://www.scopus.com/inward/record.uri?eid=2-s2.0-84978696277&doi=10.1039%2Fc6ay01422d&partnerID=40&md5=62ad424f1031591fa73ef1d05b50a74a		2-s2.0-84978696277
J., Å andrejovÃ¡, Jana; N., Campillo, Natalia; P., ViÃ±as, Pilar; V.A., Andruch, V. A.	Å andrejovÃ¡, Jana (54791491300); Campillo, Natalia (7003271774); ViÃ±as, Pilar (7003869772); Andruch, V. A. (8647785900)	54791491300; 7003271774; 7003869772; 8647785900	Classification and terminology in dispersive liquid-liquid microextraction	2016	Microchemical Journal	127			184	186	0	10.1016/j.microc.2016.03.007	https://www.scopus.com/inward/record.uri?eid=2-s2.0-84962076598&doi=10.1016%2Fj.microc.2016.03.007&partnerID=40&md5=0b22124e616ac4ca087c38e8c6bbd072		2-s2.0-84962076598
D., French, Deborah	French, Deborah (35933135700)	35933135700	Advances in bioanalytical techniques to measure steroid hormones in serum	2016	Bioanalysis	8	11		1203	1219	0	10.4155/bio-2015-0025	https://www.scopus.com/inward/record.uri?eid=2-s2.0-84971493068&doi=10.4155%2Fbio-2015-0025&partnerID=40&md5=1fd496a79da28852f11c85cd8a840462	27217264	2-s2.0-84971493068
S., Armenta, Sergio; M., de la Guardia, Miguel	Armenta, Sergio (6603156432); de la Guardia, Miguel (7006639927)	6603156432; 7006639927	Green chromatography for the analysis of foods of animal origin	2016	TrAC - Trends in Analytical Chemistry	80			517	530	0	10.1016/j.trac.2015.06.012	https://www.scopus.com/inward/record.uri?eid=2-s2.0-84964319795&doi=10.1016%2Fj.trac.2015.06.012&partnerID=40&md5=cb703681ceb40a36bc03b8830334f1ec		2-s2.0-84964319795
R., Jain, Rajeev; R., Singh, Ritu	Jain, Rajeev (7403423911); Singh, Ritu (57216086065)	7403423911; 57216086065	Microextraction techniques for analysis of cannabinoids	2016	TrAC - Trends in Analytical Chemistry	80			156	166	0	10.1016/j.trac.2016.03.012	https://www.scopus.com/inward/record.uri?eid=2-s2.0-84962271509&doi=10.1016%2Fj.trac.2016.03.012&partnerID=40&md5=bdc257a11569b27f77c0537a99ace68c		2-s2.0-84962271509
G.I., Mohammed, Gharam Ibrahim; A.S.O., Bashammakh, Abdulaziz Saleh Omar; A.A., Alsibaai, Abdulaziz Abraheem; H.O., Alwael, Hassan O.; M.S., Soror El-Shahawi, Mohammad Soror	Mohammed, Gharam Ibrahim (57150678700); Bashammakh, Abdulaziz Saleh Omar (6508235383); Alsibaai, Abdulaziz Abraheem (55929506700); Alwael, Hassan O. (57195413867); Soror El-Shahawi, Mohammad Soror (55402400200)	57150678700; 6508235383; 55929506700; 57195413867; 55402400200	A critical overview on the chemistry, clean-up and recent advances in analysis of biogenic amines in foodstuffs	2016	TrAC - Trends in Analytical Chemistry	78			84	94	0	10.1016/j.trac.2016.02.007	https://www.scopus.com/inward/record.uri?eid=2-s2.0-84959535328&doi=10.1016%2Fj.trac.2016.02.007&partnerID=40&md5=7bed82070fe3faf4d6af166b17f78b19		2-s2.0-84959535328
V., Sharifi, Vahid; A., Abbasi, Ali; A., Nosrati, Anahita	Sharifi, Vahid (23013130000); Abbasi, Ali (56389294200); Nosrati, Anahita (55754664200)	23013130000; 56389294200; 55754664200	Application of hollow fiber liquid phase microextraction and dispersive liquid-liquid microextraction techniques in analytical toxicology	2016	Journal of Food and Drug Analysis	24	2		264	276	0	10.1016/j.jfda.2015.10.004	https://www.scopus.com/inward/record.uri?eid=2-s2.0-84957097871&doi=10.1016%2Fj.jfda.2015.10.004&partnerID=40&md5=0d8606866568c08aba68ac8a23284d98	28911578	2-s2.0-84957097871
R., RodrÃ­guez, Rogelio; J., Avivar, Jessica; L.O., Leal, Luz O.; V., CerdÃ MartÃ­n, VÃ­ctor; L.D., Ferrer, Laura D.	RodrÃ­guez, Rogelio (57212536174); Avivar, Jessica (35738474400); Leal, Luz O. (7103037979); CerdÃ MartÃ­n, VÃ­ctor (7005344678); Ferrer, Laura D. (9238339100)	57212536174; 35738474400; 7103037979; 7005344678; 9238339100	Strategies for automating solid-phase extraction and liquid-liquid extraction in radiochemical analysis	2016	TrAC - Trends in Analytical Chemistry	76			145	152	0	10.1016/j.trac.2015.09.009	https://www.scopus.com/inward/record.uri?eid=2-s2.0-84951021120&doi=10.1016%2Fj.trac.2015.09.009&partnerID=40&md5=54055088433d41c9bccd4f002c5d99d3		2-s2.0-84951021120
J.A., OcaÃ±a-GonzÃ¡lez, Juan Antonio; R.M., FernÃ¡ndez-Torres, Rut Maria; M.Ã., Bello-LÃ³pez, Miguel Ãngel; M.D., Ramos PayÃ¡n, MarÃ­a D.	OcaÃ±a-GonzÃ¡lez, Juan Antonio (7003687073); FernÃ¡ndez-Torres, Rut Maria (23134400000); Bello-LÃ³pez, Miguel Ãngel (6506839441); Ramos PayÃ¡n, MarÃ­a D. (36680483000)	7003687073; 23134400000; 6506839441; 36680483000	New developments in microextraction techniques in bioanalysis. A review	2016	Analytica Chimica Acta	905			8	23	0	10.1016/j.aca.2015.10.041	https://www.scopus.com/inward/record.uri?eid=2-s2.0-84952715724&doi=10.1016%2Fj.aca.2015.10.041&partnerID=40&md5=52e16f90551c1ab88fe1648bf2ceb098	26755133	2-s2.0-84952715724
E., Yilmaz, Erkan; M., Soylak, Mustafa	Yilmaz, Erkan (55415378600); Soylak, Mustafa (7006488616)	55415378600; 7006488616	Latest trends, green aspects, and innovations in liquid-phase-based microextraction techniques: A review	2016	Turkish Journal of Chemistry	40	6		868	893	0	10.3906/kim-1605-26	https://www.scopus.com/inward/record.uri?eid=2-s2.0-85009913080&doi=10.3906%2Fkim-1605-26&partnerID=40&md5=c8e4b704967100543aeaad8d2fc59b76		2-s2.0-85009913080
A., Quigley, Andrew; W., Cummins, Wayne; D., Connolly, Damian	Quigley, Andrew (57213967280); Cummins, Wayne (23066446000); Connolly, Damian (15723505100)	57213967280; 23066446000; 15723505100	Dispersive liquid-liquid microextraction in the analysis of milk and dairy products: A review	2016	Journal of Chemistry	2016		4040165			0	10.1155/2016/4040165	https://www.scopus.com/inward/record.uri?eid=2-s2.0-84996910350&doi=10.1155%2F2016%2F4040165&partnerID=40&md5=bb5d85237be0309616b32051eefcb702		2-s2.0-84996910350
T., GrzeÅ›kowiak, Tomasz; B., Czarczynska-Goslinska, Beata; A., ZgoÅ‚a-GrzeÅ›kowiak, Agnieszka	GrzeÅ›kowiak, Tomasz (6507785394); Czarczynska-Goslinska, Beata (56993845700); ZgoÅ‚a-GrzeÅ›kowiak, Agnieszka (8973856000)	6507785394; 56993845700; 8973856000	Current approaches in sample preparation for trace analysis of selected endocrine-disrupting compounds: Focus on polychlorinated biphenyls, alkylphenols, and parabens	2016	TrAC - Trends in Analytical Chemistry	75			209	226	0	10.1016/j.trac.2015.07.005	https://www.scopus.com/inward/record.uri?eid=2-s2.0-84949255920&doi=10.1016%2Fj.trac.2015.07.005&partnerID=40&md5=d32fc1ae4724ec4eef7bd61fcf852115		2-s2.0-84949255920
R., Jain, Rajeev; R., Singh, Ritu	Jain, Rajeev (7403423911); Singh, Ritu (57216086065)	7403423911; 57216086065	Applications of dispersive liquid-liquid micro-extraction in forensic toxicology	2016	TrAC - Trends in Analytical Chemistry	75			227	237	0	10.1016/j.trac.2015.07.007	https://www.scopus.com/inward/record.uri?eid=2-s2.0-84949254790&doi=10.1016%2Fj.trac.2015.07.007&partnerID=40&md5=4c3d557f34c51f3a59af5f2b60ab9b74		2-s2.0-84949254790
W., Ahmad, Waqas; A.A., Al-Sibaai, Abdulaziz A.; A.S.O., Bashammakh, Abdulaziz Saleh Omar; H.O., Alwael, Hassan O.; M.S., Soror El-Shahawi, Mohammad Soror	Ahmad, Waqas (24733997600); Al-Sibaai, Abdulaziz A. (6508140794); Bashammakh, Abdulaziz Saleh Omar (6508235383); Alwael, Hassan O. (57195413867); Soror El-Shahawi, Mohammad Soror (55402400200)	24733997600; 6508140794; 6508235383; 57195413867; 55402400200	Recent advances in dispersive liquid-liquid microextraction for pesticide analysis	2015	TrAC - Trends in Analytical Chemistry	72			181	192	0	10.1016/j.trac.2015.04.022	https://www.scopus.com/inward/record.uri?eid=2-s2.0-84940748988&doi=10.1016%2Fj.trac.2015.04.022&partnerID=40&md5=1b982c2f09f9fd02bc681e9a1b0c1dc9		2-s2.0-84940748988
J., Yang, Jinling; Y., Li, Yongxin; Y., Wang, Yu; J., Ruan, Jia; J., Zhang, Jing; C., Sun, Chengjun	Yang, Jinling (55372802500); Li, Yongxin (56406270800); Wang, Yu (56045727400); Ruan, Jia (55598818400); Zhang, Jing (55653519700); Sun, Chengjun (55957463700)	55372802500; 56406270800; 56045727400; 55598818400; 55653519700; 55957463700	Recent advances in analysis of phthalate esters in foods	2015	TrAC - Trends in Analytical Chemistry	72			10	26	0	10.1016/j.trac.2015.03.018	https://www.scopus.com/inward/record.uri?eid=2-s2.0-84937044777&doi=10.1016%2Fj.trac.2015.03.018&partnerID=40&md5=f94aa6c27be69a539e15ff3545857680		2-s2.0-84937044777
I., JimÃ©nez-DÃ­az, Inmaculada; F., Vela-Soria, Fernando; R., RodrÃ­guez-GÃ³mez, RocÃ­o; A., Zafra-GÃ³mez, Alberto; O., Ballesteros, Oscar; A., NavalÃ³n, Alberto	JimÃ©nez-DÃ­az, Inmaculada (24492095700); Vela-Soria, Fernando (37113285600); RodrÃ­guez-GÃ³mez, RocÃ­o (56197429700); Zafra-GÃ³mez, Alberto (14053359500); Ballesteros, Oscar (6602652452); NavalÃ³n, Alberto (7004098369)	24492095700; 37113285600; 56197429700; 14053359500; 6602652452; 7004098369	Analytical methods for the assessment of endocrine disrupting chemical exposure during human fetal and lactation stages: A review	2015	Analytica Chimica Acta	892			27	48	0	10.1016/j.aca.2015.08.008	https://www.scopus.com/inward/record.uri?eid=2-s2.0-84941880699&doi=10.1016%2Fj.aca.2015.08.008&partnerID=40&md5=14caa47bc4cc4f18caf878d0467b7d77	26388473	2-s2.0-84941880699
P.Q., Tranchida, Peter Quinto; M., Maimone, Mariarosa; G., Purcaro, Giorgia; P., Dugo, Paola; L., Mondello, Luigi	Tranchida, Peter Quinto (6602938554); Maimone, Mariarosa (56659298900); Purcaro, Giorgia (35796192100); Dugo, Paola (7003836481); Mondello, Luigi (7005632150)	6602938554; 56659298900; 35796192100; 7003836481; 7005632150	The penetration of green sample-preparation techniques in comprehensive two-dimensional gas chromatography	2015	TrAC - Trends in Analytical Chemistry	71			74	84	0	10.1016/j.trac.2015.03.011	https://www.scopus.com/inward/record.uri?eid=2-s2.0-84941261833&doi=10.1016%2Fj.trac.2015.03.011&partnerID=40&md5=81e7d58454b3ad1f165f559e1522294c		2-s2.0-84941261833
J., Moredaâ€“PiÃ±eiro, Jorge; A., Moreda-PiÃ±eiro, Antonio	Moredaâ€“PiÃ±eiro, Jorge (7003842319); Moreda-PiÃ±eiro, Antonio (7004280422)	7003842319; 7004280422	Recent advances in combining microextraction techniques for sample pre-treatment	2015	TrAC - Trends in Analytical Chemistry	71			265	274	0	10.1016/j.trac.2015.02.025	https://www.scopus.com/inward/record.uri?eid=2-s2.0-84941261072&doi=10.1016%2Fj.trac.2015.02.025&partnerID=40&md5=cc34f3e8cbf2d28fd44b82a0da7ad85b		2-s2.0-84941261072
M., Li, Mingjie; H., Zhang, Hongyi; X., Liu, Xiaozhe; C., Cui, Chunyan; Z., Shi, Zhihong	Li, Mingjie (57221139460); Zhang, Hongyi (8891553200); Liu, Xiaozhe (56485286800); Cui, Chunyan (56844478800); Shi, Zhihong (7403734902)	57221139460; 8891553200; 56485286800; 56844478800; 7403734902	Progress of extraction solvent dispersion strategies for dispersive liquid-liquid microextraction	2015	Chinese Journal of Analytical Chemistry	43	8		1231	1240	0	10.1016/S1872-2040(15)60851-9	https://www.scopus.com/inward/record.uri?eid=2-s2.0-84941614834&doi=10.1016%2FS1872-2040%2815%2960851-9&partnerID=40&md5=19402f34a8638e29dca974ec8e447cb8		2-s2.0-84941614834
P., Cabarcos, Pamela; I., Ãlvarez-Freire, IvÃ¡n; M.J., Tabernero-Duque, M. J.; A.M., Bermejo, Ana MarÃ­a	Cabarcos, Pamela (25824602300); Ãlvarez-Freire, IvÃ¡n (36450140300); Tabernero-Duque, M. J. (7003733933); Bermejo, Ana MarÃ­a (7006333785)	25824602300; 36450140300; 7003733933; 7006333785	Determination of direct alcohol markers: A review	2015	Analytical and Bioanalytical Chemistry	407	17		4907	4925	0	10.1007/s00216-015-8701-7	https://www.scopus.com/inward/record.uri?eid=2-s2.0-84938061997&doi=10.1007%2Fs00216-015-8701-7&partnerID=40&md5=6782eca67d30aeefe94c795ca8728f3d	25935676	2-s2.0-84938061997
R.A., Gil, RaÃºl AndrÃ©s; P.H., Pacheco, Pablo Hugo; S.E., Cerutti, Soledad E.; L.D., MartÃ­nez, Luis Dante	Gil, RaÃºl AndrÃ©s (56235388200); Pacheco, Pablo Hugo (16029656200); Cerutti, Soledad E. (35616324200); MartÃ­nez, Luis Dante (55872069600)	56235388200; 16029656200; 35616324200; 55872069600	Vapor generation - atomic spectrometric techniques. Expanding frontiers through specific-species preconcentration. A review	2015	Analytica Chimica Acta	875			7	21	0	10.1016/j.aca.2014.12.040	https://www.scopus.com/inward/record.uri?eid=2-s2.0-84947249736&doi=10.1016%2Fj.aca.2014.12.040&partnerID=40&md5=f0d2c8daa1f6dbc5166aa4f397e03eb8	25937102	2-s2.0-84947249736
C., Bendicho, Carlos; I., Costas-Mora, Isabel; V., Romero, Vanesa; I., Lavilla, Isela	Bendicho, Carlos (57207812197); Costas-Mora, Isabel (36961010700); Romero, Vanesa (37059838500); Lavilla, Isela (35499102000)	57207812197; 36961010700; 37059838500; 35499102000	Nanoparticle-enhanced liquid-phase microextraction	2015	TrAC - Trends in Analytical Chemistry	68			78	87	0	10.1016/j.trac.2015.02.007	https://www.scopus.com/inward/record.uri?eid=2-s2.0-84927927559&doi=10.1016%2Fj.trac.2015.02.007&partnerID=40&md5=66d64de9f86d68d53887d7b7c698448e		2-s2.0-84927927559
N.S., La Colla, Noelia Soledad; C.E., Domini, Claudia Elizabeth; J.E., Marcovecchio, Jorge Eduardo; S.E., BottÃ©, Sandra Elizabeth	La Colla, Noelia Soledad (56450959700); Domini, Claudia Elizabeth (7801360579); Marcovecchio, Jorge Eduardo (6701364601); BottÃ©, Sandra Elizabeth (7801624511)	56450959700; 7801360579; 6701364601; 7801624511	Latest approaches on green chemistry preconcentration methods for trace metal determination in seawater - A review	2015	Journal of Environmental Management	151			44	55	0	10.1016/j.jenvman.2014.11.030	https://www.scopus.com/inward/record.uri?eid=2-s2.0-84918839681&doi=10.1016%2Fj.jenvman.2014.11.030&partnerID=40&md5=78d95cf67d4e97647a649de6fcd14f61	25532056	2-s2.0-84918839681
X., Zang, Xiaohuan; G., Zhang, Guijiang; C., Wang, Chun; Z., Wang, Zhi	Zang, Xiaohuan (10045562700); Zhang, Guijiang (55667859300); Wang, Chun (10043151900); Wang, Zhi (55719859300)	10045562700; 55667859300; 10043151900; 55719859300	Recent developments of dispersive liquid-liquid microextraction technique	2015	Chinese Journal of Chromatography (Se Pu)	33	2		103	111	0	10.3724/SP.J.1123.2014.11015	https://www.scopus.com/inward/record.uri?eid=2-s2.0-84941628010&doi=10.3724%2FSP.J.1123.2014.11015&partnerID=40&md5=10d5c46d952c39d3049acf6aabe1e053		2-s2.0-84941628010
J.A., OcaÃ±a-GonzÃ¡lez, Juan Antonio; M., Villar-Navarro, Mercedes; M.D., Ramos PayÃ¡n, MarÃ­a D.; R.M., FernÃ¡ndez-Torres, Rut Maria; M.Ã., Bello-LÃ³pez, Miguel Ãngel	OcaÃ±a-GonzÃ¡lez, Juan Antonio (7003687073); Villar-Navarro, Mercedes (54418104700); Ramos PayÃ¡n, MarÃ­a D. (36680483000); FernÃ¡ndez-Torres, Rut Maria (23134400000); Bello-LÃ³pez, Miguel Ãngel (6506839441)	7003687073; 54418104700; 36680483000; 23134400000; 6506839441	New developments in the extraction and determination of parabens in cosmetics and environmental samples. A review	2015	Analytica Chimica Acta	858	1		1	15	0	10.1016/j.aca.2014.07.002	https://www.scopus.com/inward/record.uri?eid=2-s2.0-84922833017&doi=10.1016%2Fj.aca.2014.07.002&partnerID=40&md5=0aa54129442396b1f7ebc2ca20cb6c9e	25597796	2-s2.0-84922833017
M., AndraÅ¡ÄÃ­kovÃ¡, MÃ¡ria; E., MatisovÃ¡, Eva; S., HrouzkovÃ¡, Svetlana	AndraÅ¡ÄÃ­kovÃ¡, MÃ¡ria (55363430800); MatisovÃ¡, Eva (7003557476); HrouzkovÃ¡, Svetlana (6506136776)	55363430800; 7003557476; 6506136776	Liquid phase microextraction techniques as a sample preparation step for analysis of pesticide residues in food	2015	Separation and Purification Reviews	44	1		1	18	0	10.1080/15422119.2013.872125	https://www.scopus.com/inward/record.uri?eid=2-s2.0-84906871949&doi=10.1080%2F15422119.2013.872125&partnerID=40&md5=a32b3ba94c4971f5d4b19522f783997a		2-s2.0-84906871949
H.M., Al-Saidi, Hamed M.; A.A.A., Emara, Adel A.A.	Al-Saidi, Hamed M. (35309173500); Emara, Adel A.A. (6701443389)	35309173500; 6701443389	The recent developments in dispersive liquid-liquid microextraction for preconcentration and determination of inorganic analytes	2014	Journal of Saudi Chemical Society	18	6		745	761	0	10.1016/j.jscs.2011.11.005	https://www.scopus.com/inward/record.uri?eid=2-s2.0-84918836918&doi=10.1016%2Fj.jscs.2011.11.005&partnerID=40&md5=1ab890852170461348a7deb6609c70d9		2-s2.0-84918836918
S.G., Dmitrienko, Stanislava G.; E.V., Kochuk, Elena V.; V.V., Apyari, Vladimir V.; V.V., Tolmacheva, Veronika V.; Y.A., Zolotov, Yu Alexandrovich	Dmitrienko, Stanislava G. (7004576464); Kochuk, Elena V. (37012587600); Apyari, Vladimir V. (14526948800); Tolmacheva, Veronika V. (55702225000); Zolotov, Yu Alexandrovich (35508080200)	7004576464; 37012587600; 14526948800; 55702225000; 35508080200	Recent advances in sample preparation techniques and methods of sulfonamides detection - A review	2014	Analytica Chimica Acta	850			6	25	0	10.1016/j.aca.2014.08.023	https://www.scopus.com/inward/record.uri?eid=2-s2.0-84908326379&doi=10.1016%2Fj.aca.2014.08.023&partnerID=40&md5=17af32d5fa9f00d2f55755ee5c05b962	25441155	2-s2.0-84908326379
Y., Yan, Yunyan; X., Chen, Xuan; S., Hu, Shuang; X., Bai, Xiaohong	Yan, Yunyan (55933636400); Chen, Xuan (37101162100); Hu, Shuang (36147571400); Bai, Xiaohong (23479406800)	55933636400; 37101162100; 36147571400; 23479406800	Applications of liquid-phase microextraction techniques in natural product analysis: A review	2014	Journal of Chromatography A	1368			1	17	0	10.1016/j.chroma.2014.09.068	https://www.scopus.com/inward/record.uri?eid=2-s2.0-84908205974&doi=10.1016%2Fj.chroma.2014.09.068&partnerID=40&md5=b79420e7630d2ea04483ec1a7939b5c1	25441339	2-s2.0-84908205974
R., Marcinkowska, Renata; A., GÅ‚owacz-RÃ³Å¼yÅ„ska, Agnieszka; M., Scheibe, Magdalena; J., Gromadzka, Justyna; J., Namiesnik, Jacek	Marcinkowska, Renata (55967742800); GÅ‚owacz-RÃ³Å¼yÅ„ska, Agnieszka (56399205900); Scheibe, Magdalena (57212007143); Gromadzka, Justyna (35728893000); Namiesnik, Jacek (7007063399)	55967742800; 56399205900; 57212007143; 35728893000; 7007063399	Application of modern sample preparation techniques to the determination of chloropropanols in food samples	2014	TrAC - Trends in Analytical Chemistry	62			173	183	0	10.1016/j.trac.2014.07.012	https://www.scopus.com/inward/record.uri?eid=2-s2.0-84908387122&doi=10.1016%2Fj.trac.2014.07.012&partnerID=40&md5=4a517d80a841a90086fedd101b3f7f14		2-s2.0-84908387122
C., Piao, Chungying; L., Chen, Ligang; Y., Wang, Yu	Piao, Chungying (55446116400); Chen, Ligang (35236310800); Wang, Yu (57200051505)	55446116400; 35236310800; 57200051505	A review of the extraction and chromatographic determination methods for the analysis of parabens	2014	Journal of Chromatography B: Analytical Technologies in the Biomedical and Life Sciences	969			139	148	0	10.1016/j.jchromb.2014.08.015	https://www.scopus.com/inward/record.uri?eid=2-s2.0-84906766080&doi=10.1016%2Fj.jchromb.2014.08.015&partnerID=40&md5=c58d8379722e580ab67a3e85e1b9c920	25173495	2-s2.0-84906766080
M., Rezazadeh, Maryam; Y., Yamini, Yadollah; S., Seidi, Shahram	Rezazadeh, Maryam (37361456500); Yamini, Yadollah (7006759211); Seidi, Shahram (35099361400)	37361456500; 7006759211; 35099361400	Microextraction in urine samples for gas chromatography: A review	2014	Bioanalysis	6	19		2663	2684	0	10.4155/bio.14.215	https://www.scopus.com/inward/record.uri?eid=2-s2.0-84913530919&doi=10.4155%2Fbio.14.215&partnerID=40&md5=f5ca83a4b733ad6572f648dd70bfd723	25411708	2-s2.0-84913530919
E., Stanisz, Ewa; J., Werner, Justyna; A., ZgoÅ‚a-GrzeÅ›kowiak, Agnieszka	Stanisz, Ewa (16065133900); Werner, Justyna (55628064600); ZgoÅ‚a-GrzeÅ›kowiak, Agnieszka (8973856000)	16065133900; 55628064600; 8973856000	Liquid-phase microextraction techniques based on ionic liquids for preconcentration and determination of metals	2014	TrAC - Trends in Analytical Chemistry	61			54	66	0	10.1016/j.trac.2014.06.008	https://www.scopus.com/inward/record.uri?eid=2-s2.0-84907010176&doi=10.1016%2Fj.trac.2014.06.008&partnerID=40&md5=716aff0b262796f69164514f6243d69e		2-s2.0-84907010176
M.I., Leong, Mei I.; M.R.S., Fuh, Ming Ren Steve; S., Huang, Shangda	Leong, Mei I. (23485994200); Fuh, Ming Ren Steve (7004511143); Huang, Shangda (57035792200)	23485994200; 7004511143; 57035792200	Beyond dispersive liquid-liquid microextraction	2014	Journal of Chromatography A	1335			2	14	0	10.1016/j.chroma.2014.02.021	https://www.scopus.com/inward/record.uri?eid=2-s2.0-84896712579&doi=10.1016%2Fj.chroma.2014.02.021&partnerID=40&md5=b92c65b93e767dc0c64e2ad9cc5e0770	24582396	2-s2.0-84896712579
M.S.I., Saraji, Mohammad Saiful Islam; M.K., Boroujeni, Malihe Khalili	Saraji, Mohammad Saiful Islam (6603257358); Boroujeni, Malihe Khalili (41161013200)	6603257358; 41161013200	Recent developments in dispersive liquid-liquid microextraction Microextraction Techniques	2014	Analytical and Bioanalytical Chemistry	406	8		2027	2066	0	10.1007/s00216-013-7467-z	https://www.scopus.com/inward/record.uri?eid=2-s2.0-84898485446&doi=10.1007%2Fs00216-013-7467-z&partnerID=40&md5=fbd0864ff7462242a14af33d7eb8cd06	24258401	2-s2.0-84898485446
P., ViÃ±as, Pilar; N., Campillo, Natalia; I., LÃ³pez-GarcÃ­a, Ignacio; M., HernÃ¡ndez-CÃ³rdoba, M.	ViÃ±as, Pilar (7003869772); Campillo, Natalia (7003271774); LÃ³pez-GarcÃ­a, Ignacio (7004653256); HernÃ¡ndez-CÃ³rdoba, M. (7005810330)	7003869772; 7003271774; 7004653256; 7005810330	Dispersive liquid-liquid microextraction in food analysis. A critical review Microextraction Techniques	2014	Analytical and Bioanalytical Chemistry	406	8		2067	2099	0	10.1007/s00216-013-7344-9	https://www.scopus.com/inward/record.uri?eid=2-s2.0-84898415306&doi=10.1007%2Fs00216-013-7344-9&partnerID=40&md5=ea6ba7c8a30f1de992ec9306fc50261a	24071895	2-s2.0-84898415306
M.A., Farajzadeh, M. A.; L., Khoshmaram, Leila; S., Sheykhizadeh, Saheleh	Farajzadeh, M. A. (6603835240); Khoshmaram, Leila (36998291300); Sheykhizadeh, Saheleh (55572278000)	6603835240; 36998291300; 55572278000	A review on application of microextraction techniques for analysis of chemical compounds and metal ions in foodstuffs	2014	Analytical and Bioanalytical Chemistry Research	1	1		1	19	0	10.22036/abcr.2014.4807	https://www.scopus.com/inward/record.uri?eid=2-s2.0-85017365921&doi=10.22036%2Fabcr.2014.4807&partnerID=40&md5=24b2990f94f20c6f275143ecf6246f2a		2-s2.0-85017365921
M., Moradi, Morteza; Y., Yamini, Yadollah; B., Ebrahimpour, Behnam	Moradi, Morteza (27067814700); Yamini, Yadollah (7006759211); Ebrahimpour, Behnam (37561165300)	27067814700; 7006759211; 37561165300	Emulsion-based liquid-phase microextraction: A review	2014	Journal of the Iranian Chemical Society	11	4		1087	1101	0	10.1007/s13738-013-0376-4	https://www.scopus.com/inward/record.uri?eid=2-s2.0-84904708347&doi=10.1007%2Fs13738-013-0376-4&partnerID=40&md5=f1a17db6deeece2f7a5b8dbc90ccfae8		2-s2.0-84904708347
F., Maya, Fernando; B., Horstkotte, Burkhard; J.M., Estela, JosÃ© Manuel; V., CerdÃ MartÃ­n, VÃ­ctor	Maya, Fernando (21834445600); Horstkotte, Burkhard (12241381700); Estela, JosÃ© Manuel (7004905029); CerdÃ MartÃ­n, VÃ­ctor (7005344678)	21834445600; 12241381700; 7004905029; 7005344678	Automated in-syringe dispersive liquid-liquid microextraction	2014	TrAC - Trends in Analytical Chemistry	59			1	8	0	10.1016/j.trac.2014.03.009	https://www.scopus.com/inward/record.uri?eid=2-s2.0-84904468647&doi=10.1016%2Fj.trac.2014.03.009&partnerID=40&md5=e8723dc3e15ad03039d916abaf859e63		2-s2.0-84904468647
M.A., Farajzadeh, M. A.; S.M., Sorouraddin, Saeed Mohammad; M.R., Afshar Mogaddam, Mohammad Reza	Farajzadeh, M. A. (6603835240); Sorouraddin, Saeed Mohammad (36998911000); Afshar Mogaddam, Mohammad Reza (56644711900)	6603835240; 36998911000; 56644711900	Liquid phase microextraction of pesticides: A review on current methods	2014	Microchimica Acta	181	2025-10-09		829	851	0	10.1007/s00604-013-1157-6	https://www.scopus.com/inward/record.uri?eid=2-s2.0-84903144952&doi=10.1007%2Fs00604-013-1157-6&partnerID=40&md5=76fa4d4aa711b7be242c74270e6c922a		2-s2.0-84903144952
C., Bosch Ojeda, C.; F., SÃ¡nchez Rojas, Fuensanta	Bosch Ojeda, C. (35607942700); SÃ¡nchez Rojas, Fuensanta (55667137800)	35607942700; 55667137800	Vortex-assisted liquid-liquid microextraction (VALLME): Applications	2014	Chromatographia	77	2025-12-11		745	754	0	10.1007/s10337-014-2669-x	https://www.scopus.com/inward/record.uri?eid=2-s2.0-84902205993&doi=10.1007%2Fs10337-014-2669-x&partnerID=40&md5=4ee53f409d5b7fe4f7641b4d1ba72545		2-s2.0-84902205993
H., Prosen, Helena	Prosen, Helena (56001465100)	56001465100	Applications of liquid-phase microextraction in the sample preparation of environmental solid samples	2014	Molecules	19	5		6776	6808	0	10.3390/molecules19056776	https://www.scopus.com/inward/record.uri?eid=2-s2.0-84901460984&doi=10.3390%2Fmolecules19056776&partnerID=40&md5=9bd924db43dbdc2715464b7e45791d13	24858267	2-s2.0-84901460984
A., Spietelun, Agata; Å., Marcinkowski, Åukasz; M., de la Guardia, Miguel; J., Namiesnik, Jacek	Spietelun, Agata (36562743500); Marcinkowski, Åukasz (55813425300); de la Guardia, Miguel (7006639927); Namiesnik, Jacek (7007063399)	36562743500; 55813425300; 7006639927; 7007063399	Green aspects, developments and perspectives of liquid phase microextraction techniques	2014	Talanta	119			34	45	0	10.1016/j.talanta.2013.10.050	https://www.scopus.com/inward/record.uri?eid=2-s2.0-84896518205&doi=10.1016%2Fj.talanta.2013.10.050&partnerID=40&md5=bb94320aeed7dd61a03f7f186e7309b3	24401382	2-s2.0-84896518205
M.A., Farajzadeh, M. A.; N., Nouri, Nina; P., Khorram, Parisa	Farajzadeh, M. A. (6603835240); Nouri, Nina (36351018700); Khorram, Parisa (39762087500)	6603835240; 36351018700; 39762087500	Derivatization and microextraction methods for determination of organic compounds by gas chromatography	2014	TrAC - Trends in Analytical Chemistry	55			14	23	0	10.1016/j.trac.2013.11.006	https://www.scopus.com/inward/record.uri?eid=2-s2.0-84894279270&doi=10.1016%2Fj.trac.2013.11.006&partnerID=40&md5=10d93e24f6981c423feeec92dd6b89b2		2-s2.0-84894279270
C., Herrero-Latorre, Carlos; J., Barciela-GarcÃ­a, Julia; S., Garcia-Martin, Sagrario; R.M., PeÃ±a Crecente, Rosa M.	Herrero-Latorre, Carlos (57191969095); Barciela-GarcÃ­a, Julia (6508286977); Garcia-Martin, Sagrario (8564906800); PeÃ±a Crecente, Rosa M. (7102371674)	57191969095; 6508286977; 8564906800; 7102371674	Solid phase extraction for the speciation and preconcentration of inorganic selenium in water samples: A review	2013	Analytica Chimica Acta	804			37	49	0	10.1016/j.aca.2013.09.054	https://www.scopus.com/inward/record.uri?eid=2-s2.0-84888033910&doi=10.1016%2Fj.aca.2013.09.054&partnerID=40&md5=bbab1771a2c71f8a6efb8f1b8ed02921	24267061	2-s2.0-84888033910
P., Zhang, Panjie; L., Hu, Lu; R., Lu, Runhua; W., Zhou, Wenfeng; H., Gao, Haixiang	Zhang, Panjie (55868945600); Hu, Lu (55868511100); Lu, Runhua (7402970013); Zhou, Wenfeng (10139710800); Gao, Haixiang (7402971664)	55868945600; 55868511100; 7402970013; 10139710800; 7402971664	Application of ionic liquids for liquid-liquid microextraction	2013	Analytical Methods	5	20		5376	5385	0	10.1039/c3ay40597d	https://www.scopus.com/inward/record.uri?eid=2-s2.0-84884896553&doi=10.1039%2Fc3ay40597d&partnerID=40&md5=4907cbfd474d29346fa3d2c7aa0399ae		2-s2.0-84884896553
C., Yang, Cui; J., Wang, Juan; D., Li, Donghao	Yang, Cui (7407028637); Wang, Juan (55508746500); Li, Donghao (55375462300)	7407028637; 55508746500; 55375462300	Microextraction techniques for the determination of volatile and semivolatile organic compounds from plants: A review	2013	Analytica Chimica Acta	799			8	22	0	10.1016/j.aca.2013.07.069	https://www.scopus.com/inward/record.uri?eid=2-s2.0-84884705046&doi=10.1016%2Fj.aca.2013.07.069&partnerID=40&md5=5aa1ea5e6aee562f1be19bfa659430fd	24091369	2-s2.0-84884705046
L.B., Escudero, Leticia B.; A., Castro Grijalba, Alexander; E.M., Martinis, EstefanÃ­a M.; R.G., Wuilloud, Rodolfo G.	Escudero, Leticia B. (38961315900); Castro Grijalba, Alexander (55695271000); Martinis, EstefanÃ­a M. (24780010800); Wuilloud, Rodolfo G. (6701517097)	38961315900; 55695271000; 24780010800; 6701517097	Bioanalytical separation and preconcentration using ionic liquids	2013	Analytical and Bioanalytical Chemistry	405	24		7597	7613	0	10.1007/s00216-013-6950-x	https://www.scopus.com/inward/record.uri?eid=2-s2.0-84884284420&doi=10.1007%2Fs00216-013-6950-x&partnerID=40&md5=28752fbdda05548e2aa056824f1bb202	23681199	2-s2.0-84884284420
L., KocÃºrovÃ¡, LÃ­via; I.S., Balogh, Ioseph S.; V.A., Andruch, V. A.	KocÃºrovÃ¡, LÃ­via (36468679100); Balogh, Ioseph S. (7102570109); Andruch, V. A. (8647785900)	36468679100; 7102570109; 8647785900	Solvent microextraction: A review of recent efforts at automation	2013	Microchemical Journal	110			599	607	0	10.1016/j.microc.2013.07.009	https://www.scopus.com/inward/record.uri?eid=2-s2.0-84882694455&doi=10.1016%2Fj.microc.2013.07.009&partnerID=40&md5=fb0d8e108ff8a1f06ccea65b5c63d95c		2-s2.0-84882694455
B., Hu, Bin; M., He, Man; B., Chen, Beibei; L., Xia, Linbo	Hu, Bin (55854733400); He, Man (35233590100); Chen, Beibei (34881406200); Xia, Linbo (8088847400)	55854733400; 35233590100; 34881406200; 8088847400	Liquid phase microextraction for the analysis of trace elements and their speciation	2013	Spectrochimica Acta - Part B Atomic Spectroscopy	86			14	30	0	10.1016/j.sab.2013.05.025	https://www.scopus.com/inward/record.uri?eid=2-s2.0-84880916687&doi=10.1016%2Fj.sab.2013.05.025&partnerID=40&md5=822d1816058273572dee1efb7d37444f		2-s2.0-84880916687
X., Lv, Xueju; Y., Hao, Yi; Q., Jia, Qiong	Lv, Xueju (56268598600); Hao, Yi (55797048500); Jia, Qiong (7102029243)	56268598600; 55797048500; 7102029243	Preconcentration procedures for phthalate esters combined with chromatographic analysis	2013	Journal of Chromatographic Science	51	7		632	644	0	10.1093/chromsci/bmt070	https://www.scopus.com/inward/record.uri?eid=2-s2.0-84880353232&doi=10.1093%2Fchromsci%2Fbmt070&partnerID=40&md5=966a1bc1c192d40814f61b0f027b09f1	23696389	2-s2.0-84880353232
H., Lin, Huaqing; J., Wang, Jiale; L., Zeng, Lingjie; G., Li, Gang; Y., Sha, Yunfei; D., Wu, Da; B., Liu, Baizhan	Lin, Huaqing (22951236600); Wang, Jiale (55700896500); Zeng, Lingjie (57199699399); Li, Gang (59852999600); Sha, Yunfei (7102250309); Wu, Da (55187816000); Liu, Baizhan (7408691214)	22951236600; 55700896500; 57199699399; 59852999600; 7102250309; 55187816000; 7408691214	Development of solvent micro-extraction combined with derivatization	2013	Journal of Chromatography A	1296			235	242	0	10.1016/j.chroma.2013.04.039	https://www.scopus.com/inward/record.uri?eid=2-s2.0-84878731169&doi=10.1016%2Fj.chroma.2013.04.039&partnerID=40&md5=43da4172610d12824537db4e99ea6d48	23688681	2-s2.0-84878731169
H., Yan, Hongyuan; H., Wang, Hui	Yan, Hongyuan (9745376200); Wang, Hui (55868148000)	9745376200; 55868148000	Recent development and applications of dispersive liquid-liquid microextraction	2013	Journal of Chromatography A	1295			1	15	0	10.1016/j.chroma.2013.04.053	https://www.scopus.com/inward/record.uri?eid=2-s2.0-84892437960&doi=10.1016%2Fj.chroma.2013.04.053&partnerID=40&md5=5cee714922c43636f2999daa97079f95	23680388	2-s2.0-84892437960
M., Ghambarian, Mahnaz; Y., Yamini, Yadollah; A., Esrafili, Ali	Ghambarian, Mahnaz (36900965900); Yamini, Yadollah (7006759211); Esrafili, Ali (22952903600)	36900965900; 7006759211; 22952903600	Liquid-phase microextraction based on solidified floating drops of organic solvents	2013	Microchimica Acta	180	2025-08-07		519	535	0	10.1007/s00604-013-0969-8	https://www.scopus.com/inward/record.uri?eid=2-s2.0-84877827932&doi=10.1007%2Fs00604-013-0969-8&partnerID=40&md5=a446ca70b5354b5d1d40926194d69a61		2-s2.0-84877827932
V.A., Andruch, V. A.; I.S., Balogh, Ioseph S.; L., KocÃºrovÃ¡, LÃ­via; J., Å andrejovÃ¡, Jana	Andruch, V. A. (8647785900); Balogh, Ioseph S. (7102570109); KocÃºrovÃ¡, LÃ­via (36468679100); Å andrejovÃ¡, Jana (54791491300)	8647785900; 7102570109; 36468679100; 54791491300	Five years of dispersive liquid-liquid microextraction	2013	Applied Spectroscopy Reviews	48	3		161	259	0	10.1080/05704928.2012.697087	https://www.scopus.com/inward/record.uri?eid=2-s2.0-84872327776&doi=10.1080%2F05704928.2012.697087&partnerID=40&md5=db0eabb9723d05a0fd31aacf74dfaf44		2-s2.0-84872327776
M.J., Trujillo-RodrÃ­guez, MarÃ­a J.; P., RocÃ­o-Bautista, Priscilla; V., Pino, VerÃ³nica; A.M., Afonso, Ana M.	Trujillo-RodrÃ­guez, MarÃ­a J. (55889792500); RocÃ­o-Bautista, Priscilla (55889983400); Pino, VerÃ³nica (6701680230); Afonso, Ana M. (7006044068)	55889792500; 55889983400; 6701680230; 7006044068	Ionic liquids in dispersive liquid-liquid microextraction	2013	TrAC - Trends in Analytical Chemistry	51			87	106	0	10.1016/j.trac.2013.06.008	https://www.scopus.com/inward/record.uri?eid=2-s2.0-84882302868&doi=10.1016%2Fj.trac.2013.06.008&partnerID=40&md5=92ecd7fa086859f22a9ee14f237f01b8		2-s2.0-84882302868
A., Szreniawa-Sztajnert, Aleksandra; B., ZabiegaÅ‚a, BoÅ¼ena; J., Namiesnik, Jacek	Szreniawa-Sztajnert, Aleksandra (55776154000); ZabiegaÅ‚a, BoÅ¼ena (55910085900); Namiesnik, Jacek (7007063399)	55776154000; 55910085900; 7007063399	Developments in ultrasound-assisted microextraction techniques for isolation and preconcentration of organic analytes from aqueous samples	2013	TrAC - Trends in Analytical Chemistry	49			45	54	0	10.1016/j.trac.2013.02.015	https://www.scopus.com/inward/record.uri?eid=2-s2.0-84879487665&doi=10.1016%2Fj.trac.2013.02.015&partnerID=40&md5=2e8181b70d44fcf0f87b3815065261ce		2-s2.0-84879487665
V.A., Andruch, V. A.; M., Burdel, Martin; L., KocÃºrovÃ¡, LÃ­via; J., Å andrejovÃ¡, Jana; I.S., Balogh, Ioseph S.	Andruch, V. A. (8647785900); Burdel, Martin (55575280000); KocÃºrovÃ¡, LÃ­via (36468679100); Å andrejovÃ¡, Jana (54791491300); Balogh, Ioseph S. (7102570109)	8647785900; 55575280000; 36468679100; 54791491300; 7102570109	Application of ultrasonic irradiation and vortex agitation in solvent microextraction	2013	TrAC - Trends in Analytical Chemistry	49			1	19	0	10.1016/j.trac.2013.02.006	https://www.scopus.com/inward/record.uri?eid=2-s2.0-84879056852&doi=10.1016%2Fj.trac.2013.02.006&partnerID=40&md5=80a8cbdf3d69b843dc483ce45e5dfefb		2-s2.0-84879056852
D.L., Rocha, Diogo Librandi; A.D., Batista, Alex D.; F.R.P., Rocha, FÃ¡bio Rodrigo Piovezani; G.L., Donati, George L.; J.A., NÃ³brega, Joaquim Araujo	Rocha, Diogo Librandi (35181841600); Batista, Alex D. (57219398451); Rocha, FÃ¡bio Rodrigo Piovezani (7006040547); Donati, George L. (23667178400); NÃ³brega, Joaquim Araujo (35502425700)	35181841600; 57219398451; 7006040547; 23667178400; 35502425700	Greening sample preparation in inorganic analysis	2013	TrAC - Trends in Analytical Chemistry	45			79	92	0	10.1016/j.trac.2012.12.015	https://www.scopus.com/inward/record.uri?eid=2-s2.0-84874641985&doi=10.1016%2Fj.trac.2012.12.015&partnerID=40&md5=c179aa7b3967caa732d1d70769963671		2-s2.0-84874641985
L., Ruiz-Aceituno, Laura; M.L., Sanz, MarÃ­a Luz; L., Ramos, Lourdes	Ruiz-Aceituno, Laura (37036174700); Sanz, MarÃ­a Luz (7201640900); Ramos, Lourdes (7202180594)	37036174700; 7201640900; 7202180594	Use of ionic liquids in analytical sample preparation of organic compounds from food and environmental samples	2013	TrAC - Trends in Analytical Chemistry	43			121	145	0	10.1016/j.trac.2012.12.006	https://www.scopus.com/inward/record.uri?eid=2-s2.0-84873319885&doi=10.1016%2Fj.trac.2012.12.006&partnerID=40&md5=3acd27755db71f896a9793068acd2a52		2-s2.0-84873319885
J.M., Kokosa, John M.	Kokosa, John M. (6701731087)	6701731087	Advances in solvent-microextraction techniques	2013	TrAC - Trends in Analytical Chemistry	43			2	13	0	10.1016/j.trac.2012.09.020	https://www.scopus.com/inward/record.uri?eid=2-s2.0-84873292611&doi=10.1016%2Fj.trac.2012.09.020&partnerID=40&md5=d355aca9ff1e4182fd04cf0b331b8d82		2-s2.0-84873292611
M.S., Soror El-Shahawi, Mohammad Soror; H.M., Al-Saidi, Hamed M.	Soror El-Shahawi, Mohammad Soror (55402400200); Al-Saidi, Hamed M. (35309173500)	55402400200; 35309173500	Dispersive liquid-liquid microextraction for chemical speciation and determination of ultra-trace concentrations of metal ions	2013	TrAC - Trends in Analytical Chemistry	44			12	24	0	10.1016/j.trac.2012.10.011	https://www.scopus.com/inward/record.uri?eid=2-s2.0-84872678833&doi=10.1016%2Fj.trac.2012.10.011&partnerID=40&md5=f514326e309c04404ad9906d566a8dcd		2-s2.0-84872678833
M., Silva, Manuel	Silva, Manuel (7403410129)	7403410129	Micellar electrokinetic chromatography: A review of methodological and instrumental innovations focusing on practical aspects	2013	Electrophoresis	34	1		141	158	0	10.1002/elps.201200349	https://www.scopus.com/inward/record.uri?eid=2-s2.0-84871956310&doi=10.1002%2Felps.201200349&partnerID=40&md5=bdf54a949f4ccd2e41261d5d053d3bb8	23161127	2-s2.0-84871956310
D., Han, Dandan; B., Tang, Baokun; Y., Ri Lee, Yu; K.H., Row, Kyung Ho	Han, Dandan (14420182000); Tang, Baokun (55234460000); Ri Lee, Yu (55430162000); Row, Kyung Ho (35578574700)	14420182000; 55234460000; 55430162000; 35578574700	Application of ionic liquid in liquid phase microextraction technology	2012	Journal of Separation Science	35	21		2949	2961	0	10.1002/jssc.201200486	https://www.scopus.com/inward/record.uri?eid=2-s2.0-84867841681&doi=10.1002%2Fjssc.201200486&partnerID=40&md5=ac541c439fce2d12ed1b5886f39c18cc	23002004	2-s2.0-84867841681
Z., Tan, Zhiqiang; J., Liu, Jingfu; L., Pang, Long	Tan, Zhiqiang (35216540700); Liu, Jingfu (36067640900); Pang, Long (59791183800)	35216540700; 36067640900; 59791183800	Advances in analytical chemistry using the unique properties of ionic liquids	2012	TrAC - Trends in Analytical Chemistry	39			218	227	0	10.1016/j.trac.2012.06.005	https://www.scopus.com/inward/record.uri?eid=2-s2.0-84865792491&doi=10.1016%2Fj.trac.2012.06.005&partnerID=40&md5=69fe78e54102b272e8a2f14ba0e9ba2c		2-s2.0-84865792491
M., Dehghani Mohammad Abadi, Malihe; N., Ashraf, Narges; M., Chamsaz, Mahmood; F., Shemirani, Farzaneh	Dehghani Mohammad Abadi, Malihe (55234970200); Ashraf, Narges (24329114100); Chamsaz, Mahmood (6603370854); Shemirani, Farzaneh (6701857558)	55234970200; 24329114100; 6603370854; 6701857558	An overview of liquid phase microextraction approaches combined with UV-Vis spectrophotometry	2012	Talanta	99			1	12	0	10.1016/j.talanta.2012.05.027	https://www.scopus.com/inward/record.uri?eid=2-s2.0-84866080965&doi=10.1016%2Fj.talanta.2012.05.027&partnerID=40&md5=a13d98e1432c1bffebc5336866d0da8e	22967514	2-s2.0-84866080965
M., Moradi, Morteza; Y., Yamini, Yadollah	Moradi, Morteza (27067814700); Yamini, Yadollah (7006759211)	27067814700; 7006759211	Surfactant roles in modern sample preparation techniques: A review	2012	Journal of Separation Science	35	18		2319	2340	0	10.1002/jssc.201200368	https://www.scopus.com/inward/record.uri?eid=2-s2.0-84866491061&doi=10.1002%2Fjssc.201200368&partnerID=40&md5=a627cedef0c79b86949d978812c0a51b	22887709	2-s2.0-84866491061
Y., Santaladchaiyakit, Yanawath; S., Srijaranai, Supalax; R., Burakham, Rodjana	Santaladchaiyakit, Yanawath (37122807500); Srijaranai, Supalax (6602281505); Burakham, Rodjana (7801603368)	37122807500; 6602281505; 7801603368	Methodological aspects of sample preparation for the determination of carbamate residues: A review	2012	Journal of Separation Science	35	18		2373	2389	0	10.1002/jssc.201200431	https://www.scopus.com/inward/record.uri?eid=2-s2.0-84866482734&doi=10.1002%2Fjssc.201200431&partnerID=40&md5=88c56b7bdc471b369ba3be9fe6606814	22997028	2-s2.0-84866482734
I., Fulara, Izabela; M., Czaplicka, Marianna	Fulara, Izabela (55342726600); Czaplicka, Marianna (8395583500)	55342726600; 8395583500	Methods for determination of polybrominated diphenyl ethers in environmental samples - Review	2012	Journal of Separation Science	35	16		2075	2087	0	10.1002/jssc.201200100	https://www.scopus.com/inward/record.uri?eid=2-s2.0-84865323295&doi=10.1002%2Fjssc.201200100&partnerID=40&md5=e15e1d10d42204152735dc28776aade5		2-s2.0-84865323295
X., Zhao, Xiaowei; N., Song, Naizhong; W., Zhou, Weihong; Q., Jia, Qiong	Zhao, Xiaowei (57199991426); Song, Naizhong (57213832822); Zhou, Weihong (56456948100); Jia, Qiong (7102029243)	57199991426; 57213832822; 56456948100; 7102029243	Preconcentration procedures for the determination of chromium using atomic spectrometric techniques: A review	2012	Central European Journal of Chemistry	10	4		927	937	0	10.2478/s11532-012-0008-3	https://www.scopus.com/inward/record.uri?eid=2-s2.0-84865044325&doi=10.2478%2Fs11532-012-0008-3&partnerID=40&md5=61cc1dd872df587eacd0032f1147e7a8		2-s2.0-84865044325
M., Barroso, MÃ¡rio; I.E.D., Moreno, Ivo E.D.; B.M., da Fonseca, Beatriz M.; J.A., Queiroz, JoÃ£o AntÃ³nio; E., Gallardo, E.	Barroso, MÃ¡rio (35329243100); Moreno, Ivo E.D. (54793330100); da Fonseca, Beatriz M. (54792813100); Queiroz, JoÃ£o AntÃ³nio (7003705645); Gallardo, E. (57197920214)	35329243100; 54793330100; 54792813100; 7003705645; 57197920214	Role of microextraction sampling procedures in forensic toxicology	2012	Bioanalysis	4	14		1805	1826	0	10.4155/bio.12.139	https://www.scopus.com/inward/record.uri?eid=2-s2.0-84864969793&doi=10.4155%2Fbio.12.139&partnerID=40&md5=8231942850b2e363063ed707ac4ced70	22877224	2-s2.0-84864969793
A.R., Fontana, Ariel RamÃ³n	Fontana, Ariel RamÃ³n (25936138200)	25936138200	Analytical methods for determination of cork-taint compounds in wine	2012	TrAC - Trends in Analytical Chemistry	37			135	147	0	10.1016/j.trac.2012.03.012	https://www.scopus.com/inward/record.uri?eid=2-s2.0-84863200439&doi=10.1016%2Fj.trac.2012.03.012&partnerID=40&md5=f3bf4bc7f78d73a3e03710859e84abd6		2-s2.0-84863200439
L., KocÃºrovÃ¡, LÃ­via; I.S., Balogh, Ioseph S.; J., Å andrejovÃ¡, Jana; V.A., Andruch, V. A.	KocÃºrovÃ¡, LÃ­via (36468679100); Balogh, Ioseph S. (7102570109); Å andrejovÃ¡, Jana (54791491300); Andruch, V. A. (8647785900)	36468679100; 7102570109; 54791491300; 8647785900	Recent advances in dispersive liquid-liquid microextraction using organic solvents lighter than water. A review	2012	Microchemical Journal	102			11	17	0	10.1016/j.microc.2011.12.002	https://www.scopus.com/inward/record.uri?eid=2-s2.0-84856967326&doi=10.1016%2Fj.microc.2011.12.002&partnerID=40&md5=9653bff83ea94374dde02f451f6db70e		2-s2.0-84856967326
V.A., Andruch, V. A.; L., KocÃºrovÃ¡, LÃ­via; I.S., Balogh, Ioseph S.; J., Å andrejovÃ¡, Jana	Andruch, V. A. (8647785900); KocÃºrovÃ¡, LÃ­via (36468679100); Balogh, Ioseph S. (7102570109); Å andrejovÃ¡, Jana (54791491300)	8647785900; 36468679100; 7102570109; 54791491300	Recent advances in coupling single-drop and dispersive liquid-liquid microextraction with UV-vis spectrophotometry and related detection techniques	2012	Microchemical Journal	102			1	10	0	10.1016/j.microc.2011.10.006	https://www.scopus.com/inward/record.uri?eid=2-s2.0-84856963738&doi=10.1016%2Fj.microc.2011.10.006&partnerID=40&md5=181066ab5c27e5adf919ee0104affcea		2-s2.0-84856963738
P., De Morais, Paulo; T., Stoichev, Teodor; M.C.R., Basto, M. Clara R.M.P.; M.T.S.D., Vasconcelos, Maria Teresa S.D.	De Morais, Paulo (6507569828); Stoichev, Teodor (6603790802); Basto, M. Clara R.M.P. (22978296600); Vasconcelos, Maria Teresa S.D. (7006465052)	6507569828; 6603790802; 22978296600; 7006465052	Extraction and preconcentration techniques for chromatographic determination of chlorophenols in environmental and food samples	2012	Talanta	89			1	11	0	10.1016/j.talanta.2011.12.044	https://www.scopus.com/inward/record.uri?eid=2-s2.0-84856329253&doi=10.1016%2Fj.talanta.2011.12.044&partnerID=40&md5=2db5899f572da9aeeb41e8bb5f126636		2-s2.0-84856329253
Y., Wen, Yingying; J., Li, Jinhua; J., Ma, Jiping; L., Chen, Lingxin	Wen, Yingying (23968346200); Li, Jinhua (55939455800); Ma, Jiping (56372928900); Chen, Lingxin (7409437855)	23968346200; 55939455800; 56372928900; 7409437855	Recent advances in enrichment techniques for trace analysis in capillary electrophoresis	2012	Electrophoresis	33	19-20		2933	2952	0	10.1002/elps.201200240	https://www.scopus.com/inward/record.uri?eid=2-s2.0-84867671782&doi=10.1002%2Felps.201200240&partnerID=40&md5=c1dfce40d22601cbb5dcff359b8f3945	23019127	2-s2.0-84867671782
A.I., Olives Barba, Ana Isabel; V., GonzÃ¡lez-Ruiz, VÃ­ctor; M.A., MartÃ­n, M. Antonia	Olives Barba, Ana Isabel (6507981072); GonzÃ¡lez-Ruiz, VÃ­ctor (58879126800); MartÃ­n, M. Antonia (8046886100)	6507981072; 58879126800; 8046886100	Isolation and quantitative methods for analysis of non-steroidal anti-inflammatory drugs	2012	Anti-Inflammatory and Anti-Allergy Agents in Medicinal Chemistry	11	1		65	95	0	10.2174/187152312803476273	https://www.scopus.com/inward/record.uri?eid=2-s2.0-84867548631&doi=10.2174%2F187152312803476273&partnerID=40&md5=660d892051084e847fb945d6bf7f1cdf	22934746	2-s2.0-84867548631
V., ViÄkaÄkaitÃ«, Vida; A., Padarauskas, Audrius	ViÄkaÄkaitÃ«, Vida (6602576670); Padarauskas, Audrius (7003631553)	6602576670; 7003631553	Ionic liquids in microextraction techniques	2012	Central European Journal of Chemistry	10	3		652	674	0	10.2478/s11532-012-0023-4	https://www.scopus.com/inward/record.uri?eid=2-s2.0-84867103496&doi=10.2478%2Fs11532-012-0023-4&partnerID=40&md5=59822314e3e98d079526a7c5ac98ea24		2-s2.0-84867103496
J., Ma, Jiping; W., Lu, Wenhui; L., Chen, Lingxin	Ma, Jiping (56372928900); Lu, Wenhui (55265309700); Chen, Lingxin (7409437855)	56372928900; 55265309700; 7409437855	Recent advances in dispersive liquid-liquid microextraction for organic compounds analysis in environmental water: A review	2012	Current Analytical Chemistry	8	1		78	90	0	10.2174/157341112798472170	https://www.scopus.com/inward/record.uri?eid=2-s2.0-84855267411&doi=10.2174%2F157341112798472170&partnerID=40&md5=ec038051a7e0f28088ce670d93f3543b		2-s2.0-84855267411
J., Stocka, Jolanta; M., Tankiewicz, Maciej; M.K., Biziuk, Marek K.; J., Namiesnik, Jacek	Stocka, Jolanta (54409494000); Tankiewicz, Maciej (36239390100); Biziuk, Marek K. (56062459500); Namiesnik, Jacek (7007063399)	54409494000; 36239390100; 56062459500; 7007063399	Green aspects of techniques for the determination of currently used pesticides in environmental samples	2011	International Journal of Molecular Sciences	12	11		7785	7805	0	10.3390/ijms12117785	https://www.scopus.com/inward/record.uri?eid=2-s2.0-82255185753&doi=10.3390%2Fijms12117785&partnerID=40&md5=38585ee72de1f12c74eb0f936a88cb80	22174632	2-s2.0-82255185753
M., Asensio-Ramos, MarÃ­a; L.M., Ravelo-PÃ©rez, Lidia MarÃ­a; M.Ã., GonzÃ¡lez-Curbelo, Miguel Ãngel; J., HernÃ¡ndez-Borges, Javier	Asensio-Ramos, MarÃ­a (26025631100); Ravelo-PÃ©rez, Lidia MarÃ­a (15758239100); GonzÃ¡lez-Curbelo, Miguel Ãngel (36544926400); HernÃ¡ndez-Borges, Javier (9842591800)	26025631100; 15758239100; 36544926400; 9842591800	Liquid phase microextraction applications in food analysis	2011	Journal of Chromatography A	1218	42		7415	7437	0	10.1016/j.chroma.2011.05.096	https://www.scopus.com/inward/record.uri?eid=2-s2.0-80053295675&doi=10.1016%2Fj.chroma.2011.05.096&partnerID=40&md5=5fbe31fa2c8c78f5ce0725b1299247c0	21704317	2-s2.0-80053295675
A., ZgoÅ‚a-GrzeÅ›kowiak, Agnieszka; T., GrzeÅ›kowiak, Tomasz	ZgoÅ‚a-GrzeÅ›kowiak, Agnieszka (8973856000); GrzeÅ›kowiak, Tomasz (6507785394)	8973856000; 6507785394	Dispersive liquid-liquid microextraction	2011	TrAC - Trends in Analytical Chemistry	30	9		1382	1399	0	10.1016/j.trac.2011.04.014	https://www.scopus.com/inward/record.uri?eid=2-s2.0-80052419535&doi=10.1016%2Fj.trac.2011.04.014&partnerID=40&md5=efcf562f77408471bd885207928e3ba8		2-s2.0-80052419535
A.A., Nuhu, Abdulmumin A.; B., Chanbasha, Basheer; B.B., Saad, Bahruddin Bin	Nuhu, Abdulmumin A. (50162214000); Chanbasha, Basheer (6602164482); Saad, Bahruddin Bin (7007068361)	50162214000; 6602164482; 7007068361	Liquid-phase and dispersive liquid-liquid microextraction techniques with derivatization: Recent applications in bioanalysis	2011	Journal of Chromatography B: Analytical Technologies in the Biomedical and Life Sciences	879	17-18		1180	1188	0	10.1016/j.jchromb.2011.02.009	https://www.scopus.com/inward/record.uri?eid=2-s2.0-79955581177&doi=10.1016%2Fj.jchromb.2011.02.009&partnerID=40&md5=7a53f41cc87747dae74833da3fce2d65	21376675	2-s2.0-79955581177
C., Mahugo-Santana, Cristina; Z., Sosa-Ferrera, Zoraida; M.E., Torres-PadrÃ³n, M. E.; J.J., Santana-RodrÃ­guez, JosÃ© Juan	Mahugo-Santana, Cristina (55980437900); Sosa-Ferrera, Zoraida (6602897915); Torres-PadrÃ³n, M. E. (8452532700); Santana-RodrÃ­guez, JosÃ© Juan (56248783900)	55980437900; 6602897915; 8452532700; 56248783900	Application of new approaches to liquid-phase microextraction for the determination of emerging pollutants	2011	TrAC - Trends in Analytical Chemistry	30	5		731	748	0	10.1016/j.trac.2011.01.011	https://www.scopus.com/inward/record.uri?eid=2-s2.0-79955121120&doi=10.1016%2Fj.trac.2011.01.011&partnerID=40&md5=24cd53fa529a932bd73e0f5fe6294ebe		2-s2.0-79955121120
C., Bosch Ojeda, C.; F., SÃ¡nchez Rojas, Fuensanta	Bosch Ojeda, C. (35607942700); SÃ¡nchez Rojas, Fuensanta (55667137800)	35607942700; 55667137800	Separation and preconcentration by dispersive liquid-liquid microextraction procedure: Recent applications	2011	Chromatographia	74	2025-10-09		651	679	0	10.1007/s10337-011-2124-1	https://www.scopus.com/inward/record.uri?eid=2-s2.0-83155175305&doi=10.1007%2Fs10337-011-2124-1&partnerID=40&md5=26144c68ea184f99e293f926efa1f713		2-s2.0-83155175305
E.M., Martinis, EstefanÃ­a M.; P., Berton, Paula; R.P., Monasterio, Romina Paula; R.G., Wuilloud, Rodolfo G.	Martinis, EstefanÃ­a M. (24780010800); Berton, Paula (26029716200); Monasterio, Romina Paula (25225860400); Wuilloud, Rodolfo G. (6701517097)	24780010800; 26029716200; 25225860400; 6701517097	Emerging ionic liquid-based techniques for total-metal and metal-speciation analysis	2010	TrAC - Trends in Analytical Chemistry	29	10		1184	1201	0	10.1016/j.trac.2010.07.013	https://www.scopus.com/inward/record.uri?eid=2-s2.0-77957750987&doi=10.1016%2Fj.trac.2010.07.013&partnerID=40&md5=8abbd9f604b1bb2f3dce268448ba7b17		2-s2.0-77957750987
A.V., Herrera-Herrera, Antonio V.; M., Asensio-Ramos, MarÃ­a; J., HernÃ¡ndez-Borges, Javier; M.Ã., RodrÃ­guez-Delgado, Miguel Ãngel	Herrera-Herrera, Antonio V. (6503981326); Asensio-Ramos, MarÃ­a (26025631100); HernÃ¡ndez-Borges, Javier (9842591800); RodrÃ­guez-Delgado, Miguel Ãngel (7004019465)	6503981326; 26025631100; 9842591800; 7004019465	Dispersive liquid-liquid microextraction for determination of organic analytes	2010	TrAC - Trends in Analytical Chemistry	29	7		728	751	0	10.1016/j.trac.2010.03.016	https://www.scopus.com/inward/record.uri?eid=2-s2.0-77955054727&doi=10.1016%2Fj.trac.2010.03.016&partnerID=40&md5=9af1583306e63078cd0d6f4e924396ed		2-s2.0-77955054727
F.J., Pena-Pereira, Francisco Javier; I., Lavilla, Isela; C., Bendicho, Carlos	Pena-Pereira, Francisco Javier (57195468771); Lavilla, Isela (35499102000); Bendicho, Carlos (57207812197)	57195468771; 35499102000; 57207812197	Liquid-phase microextraction techniques within the framework of green chemistry	2010	TrAC - Trends in Analytical Chemistry	29	7		617	628	0	10.1016/j.trac.2010.02.016	https://www.scopus.com/inward/record.uri?eid=2-s2.0-77955050381&doi=10.1016%2Fj.trac.2010.02.016&partnerID=40&md5=4d8321c86ea509053f9de0a9922e6e70		2-s2.0-77955050381
E., Aguilera-Herrador, Eva; R., Lucena, Rafael; S., CÃ¡rdenas, Soledad; M.A., ValcÃ¡rcel, Miguel A.	Aguilera-Herrador, Eva (11439935500); Lucena, Rafael (8517312100); CÃ¡rdenas, Soledad (57205122961); ValcÃ¡rcel, Miguel A. (36043349200)	11439935500; 8517312100; 57205122961; 36043349200	The roles of ionic liquids in sorptive microextraction techniques	2010	TrAC - Trends in Analytical Chemistry	29	7		602	616	0	10.1016/j.trac.2009.11.009	https://www.scopus.com/inward/record.uri?eid=2-s2.0-77955049842&doi=10.1016%2Fj.trac.2009.11.009&partnerID=40&md5=ab0f8e7508cd2af62ee2cfa7d22808bd		2-s2.0-77955049842
M., Rezaee, Mohammad; Y., Yamini, Yadollah; M., Faraji, Mohammad	Rezaee, Mohammad (7004018093); Yamini, Yadollah (7006759211); Faraji, Mohammad (23967738700)	7004018093; 7006759211; 23967738700	Evolution of dispersive liquid-liquid microextraction method	2010	Journal of Chromatography A	1217	16		2342	2357	0	10.1016/j.chroma.2009.11.088	https://www.scopus.com/inward/record.uri?eid=2-s2.0-77950123238&doi=10.1016%2Fj.chroma.2009.11.088&partnerID=40&md5=b4ced5b36c0deaf241e33753bf471f6a	20005521	2-s2.0-77950123238
S., Dadfarnia, Shayessteh; A.M., Haji Shabani, Ali Mohammad	Dadfarnia, Shayessteh (6602134508); Haji Shabani, Ali Mohammad (8579183100)	6602134508; 8579183100	Recent development in liquid phase microextraction for determination of trace level concentration of metals-A review	2010	Analytica Chimica Acta	658	2		107	119	0	10.1016/j.aca.2009.11.022	https://www.scopus.com/inward/record.uri?eid=2-s2.0-72049094789&doi=10.1016%2Fj.aca.2009.11.022&partnerID=40&md5=360996e323667b06b5a2aac2f90080fc		2-s2.0-72049094789
A., Sarafraz-Yazdi, Ali; A., Amiri, Amirhassan	Sarafraz-Yazdi, Ali (6507268321); Amiri, Amirhassan (23468499700)	6507268321; 23468499700	Liquid-phase microextraction	2010	TrAC - Trends in Analytical Chemistry	29	1		1	14	0	10.1016/j.trac.2009.10.003	https://www.scopus.com/inward/record.uri?eid=2-s2.0-73249141463&doi=10.1016%2Fj.trac.2009.10.003&partnerID=40&md5=daeb8e5b78b152767a7a687df155bbf2		2-s2.0-73249141463
A.N., Anthemidis, Aristidis N.; K.I.G., Ioannou, Katerina Ioanna G.	Anthemidis, Aristidis N. (6602731154); Ioannou, Katerina Ioanna G. (14045505300)	6602731154; 14045505300	Recent developments in homogeneous and dispersive liquid-liquid extraction for inorganic elements determination. A review	2009	Talanta	80	2		413	421	0	10.1016/j.talanta.2009.09.005	https://www.scopus.com/inward/record.uri?eid=2-s2.0-70349850636&doi=10.1016%2Fj.talanta.2009.09.005&partnerID=40&md5=d4452c0771fdc898251d7f9236cbeb15	19836497	2-s2.0-70349850636
X., Zang, Xiaohuan; Q., Wu, Qiuhua; M., Zhang, Meiyue; G., Xi, Guohong; Z., Wang, Zhi	Zang, Xiaohuan (10045562700); Wu, Qiuhua (14029488700); Zhang, Meiyue (55704428000); Xi, Guohong (24478814000); Wang, Zhi (55719859300)	10045562700; 14029488700; 55704428000; 24478814000; 55719859300	Developments of dispersive liquid-liquid microextraction technique	2009	Chinese Journal of Analytical Chemistry	37	2		161	168	0	10.1016/S1872-2040(08)60082-1	https://www.scopus.com/inward/record.uri?eid=2-s2.0-64549092341&doi=10.1016%2FS1872-2040%2808%2960082-1&partnerID=40&md5=e3db22c147fee5c5c075f567353cdc26		2-s2.0-64549092341
F.J., Pena-Pereira, Francisco Javier; I., Lavilla, Isela; C., Bendicho, Carlos	Pena-Pereira, Francisco Javier (57195468771); Lavilla, Isela (35499102000); Bendicho, Carlos (57207812197)	57195468771; 35499102000; 57207812197	Miniaturized preconcentration methods based on liquid-liquid extraction and their application in inorganic ultratrace analysis and speciation: A review	2009	Spectrochimica Acta - Part B Atomic Spectroscopy	64	1		1	15	0	10.1016/j.sab.2008.10.042	https://www.scopus.com/inward/record.uri?eid=2-s2.0-58149181348&doi=10.1016%2Fj.sab.2008.10.042&partnerID=40&md5=7e632fda292fbe471d6f73d22d552c53		2-s2.0-58149181348

## Sheet: WOS-50
Publication Type	Authors	Book Authors	Group Authors	Book Group Authors	Researcher Ids	ORCIDs	Book Editors	Author - Arabic	Grant Principal Investigator	Grant Co Principal Investigator	Article Title	Article Title - SciELO	Article Title - SciELO	Article Title - Chinese	Article Title - Russian	Patent Number	Patent Assignee	Source Title - Arabic	Source Title	Source Title - Korean	Book Series Title	Book Series Subtitle	Volume	Issue	Special Issue	Meeting Abstract	Start Page	End Page	Article Number	Version	Version History	DOI	Book DOI	License Name	License URI	License Description	Early Access Date	Supplement	Document Type	Publication Date	Publication Year	Abstract	Abstract - Foreign	Abstract - English Transliteration	Abstract - Foreign	Abstract - Korean	Conference Title	Conference Date	Conference Sponsor
J	Tay, Karen Sze Jie; See, Hong Heng				See, Hong/F-8672-2011						Recent Advances in Dispersive Liquid-Liquid Microextraction for Pharmaceutical Analysis								CRITICAL REVIEWS IN ANALYTICAL CHEMISTRY				55	3			559	580				10.1080/10408347.2023.2299280					DEC 2023		Review	APR 3 2025	2025
J	Faraji, Hakim				; Faraji, Hakim/AAW-4157-2021	Faraji, Hakim/0000-0002-1236-0746;					Advancements in overcoming challenges in dispersive liquid-liquid microextraction: An overview of advanced strategies								TRAC-TRENDS IN ANALYTICAL CHEMISTRY				170						117429			10.1016/j.trac.2023.117429					NOV 2023		Review	JAN 2024	2024
J	El-Deen, Asmaa Kamal; Elmansi, Heba; Belal, Fathalla; Magdy, Galal				Elmansi, Heba/G-9986-2013; Magdy, Galal/T-7982-2019; Kamal El-Deen, Asmaa/P-4444-2018	Elmansi, Heba/0000-0002-3953-7169; Kamal El-Deen, Asmaa/0000-0001-8153-9697					Recent advances in dispersion strategies for dispersive liquid-liquid microextraction from green chemistry perspectives								MICROCHEMICAL JOURNAL				191						108807			10.1016/j.microc.2023.108807					MAY 2023		Review	AUG 2023	2023
J	Nie, Lirong; Cai, Chaochao; Guo, Runpeng; Yao, Shun; Zhu, Zhi; Hong, Yanchen; Guo, Dong				; zhu, zhi/GNM-8892-2022	Guo, Dadong/0000-0002-1712-0055; Zhu, Zhi/0000-0001-5100-2397					Ionic Liquid-Assisted DLLME and SPME for the Determination of Contaminants in Food Samples								SEPARATIONS				9	7					170			10.3390/separations9070170							Review	JUL 2022	2022
J	Sajid, Muhammad				Sajid, Muhammad/AAA-9402-2020	Sajid, Muhammad/0000-0001-8438-7692					Dispersive liquid-liquid microextraction: Evolution in design, application areas, and green aspects								TRAC-TRENDS IN ANALYTICAL CHEMISTRY				152						116636			10.1016/j.trac.2022.116636					APR 2022		Review	JUL 2022	2022
J	El-Deen, Asmaa Kamal; Shimizu, Kuniyoshi				Kamal El-Deen, Asmaa/P-4444-2018	Kamal El-Deen, Asmaa/0000-0001-8153-9697					Deep Eutectic Solvents as Promising Green Solvents in Dispersive Liquid-Liquid Microextraction Based on Solidification of Floating Organic Droplet: Recent Applications, Challenges and Future Perspectives								MOLECULES				26	23					7406			10.3390/molecules26237406							Review	DEC 2021	2021
J	Lemos, Valfredo Azevedo; Barreto, Jeferson Alves; Santos, Luana Bastos; de Assis, Rosivan dos Santos; Novaes, Cleber Galvao; Cassella, Ricardo J.				Santos, Luana/ABI-4967-2020; Cassella, Ricardo/X-1445-2019; LEMOS, VALFREDO/I-7647-2014; Barreto, Jeferson/AAV-4175-2020; Novaes, Cleber/J-6902-2015	Bastos Santos, Luana/0000-0002-5063-201X; LEMOS, VALFREDO/0000-0002-6029-3218;					In-syringe dispersive liquid-liquid microextraction								TALANTA				238						123002			10.1016/j.talanta.2021.123002					NOV 2021		Article	FEB 1 2022	2022
J	Wang, Yixiao; Li, Jinhua; Sun, Dani; Yang, Shixuan; Liu, Huitao; Chen, Lingxin				wang, wangyixiao/GRR-4877-2022; Chen, Lingxin/H-5761-2019						Strategies of dispersive liquid-liquid microextraction for coastal zone environmental pollutant determination								JOURNAL OF CHROMATOGRAPHY A				1658						462615			10.1016/j.chroma.2021.462615					OCT 2021		Article	NOV 22 2021	2021
J	Grau, Jose; Azorin, Cristian; Benede, Juan L.; Chisvert, Alberto; Salvador, Amparo				Benedé, Juan/C-8324-2018; Azorin Luis, Cristian/JHT-7903-2023; Salvador, Amparo/M-2383-2014; Grau, José/AAA-2876-2022; Chisvert, Alberto/M-2026-2014; Azorín Luis, Cristian/JHT-7903-2023	Azorin Luis, Cristian/0000-0003-3472-6857; Salvador, Amparo/0000-0003-1248-4076; Chisvert, Alberto/0000-0003-1349-0478; Grau, Jose/0000-0003-1323-6779					Use of green alternative solvents in dispersive liquid-liquid microextraction: A review								JOURNAL OF SEPARATION SCIENCE				45	1			210	222				10.1002/jssc.202100609					SEP 2021		Review	JAN 2022	2022
J	Dmitrienko, S. G.; Apyari, V. V.; Tolmacheva, V. V.; Gorbunova, M. V.				; Tolmacheva, Veronika/A-8369-2014; Matiash, Maria/A-8283-2014; Dmitrienko, Stanislava/A-8413-2014; Apyari, Vladimir/A-8320-2014	Tolmacheva, Veronika/0000-0002-4161-2826; Matiash, Maria/0000-0001-9394-9802; Dmitrienko, Stanislava/0000-0001-7068-9972; Apyari, Vladimir/0000-0002-0806-985X					Dispersive Liquid-Liquid Microextraction of Organic Compounds: An Overview of Reviews								JOURNAL OF ANALYTICAL CHEMISTRY				75	10			1237	1251				10.1134/S1061934820100056							Review	OCT 2020	2020
J	Lu, Weidong; Liu, Shijie; Wu, Zhilian				Lu, Wei-Dong/A-2238-2012; Wu, Zhilian/X-5860-2019	, Weidong/0000-0002-5200-1641; Wu, Zhilian/0000-0003-2622-1306;					Recent Application of Deep Eutectic Solvents as Green Solvent in Dispersive Liquid-Liquid Microextraction of Trace Level Chemical Contaminants in Food and Water								CRITICAL REVIEWS IN ANALYTICAL CHEMISTRY				52	3			504	518				10.1080/10408347.2020.1808947					AUG 2020		Review	APR 11 2022	2022
J	Shi Yiwei; Zhang Ning; Cao Wen; Hong Zhanying				Hong, Zhanying/AAQ-6770-2021						Advances in dispersive liquid-liquid microextraction and its application to analysis of biological samples								CHINESE JOURNAL OF CHROMATOGRAPHY				38	5			491	501				10.3724/SP.J.1123.2019.10026							Article	MAY 8 2020	2020
J	Zheng, Yan-Zhen; Wang, Kai; Liang, Qin; Xue, Xiao-Feng; Zhao, Liu-Wei; Chen, Da-Fu; Wu, Li-Ming; Guo, Rui; Xiong, Cui-Ling				Wang, Kai/Q-6434-2018; ZHAO, LIUWEI/KGL-0206-2024; Wu, liming/AAH-5415-2019	Wang, Kai/0000-0003-0553-5293; Wu, Liming/0000-0002-6903-2372;					Ionic liquid dispersive liquid-liquid microextraction for pesticide residue analysis in honey								JOURNAL OF APICULTURAL RESEARCH				59	4			458	467				10.1080/00218839.2019.1656701					SEP 2019		Review	AUG 7 2020	2020
J	Yang, Y; Zhang, Y F; Li, X T; Wang, F L; He, H Y; Huang, J										Application of Dispersive Liquid-Liquid Microextraction in Forensic Toxicological Analysis.								Fa yi xue za zhi				35	3			344	348				10.12116/j.issn.1004-5619.2019.03.016							Journal Article; Review	2019-Jun	2019
J	Sereshti, Hassan; Khorram, Parisa; Nouri, Nina										Recent trends in replacement of disperser solvent in dispersive liquid-liquid microextraction methods								SEPARATION AND PURIFICATION REVIEWS				48	2			159	178				10.1080/15422119.2018.1460851							Review	APR 3 2019	2019
J	Mousavi, Leila; Tamiji, Zahra; Khoshayand, Mohammad Reza										Applications and opportunities of experimental design for the dispersive liquid-liquid microextraction method - A review								TALANTA				190				335	356				10.1016/j.talanta.2018.08.002							Review	DEC 1 2018	2018
J	Sajid, Muhammad; Alhooshani, Khalid				Sajid, Muhammad/AAA-9402-2020; Alhooshani, Khalid/AAY-8730-2020	Sajid, Muhammad/0000-0001-8438-7692; Alhooshani, Khalid/0000-0002-6119-668X					Dispersive liquid-liquid microextraction based binary extraction techniques prior to chromatographic analysis: A review								TRAC-TRENDS IN ANALYTICAL CHEMISTRY				108				167	182				10.1016/j.trac.2018.08.016							Review	NOV 2018	2018
J	Sajid, Muhammad				Sajid, Muhammad/AAA-9402-2020	Sajid, Muhammad/0000-0001-8438-7692					Dispersive liquid-liquid microextraction coupled with derivatization: A review of different modes, applications, and green aspects								TRAC-TRENDS IN ANALYTICAL CHEMISTRY				106				169	182				10.1016/j.trac.2018.07.009							Review	SEP 2018	2018
J	Mansour, Fotouh R.; Danielson, Neil D.				Mansour, Fotouh/Y-6155-2019	Mansour, Fotouh/0000-0003-0847-4035; Danielson, Neil/0000-0003-4857-5789					Solvent-terminated dispersive liquid-liquid microextraction: a tutorial								ANALYTICA CHIMICA ACTA				1016				1	11				10.1016/j.aca.2018.02.005							Review	AUG 3 2018	2018
J	Rykowska, I.; Ziemblinska, J.; Nowak, I.				; Nowak, Iwona/A-8644-2019	Ziemblinska-Bernart, Justyna/0000-0002-5718-7502; Rykowska, Iwona/0000-0002-8370-3734; Nowak, Iwona/0000-0002-2426-6722					Modern approaches in dispersive liquid-liquid microextraction (DLLME) based on ionic liquids: A review								JOURNAL OF MOLECULAR LIQUIDS				259				319	339				10.1016/j.molliq.2018.03.043							Review	JUN 1 2018	2018
J	Mansour, Fotouh R.; Khairy, Mostafa A.				Mansour, Fotouh/Y-6155-2019	Mansour, Fotouh/0000-0003-0847-4035					Pharmaceutical and biomedical applications of dispersive liquid-liquid microextraction								JOURNAL OF CHROMATOGRAPHY B-ANALYTICAL TECHNOLOGIES IN THE BIOMEDICAL AND LIFE SCIENCES				1061				382	391				10.1016/j.jchromb.2017.07.055							Review	SEP 1 2017	2017
J	Mansour, Fotouh R.; Danielson, Neil D.				Mansour, Fotouh/Y-6155-2019	Mansour, Fotouh/0000-0003-0847-4035					Solidification of floating organic droplet in dispersive liquid-liquid microextraction as a green analytical tool								TALANTA				170				22	35				10.1016/j.talanta.2017.03.084							Article	AUG 1 2017	2017
J	Primel, Ednei Gilberto; Caldas, Sergiane Souza; Marube, Liziane Cardoso; Venquiaruti Escarrone, Ana Laura				; Primel, Ednei/W-9324-2019; Caldas, Sergiane/C-5596-2013	Primel, Ednei Gilberto Primel; Primel, Ednei; GilbertoPrimel; Ednei G.Primel; GPrimel, E; G.Prime; Ednei G./0000-0002-8147-232X; Caldas Barbosa, Sergiane/0000-0002-9369-7331					An overview of advances in dispersive liquid-liquid microextraction for the extraction of pesticides and emerging contaminants from environmental samples								TRENDS IN ENVIRONMENTAL ANALYTICAL CHEMISTRY				14				1	18				10.1016/j.teac.2017.03.001							Review	APR 2017	2017
J	Campillo, Natalia; Vinas, Pilar; Sandrejova, Jana; Andruch, Vasil				Viñas, Pilar/L-1771-2014; Andruch, Vasil/H-2240-2016; Hernandez-Cordoba, Manuel/K-9343-2014	Sandrejova, Jana/0000-0002-0407-6171; Andruch, Vasil/0000-0001-9296-5448;					Ten years of dispersive liquid-liquid microextraction and derived techniques								APPLIED SPECTROSCOPY REVIEWS				52	4			267	415				10.1080/05704928.2016.1224240							Review	2017	2017
J	Alexovic, Michal; Horstkotte, Burkhard; Sramkova, Ivana; Solich, Petr; Sabo, Jan				Horstkotte, Burkhard/N-2739-2014; Horstkotte Sramkova, Ivana/S-9441-2017; Solich, Petr/B-1851-2009; Šrámková, Ivana/S-9441-2017; Alexovic, Michal/MVU-3433-2025	Horstkotte, Burkhard/0000-0003-2337-9634; Alexovic, Michal/0000-0002-1618-1059; Sabo, Jan/0000-0002-5943-9451; Horstkotte Sramkova, Ivana/0000-0003-4685-1866; Solich, Petr/0000-0003-4611-2051;					Automation of dispersive liquid-liquid microextraction and related techniques. Approaches based on flow, batch, flow-batch and in-syringe modes								TRAC-TRENDS IN ANALYTICAL CHEMISTRY				86				39	55				10.1016/j.trac.2016.10.003							Review	JAN 2017	2017
J	Sandrejova, Jana; Campillo, Natalia; Vinas, Pilar; Andruch, Vasil				Andruch, Vasil/H-2240-2016; Viñas, Pilar/L-1771-2014; Hernandez-Cordoba, Manuel/K-9343-2014	Andruch, Vasil/0000-0001-9296-5448; Sandrejova, Jana/0000-0002-0407-6171;					Classification and terminology in dispersive liquid-liquid microextraction								MICROCHEMICAL JOURNAL				127				184	186				10.1016/j.microc.2016.03.007							Review	JUL 2016	2016
J	Sharifi, Vahid; Abbasi, Ali; Nosrati, Anahita										Application of hollow fiber liquid phase microextraction and dispersive liquid-liquid microextraction techniques in analytical toxicology								JOURNAL OF FOOD AND DRUG ANALYSIS				24	2			264	276				10.1016/j.jfda.2015.10.004							Review	APR 2016	2016
J	Quigley, Andrew; Cummins, Wayne; Connolly, Damian					Quigley, Andrew/0000-0002-3750-9228					Dispersive Liquid-Liquid Microextraction in the Analysis of Milk and Dairy Products: A Review								JOURNAL OF CHEMISTRY				2016						4040165			10.1155/2016/4040165							Review	2016	2016
J	Ahmad, W.; Al-Sibaai, A. A.; Bashammakh, A. S.; Alwael, H.; El-Shahawi, M. S.				El-Shahawi, Mohammad/AAZ-1673-2020; BASHAMMAKH, Abdulaziz/AAY-2780-2020; Alwael, Hassan/D-3331-2014; Ahmad, Waqas/HNS-8436-2023	Alwael, Hassan/0009-0003-4540-0614; Ahmed, Waqas/0000-0002-2082-4301; Ahmad, Waqas/0000-0002-9796-4716; Ahmad, waqas/0000-0001-7162-1531					Recent advances in dispersive liquid-liquid microextraction for pesticide analysis								TRAC-TRENDS IN ANALYTICAL CHEMISTRY				72				181	192				10.1016/j.trac.2015.04.022							Review	OCT 2015	2015
J	Li Ming-Jie; Zhang Hong-Yi; Liu Xiao-Zhe; Cui Chun-Yan; Shi Zhi-Hong				zahng, hongyi/AAT-4909-2021						Progress of Extraction Solvent Dispersion Strategies for Dispersive Liquid-liquid Microextraction								CHINESE JOURNAL OF ANALYTICAL CHEMISTRY				43	8			1231	1239				10.1016/S1872-2040(15)60851-9							Article	AUG 2015	2015
J	Zang, Xiaohuan; Zhang, Guijiang; Wang, Chun; Wang, Zhi				; zang, xiaohuan/B-1152-2018; Wang, Zhibo/AAO-5981-2020; wang, chun/R-8868-2016	Zang, Xiaohuan/0000-0003-2891-9767;					[Recent developments of dispersive liquid-liquid microextraction technique].								Se pu = Chinese journal of chromatography				33	2			103	11											English Abstract; Journal Article	2015-Feb	2015
J	Zuloaga, Olatz; Olivares, Maitane; Navarro, Patricia; Vallejo, Asier; Prieto, Ailette				Olivares, Maitane/AAY-7123-2021; Prieto, Ailette/Y-6705-2018; zuloaga, olatz/Y-6497-2018; ZULOAGA ZUBIETA, OLATZ/Y-6497-2018; Prieto Sobrino, Ailette/Y-6705-2018; OLIVARES ZABALANDICOECHEA, MAITANE/C-4044-2017	ZULOAGA ZUBIETA, OLATZ/0000-0002-3614-6293; Prieto Sobrino, Ailette/0000-0002-4660-7188; OLIVARES ZABALANDICOECHEA, MAITANE/0000-0001-7047-3055; Vallejo Ruiz, Asier/0000-0002-3374-6154					Dispersive liquid-liquid microextraction: trends in the analysis of biological samples								BIOANALYSIS				7	17			2211	2225				10.4155/bio.15.141							Article	2015	2015
J	Al-Saidi, H. M.; Emara, Adel A. A.					Al-Saidi, Hamed/0000-0003-3167-5214; Al-Saidi, Hamed/0000-0002-5421-435X					The recent developments in dispersive liquid-liquid microextraction for preconcentration and determination of inorganic analytes								JOURNAL OF SAUDI CHEMICAL SOCIETY				18	6			745	761				10.1016/j.jscs.2011.11.005							Review	DEC 2014	2014
J	Maya, Fernando; Horstkotte, Burkhard; Estela, Jose M.; Cerda, Victor				; Horstkotte, Burkhard/N-2739-2014; Maya, Fernando/I-3355-2012	Estela Ripoll, Jose Manuel/0000-0001-7800-3664; Cerda, Victor/0000-0001-7474-9426; Horstkotte, Burkhard/0000-0003-2337-9634; Estela, Jose Manuel/0000-0001-6873-2505; Maya, Fernando/0000-0003-1458-736X					Automated in-syringe dispersive liquid-liquid microextraction								TRAC-TRENDS IN ANALYTICAL CHEMISTRY				59				1	8				10.1016/j.trac.2014.03.009							Review	JUL-AUG 2014	2014
J	Leong, Mei-I.; Fuh, Ming-Ren; Huang, Shang-Da										Beyond dispersive liquid-liquid microextraction								JOURNAL OF CHROMATOGRAPHY A				1335		SI		2	14				10.1016/j.chroma.2014.02.021							Review	MAR 28 2014	2014
J	Vinas, Pilar; Campillo, Natalia; Lopez-Garcia, Ignacio; Hernandez-Cordoba, Manuel				Hernandez-Cordoba, Manuel/K-9343-2014; Lopez-Garcia, Ignacio/H-6847-2015; Viñas, Pilar/L-1771-2014; Lopez-Garcia, Ignacio/H-6847-2015; Vinas, Pilar/L-1771-2014; Campillo, Natalia/L-2672-2014	Hernandez-Cordoba, Manuel/0000-0003-1795-3476; Lopez-Garcia, Ignacio/0000-0001-9377-5232; Vinas, Pilar/0000-0001-5219-3711;					Dispersive liquid-liquid microextraction in food analysis. A critical review								ANALYTICAL AND BIOANALYTICAL CHEMISTRY				406	8			2067	2099				10.1007/s00216-013-7344-9							Review	MAR 2014	2014
J	Saraji, Mohammad; Boroujeni, Malihe Khalili					Saraji, Mohammad/0000-0002-1570-0718					Recent developments in dispersive liquid-liquid microextraction								ANALYTICAL AND BIOANALYTICAL CHEMISTRY				406	8			2027	2066				10.1007/s00216-013-7467-z							Review	MAR 2014	2014
J	Trujillo-Rodriguez, Maria J.; Rocio-Bautista, Priscilla; Pino, Veronica; Afonso, Ana M.				Afonso, Ana Maria/L-9551-2014; Rocio Bautista, Priscilla/JYP-8272-2024; Trujillo-Rodríguez, María/JCD-7448-2023; Trujillo-Rodriguez, Maria J./C-7041-2019; Afonso, Ana/L-9551-2014; ESTEVEZ, VERONICA/B-4963-2009; Rocio-Bautista, Priscilla/JYP-8272-2024	Afonso, Ana Maria/0000-0001-8773-5277; Pino, Veronica/0000-0002-1698-5524; Trujillo-Rodriguez, Maria J./0000-0003-2153-0441; Rocio-Bautista, Priscilla/0000-0002-2170-5136					Ionic liquids in dispersive liquid-liquid microextraction								TRAC-TRENDS IN ANALYTICAL CHEMISTRY				51				87	106				10.1016/j.trac.2013.06.008							Review	NOV 2013	2013
J	Yan, Hongyuan; Wang, Hui					Yan, Hongyuan/0000-0002-6087-4426					Recent development and applications of dispersive liquid-liquid microextraction								JOURNAL OF CHROMATOGRAPHY A				1295				1	15				10.1016/j.chroma.2013.04.053							Review	JUN 21 2013	2013
J	Andruch, Vasil; Balogh, Ioseph S.; Kocurova, Livia; Sandrejova, Jana				; Andruch, Vasil/H-2240-2016	Sandrejova, Jana/0000-0002-0407-6171; Andruch, Vasil/0000-0001-9296-5448					Five Years of Dispersive Liquid-Liquid Microextraction								APPLIED SPECTROSCOPY REVIEWS				48	3			161	259				10.1080/05704928.2012.697087							Review	APR 1 2013	2013
J	Andruch, Vasil; Balogh, Ioseph S.; Kocurova, Livia; Sandrejova, Jana				Andruch, Vasil/H-2240-2016	Andruch, Vasil/0000-0001-9296-5448; Sandrejova, Jana/0000-0002-0407-6171					The present state of coupling of dispersive liquid-liquid microextraction with atomic absorption spectrometry								JOURNAL OF ANALYTICAL ATOMIC SPECTROMETRY				28	1			19	32				10.1039/c2ja30175j							Review	JAN 2013	2013
J	Kocurova, Livia; Balogh, Ioseph S.; Sandrejova, Jana; Andruch, Vasil				; Andruch, Vasil/H-2240-2016	Sandrejova, Jana/0000-0002-0407-6171; Andruch, Vasil/0000-0001-9296-5448					Recent advances in dispersive liquid-liquid microextraction using organic solvents lighter than water. A review								MICROCHEMICAL JOURNAL				102				11	17				10.1016/j.microc.2011.12.002							Review	MAY 2012	2012
J	Andruch, Vasil; Kocurova, Livia; Balogh, Ioseph S.; Skrlikova, Jana				Andruch, Vasil/H-2240-2016	Andruch, Vasil/0000-0001-9296-5448; Sandrejova, Jana/0000-0002-0407-6171					Recent advances in coupling single-drop and dispersive liquid-liquid microextraction with UV-vis spectrophotometry and related detection techniques								MICROCHEMICAL JOURNAL				102				1	10				10.1016/j.microc.2011.10.006							Review	MAY 2012	2012
J	Ma, Jiping; Lu, Wenhui; Chen, Lingxin				Chen, Lingxin/H-5761-2019	Chen (chen ling xin), Lingxin/0000-0002-3764-3515					Recent Advances in Dispersive Liquid-Liquid Microextraction for Organic Compounds Analysis in Environmental Water: A Review								CURRENT ANALYTICAL CHEMISTRY				8	1			78	90				10.2174/157341112798472170							Review	JAN 2012	2012
J	Bosch Ojeda, Catalina; Sanchez Rojas, Fuensanta					Sanchez Rojas, Maria Fuensanta/0000-0002-9958-6130; Bosch Ojeda, Catalina/0000-0002-3971-2166					Separation and Preconcentration by Dispersive Liquid-Liquid Microextraction Procedure: Recent Applications								CHROMATOGRAPHIA				74	9-10			651	679				10.1007/s10337-011-2124-1							Review	NOV 2011	2011
J	Zgola-Grzeskowiak, Agnieszka; Grzeskowiak, Tomasz				; Zgoła-Grześkowiak, Agnieszka/G-1400-2011	Grzeskowiak, Tomasz/0000-0003-3332-5648; Zgola-Grzeskowiak, Agnieszka/0000-0002-9722-4769;					Dispersive liquid-liquid microextraction								TRAC-TRENDS IN ANALYTICAL CHEMISTRY				30	9	SI		1382	1399				10.1016/j.trac.2011.04.014							Review	OCT 2011	2011
J	Nuhu, Abdulmumin A.; Basheer, Chanbasha; Saad, Bahruddin				Nuhu, Abdulmumin/V-7968-2019; Chanbasha, Basheer/C-4341-2015						Liquid-phase and dispersive liquid-liquid microextraction techniques with derivatization: Recent applications in bioanalysis								JOURNAL OF CHROMATOGRAPHY B-ANALYTICAL TECHNOLOGIES IN THE BIOMEDICAL AND LIFE SCIENCES				879	17-18	SI		1180	1188				10.1016/j.jchromb.2011.02.009							Review	MAY 15 2011	2011
J	Herrera-Herrera, Antonio V.; Asensio-Ramos, Maria; Hernandez-Borges, Javier; Angel Rodriguez-Delgado, Miguel				Herrera-Herrera, Antonio V./L-5856-2014; Herrera-Herrera, Antonio/L-5856-2014; Hernandez-Borges, Javier/B-7624-2011; RODRIGUEZ-DELGADO, MIGUEL/J-9719-2012; Hernández-Borges, Javier/B-7624-2011; Asensio-Ramos, María/AAB-4550-2021; Asensio-Ramos, Maria/D-3061-2011; RODRIGUEZ-DELGADO, MIGUEL ANGEL/J-9719-2012	Herrera-Herrera, Antonio V./0000-0002-4313-766X; Hernandez-Borges, Javier/0000-0001-8895-5554; Asensio-Ramos, Maria/0000-0002-8042-588X; RODRIGUEZ-DELGADO, MIGUEL ANGEL/0000-0001-9412-6349					Dispersive liquid-liquid microextraction for determination of organic analytes								TRAC-TRENDS IN ANALYTICAL CHEMISTRY				29	7	SI		728	751				10.1016/j.trac.2010.03.016							Review	JUL-AUG 2010	2010
J	Rezaee, Mohammad; Yamini, Yadollah; Faraji, Mohammad				Yamini, Yadollah/AAB-7737-2022; Faraji, mohammad/AAG-8761-2019	Faraji, Mohammad/0000-0003-3652-3076; Yamini, Yadollah/0000-0002-2484-9477					Evolution of dispersive liquid-liquid microextraction method								JOURNAL OF CHROMATOGRAPHY A				1217	16			2342	2357				10.1016/j.chroma.2009.11.088							Review	APR 16 2010	2010
J	Bosch Ojeda, Catalina; Sanchez Rojas, Fuensanta					Bosch Ojeda, Catalina/0000-0002-3971-2166; Sanchez Rojas, Maria Fuensanta/0000-0002-9958-6130					Separation and Preconcentration by Dispersive Liquid-Liquid Microextraction Procedure: A Review								CHROMATOGRAPHIA				69	11-12			1149	1159				10.1365/s10337-009-1104-1							Review	JUN 2009	2009
[truncated: 28 more columns]
