# Supplementary material for: Twenty Years of Dispersive Liquid–Liquid Microextraction: An Umbrella Review of Methodological Quality, Thematic Evolution, and Roadmap for Evidence Integration in Analytical Chemistry
Source: Molecules. 2026 Jun 2;31(11):1918. doi: 10.3390/molecules31111918 (PMC13257464; doi:10.3390/molecules31111918)
Supplement: Supplementary file 1 [file molecules-31-01918-s001.zip › Suppl. File5_3_Raw data_CSV format_Input to Tool.csv]

Code	DOI	Title	DOIs/PMIDs/WOS IDs of Included Primary Studies
R53	10.1002/jssc.202100609	Use of green alternative solvents in DLLME	10.1016/j.chroma.2008.09.111;10.1016/j.aca.2006.12.049;10.1016/j.trac.2020.116025;10.1016/j.microc.2020.105115;10.1016/j.aca.2015.12.004;10.1016/j.talanta.2019.120587;10.1016/j.chroma.2020.461041;10.1016/j.molliq.2017.04.066;10.1002/jssc.201901078;10.1016/j.chroma.2008.11.076;10.1016/j.chroma.2008.12.078;10.1021/ac071555g;10.1002/jssc.200800308;10.1007/s00604-008-0092-4;10.1016/j.talanta.2018.03.…
R14	10.1007/s00216-013-7344-9	DLLME in food analysis	10.1016/j.talanta.2011.10.033;10.1002/jccs.201190035;10.1016/j.aca.2011.11.036;10.1007/s00604-011-0735-8;10.1007/s12161-011-9200-x;10.1016/j.jchromb.2012.12.034;10.1021/jf400669b;10.1007/s00604-012-0843-0;10.1007/s00216-011-4682-3;10.1016/j.foodcont.2012.11.003;10.1016/j.foodchem.2012.11.121;10.1016/j.chroma.2012.12.022;10.1016/j.talanta.2013.06.050;10.1016/j.jchromb.2008.12.050;10.1039/c2ay26287…
R21	10.1007/s00216-013-7467-z	Recent developments in DLLME Techniques	10.1016/j.chroma.2006.03.007;10.1016/j.chroma.2006.05.010;10.1016/j.talanta.2006.10.039;10.1007/s00216-010-4009-9;10.1016/j.aca.2013.02.032;10.1016/j.chroma.2007.05.006;10.1007/s00216-010-4347-7;10.1016/j.foodchem.2012.05.009;10.1016/j.foodchem.2012.01.028;10.1016/j.talanta.2011.10.033;10.1007/s00604-009-0282-8;10.1016/j.jchromb.2011.08.033;10.1002/jssc.201300085;10.1007/s00216-011-4874-x;10.1016…
R08	10.1007/s10337-011-2124-1	Separation and preconcentration by DLLME procedure: Recent applications	10.1016/j.aca.2010.06.024;10.2478/s11532-010-0032-0;10.1007/s00604-011-0564-9;10.1002/clen.201000124;10.1007/s00604-009-0282-8;10.1365/s10337-010-1616-8;10.1002/jssc.201000510;10.1002/jssc.201000376;10.1016/j.talanta.2010.02.035;10.1039/c0an00441c;10.1002/jssc.200900716;10.1016/j.talanta.2010.05.035;10.1007/s10337-010-1895-0;10.1002/jssc.201000088;10.1002/jssc.201000928;10.1016/j.supflu.2011.03.0…
R09	10.1016/B978-0-12-381373-2.00051-X	DLLME	10.1016/j.chroma.2006.03.007;10.1016/j.chroma.2006.05.010;10.1016/j.supflu.2011.03.005;10.1016/j.talanta.2010.04.050;10.1016/j.jchromb.2008.12.050;10.1016/j.chroma.2011.02.010;10.1007/s00216-010-4347-7;10.1016/j.chroma.2011.05.028;10.1016/j.chroma.2007.10.069;10.2116/analsci.25.73;10.1016/j.chroma.2007.05.006;10.1016/j.talanta.2010.06.004;10.1007/s00216-008-2208-4;10.1002/jssc.200800677;10.2116/a…
R44	10.1016/B978-0-12-816911-7.00016-5	DLLME	10.1016/j.chroma.2006.03.007;10.1016/j.chemosphere.2012.11.004;10.1186/s40064-016-2575-9;10.1016/j.ecoenv.2015.05.043;10.1039/c5gc01615k;10.1039/c6gc03424a;10.1016/bs.coac.2017.01.003;10.1016/j.talanta.2017.07.072;10.1016/j.scitotenv.2018.05.077;10.1016/j.microc.2016.02.011;10.1016/j.chemosphere.2018.02.164;10.1016/j.chemosphere.2016.12.019;10.1016/j.microc.2015.05.009;10.1021/ac404088c;10.1016/j…
R57	10.1016/B978-0-443-13907-9.00013-9	DLLME for forensic drug …	10.1016/j.jchromb.2011.10.012;10.1016/j.microc.2020.105870;10.37506/ijfmt.v15i2.14890;10.1016/j.foodchem.2023.137342;10.33945/SAMI/AJCA.2020.2.1;10.1186/s41935-018-0046-x;10.1016/j.jchromb.2019.121823;10.1016/j.jpba.2018.10.005;10.1016/j.talanta.2012.03.004;10.1016/j.jpba.2016.02.041;10.1016/j.jpba.2013.06.030;10.1016/j.jchromb.2017.04.008;10.1016/S1872-2040(13)60697-0;10.1080/20961790.2021.19867…
R40	10.1016/j.aca.2018.02.005	Solvent-terminated DLLME: a tutorial	10.1016/j.chroma.2009.12.062;10.5935/0103-5053.20150081;10.1016/j.chroma.2016.02.008;10.1016/j.chroma.2010.07.065;10.1007/s10661-013-3564-x;10.1021/ac404088c;10.1016/j.talanta.2012.02.026;10.1002/elps.201200355;10.1016/j.measurement.2014.02.010;10.1016/j.chemosphere.2013.11.024;10.1016/j.aca.2012.02.001;10.1039/c6ay03189g;10.1002/jssc.201200849;10.3724/SP.J.1123.2013.06008;10.5935/0103-5053.20160…
R48	10.1016/j.aca.2020.08.022	Insights into coacervative…	10.1016/j.talanta.2017.12.083;10.1016/j.microc.2019.03.003;10.1016/j.chroma.2017.12.059;10.1016/j.chroma.2018.12.032;10.1016/j.chroma.2018.01.007;10.1016/j.talanta.2019.05.083;10.1039/c9ay00900k;10.1016/j.foodchem.2019.125336;10.1016/j.chemosphere.2019.06.079;10.1007/s10661-018-6786-0;10.1016/j.foodchem.2019.01.197;10.1016/j.jfca.2018.11.004;10.14233/ajchem.2019.21567;10.22146/ijc.35681;10.3390/m…
R05	10.1016/j.chroma.2009.11.088	Evolution of DLLME method	10.1021/ac00218a019;10.1021/ac960145h;10.1016/S0165-9936(04)00105-0;10.1021/ac960814r;10.1016/j.chroma.2005.11.017;10.1021/ac010561o;10.1021/ac990055n;10.1016/0003-2670(96)00176-6;10.1021/ac990106g;10.1016/S0003-2670(99)00054-9;10.1039/b100114k;10.1039/b001581o;10.1016/j.aca.2006.12.049;10.1016/j.aca.2007.11.032;10.1016/j.chroma.2008.02.091;10.1016/j.chroma.2006.03.007;10.1016/j.chroma.2006.05.01…
R17	10.1016/j.chroma.2013.04.053	Recent development and applications of DLLME	10.1002/elps.201000285;10.1002/elps.201100142;10.1002/jssc.200700291;10.1002/jssc.200800112;10.1002/jssc.200900109;10.1002/jssc.200900337;10.1002/jssc.200900716;10.1002/jssc.201000088;10.1002/jssc.201000529;10.1002/jssc.201000590;10.1002/jssc.201000630;10.1002/jssc.201000728;10.1002/jssc.201000802;10.1002/jssc.201000855;10.1002/jssc.201000912;10.1002/jssc.201000928;10.1002/jssc.201100111;10.1002/…
R20	10.1016/j.chroma.2014.02.021	Beyond DLLME	10.1016/j.chroma.2013.01.030;10.1016/j.chroma.2013.02.073;10.1016/j.talanta.2013.02.067;10.1002/jssc.201201108;10.1016/j.trac.2012.09.020;10.1016/j.chroma.2012.12.017;10.1016/j.chroma.2012.11.047;10.1039/c3ay40586a;10.1039/c3ay00001j;10.1016/j.chroma.2012.09.099;10.1016/j.aca.2012.04.014;10.1016/j.chroma.2012.06.065;10.1016/j.chroma.2012.06.019;10.1016/j.chroma.2012.02.025;10.1016/j.chroma.2012.0…
R49	10.1016/j.chroma.2021.462615	Strategies of DLLME for coastal …	10.1007/s11696-020-01075-8;10.1016/j.microc.2017.05.009;10.1016/j.jfca.2019.103248;10.1016/j.microc.2016.07.013;10.46770/AS.2016.03.004;10.1080/00032719.2020.1733589;10.1134/S1061934820080158;10.1016/j.microc.2020.105633;10.3390/TOXINS13010057;10.46770/AS.2016.01.006;10.1016/j.talanta.2015.11.039;10.1080/09593330.2018.1516804;10.1080/00032719.2016.1151890;10.1007/s13738-019-01753-9;10.1098/rsos.2…
R07	10.1016/j.jchromb.2011.02.009	Liquid-phase and DLLME techniques…	10.1016/j.sab.2008.09.018;10.1016/j.chroma.2009.09.068;10.1016/j.aca.2005.12.004;10.1016/S0378-4347(01)00232-8;10.1016/j.jchromb.2009.04.039;10.1016/j.jchromb.2008.06.011;10.1016/j.chroma.2008.01.038;10.1016/j.chroma.2005.11.015;10.1016/j.aca.2006.03.095;10.1016/j.ab.2005.04.024;10.1016/j.jchromb.2009.09.006;10.1016/j.jchromb.2008.07.008;10.1016/j.aca.2007.06.021;10.1016/j.aca.2009.11.002;10.1016…
R31	10.1016/j.jchromb.2017.07.055	Pharmaceutical and biomedical…	10.1016/j.talanta.2014.05.064;10.1007/s00216-015-9145-9;10.1016/j.microc.2015.05.009;10.1016/j.talanta.2014.12.008;10.1016/j.jpba.2014.08.008;10.1007/s12161-016-0514-6;10.1007/s13361-014-1061-2;10.1016/j.microc.2015.11.017;10.1093/chromsci/bmu118;10.1093/jat/bku136;10.1002/elps.201500260;10.1016/j.jpba.2015.02.039;10.1016/j.jpba.2016.06.028;10.1093/jat/bkv023;10.1016/j.jpba.2016.02.041;10.1016/j.…
R26	10.1016/j.jfda.2015.10.004	Application of hollow fiber …	10.1016/j.sab.2008.04.011;10.1016/j.jchromb.2009.09.006;10.1016/j.aca.2010.03.028;10.1016/j.jchromb.2010.08.032;10.1016/j.jpba.2011.01.037;10.1016/j.chroma.2012.07.014;10.1039/c2an35304k;10.1016/j.jhazmat.2009.11.054;10.1016/j.foodchem.2010.07.054;10.1016/j.jchromb.2009.04.039;10.1002/elps.200700920;10.1016/j.aca.2012.07.015;10.1016/j.jchromb.2012.09.040;10.1016/S1872-2040(11)60574-4;10.1016/j.ta…
R22	10.1016/j.jscs.2011.11.005	The recent developments in DLLME…	10.1007/s00604-010-0406-1;10.1016/j.ab.2008.05.008;10.1016/j.aca.2007.01.007;10.1002/jccs.200800054;10.1016/j.talanta.2007.11.009;10.1007/s00604-009-0162-2;10.1016/j.aca.2010.04.059;10.1007/s00604-009-0253-0;10.1016/j.talanta.2007.10.029;10.1016/j.talanta.2009.11.054;10.1016/j.sab.2009.05.023;10.1016/j.talanta.2010.12.031;10.1016/j.talanta.2010.06.004;10.1016/j.talanta.2009.03.005;10.1016/j.cclet…
R10	10.1016/j.microc.2011.10.006	Recent advances in coupling …	10.1016/0003-2670(96)00040-2;10.1006/mchj.1997.1498;10.1021/ac960042z;10.1016/j.chroma.2005.07.038;10.1016/j.microc.2004.07.004;10.1021/ac035437e;10.1016/j.sab.2004.03.002;10.1016/j.microc.2008.04.002;10.1016/j.microc.2006.10.001;10.1016/j.ijms.2010.07.024;10.1016/j.talanta.2009.10.027;10.1016/j.aca.2010.04.038;10.1016/j.aca.2009.05.035;10.1016/j.foodchem.2009.07.038;10.1016/j.talanta.2009.12.053…
R12	10.1016/j.microc.2011.12.002	Recent advances in DLLME using organic …	10.1016/j.chroma.2006.03.007;10.1016/j.talanta.2009.03.005;10.1016/j.talanta.2010.11.076;10.1002/jssc.200900109;10.1016/j.aca.2009.09.034;10.1016/j.chroma.2009.08.001;10.1016/j.talanta.2011.08.021;10.1039/c0ay00741b;10.1016/j.aca.2006.12.049;10.1016/j.chroma.2008.09.111;10.1016/j.aca.2009.01.028;10.1016/j.jhazmat.2008.11.052;10.1016/j.jhazmat.2010.02.006;10.1002/jssc.201000728;10.1016/j.chroma.20…
R54	10.1016/j.microc.2023.108807	Recent advances in dispersion …	10.1016/j.chroma.2006.03.007;10.2174/15734110113099990003;10.1093/chromsci/bmu147;10.1016/j.microc.2022.107608;10.1007/s11694-018-9941-y;10.1002/jssc.202200665;10.1002/jsfa.8786;10.1016/j.foodchem.2017.03.120;10.1080/03601234.2017.1330078;10.1016/j.microc.2019.103988;10.1016/j.jpba.2021.113889;10.1080/03067319.2021.1931853;10.1007/s00216-021-03605-z;10.1016/j.microc.2022.107226;10.1016/j.jfca.202…
R58	10.1016/j.microc.2024.112254	Ionic liquids in DLLME for environmental…	10.1134/S1061934820080043;10.1016/j.molstruc.2023.135172;10.1016/j.talanta.2018.11.106;10.21577/0103-5053.20170234;10.3390/molecules28031263;10.3390/toxins11100610;10.1016/j.chroma.2008.02.094;10.1080/01932691.2019.1583578;10.1016/j.molliq.2022.120411;10.1039/c9ra07348e;10.1016/j.talanta.2023.124469;10.1016/j.chroma.2018.08.013;10.1080/10826076.2017.1295057;10.1016/j.chroma.2018.12.032;10.3390/MO…
R38	10.1016/j.molliq.2018.03.043	Modern approaches in DLLME…	10.1016/j.chroma.2006.03.007;10.1007/s00216-011-4848-z;10.1021/es051715a;10.1002/jssc.200900109;10.1016/j.talanta.2014.03.053;10.1016/j.talanta.2015.07.021;10.1039/c5ja00012b;10.1016/j.aca.2016.11.018;10.1016/j.talanta.2014.08.031;10.1016/j.aca.2015.12.004;10.1039/c3gc42164c;10.1007/s00216-009-3078-0;10.1007/s00604-011-0636-x;10.1039/c4ay02033b;10.1016/j.talanta.2013.04.063;10.1016/j.talanta.2012…
R02	10.1016/j.talanta.2009.09.005	Recent developments in homogeneous…	10.1007/BF01197421;10.1016/0039-9140(79)80001-6;10.1016/S0003-2670(01)93145-9;10.1016/S0039-9140(98)00125-8;10.1007/s002160000538;10.2116/analsci.20.917;10.1016/j.talanta.2004.12.041;10.1016/S0003-2670(00)01082-5;10.1016/j.jhazmat.2008.05.041;10.1016/S0003-2670(99)00038-0;10.1080/01496390701508784;10.1021/ac60312a009;10.1016/0022-1902(70)80470-5;10.1021/ac60333a023;10.1016/j.chroma.2008.04.036;10…
R33	10.1016/j.talanta.2017.03.084	Solidification of floating organic …	10.1021/jf5006403;10.1007/s10337-015-2920-0;10.1016/j.jpba.2014.01.044;10.1016/j.talanta.2010.04.020;10.1016/j.arabjc.2012.03.008;10.1016/j.microc.2016.10.020;10.1080/15567036.2011.592916;10.1016/j.jpba.2013.07.024;10.1016/j.jpba.2012.11.041;10.1007/s11783-010-0030-7;10.5740/jaoacint.11-105;10.1016/j.saa.2014.12.091;10.1016/j.molliq.2015.06.031;10.1007/s12011-013-9853-y;10.1080/03067319.2016.1253…
R35	10.1016/j.talanta.2018.08.002	Applications and opportunities …	10.1002/jssc.201300599;10.1016/j.talanta.2015.02.007;10.1016/j.talanta.2010.12.017;10.1016/j.aca.2012.10.010;10.1007/s00217-011-1635-1;10.1016/j.jhazmat.2009.04.005;10.1016/j.desal.2010.08.032;10.1007/s12161-011-9245-x;10.1016/j.chroma.2008.11.081;10.4067/S0717-97072013000300023;10.1016/j.saa.2014.06.148;10.1556/AChrom.26.2014.3.1;10.1002/jssc.201100675;10.1016/j.chroma.2015.08.031;10.1016/j.chro…
R51	10.1016/j.talanta.2021.123002	In-syringe DLLME	10.1039/c3ay26507b;10.1002/sscp.201700033;10.1016/j.talanta.2018.09.082;10.1016/j.microc.2020.105064;10.1080/03067319.2020.1724988;10.1002/jssc.201400030;10.1016/j.chroma.2010.06.006;10.1007/s11356-015-4536-1;10.1016/j.jiec.2014.12.028;10.1039/c2ja30243h;10.3390/molecules25030552;10.1007/s13738-017-1066-4;10.1007/s00604-012-0866-6;10.1021/jf5036096;10.1016/j.chroma.2013.02.073;10.1021/acs.analche…
R29	10.1016/j.teac.2017.03.001	An overview of advances in …	10.1002/elps.201000285;10.1016/j.talanta.2008.01.039;10.1016/j.chroma.2006.05.010;10.1016/j.talanta.2009.07.005;10.1016/j.chroma.2008.05.007;10.1365/s10337-010-1732-5;10.1016/j.talanta.2009.09.057;10.1016/j.chroma.2010.07.065;10.1016/j.chroma.2009.09.004;10.1016/j.jpba.2012.11.026;10.1016/j.chroma.2009.04.086;10.1002/jssc.201100434;10.1016/j.talanta.2015.06.047;10.1039/c4ay02448f;10.1016/j.talant…
R04	10.1016/j.trac.2010.03.016	DLLME for determination of …	10.1002/jssc.200900109;10.1016/j.jhazmat.2009.04.030;10.1016/j.aca.2009.09.034;10.1016/j.chroma.2009.09.004;10.1002/jssc.200900360;10.1016/j.aca.2009.01.028;10.1016/j.chroma.2007.10.103;10.1016/j.chroma.2008.02.094;10.1002/jssc.200900444;10.1016/j.aca.2009.08.011;10.1002/jssc.200900337;10.1134/S1061934809100074;10.1016/j.cclet.2008.05.024;10.1016/j.chroma.2006.05.010;10.1016/j.chroma.2007.10.069;…
R06	10.1016/j.trac.2011.04.014	DLLME	10.1016/j.chroma.2006.03.007;10.1016/j.chroma.2006.05.010;10.1016/j.chroma.2007.10.069;10.1016/j.chroma.2007.10.001;10.1016/j.chroma.2007.08.006;10.1016/j.chroma.2007.05.065;10.1016/j.chroma.2007.05.006;10.1016/j.chroma.2007.04.062;10.1016/j.chroma.2007.09.002;10.1365/s10337-007-0226-6;10.1016/j.aca.2007.03.040;10.1002/jssc.200700291;10.1016/j.aca.2008.07.020;10.1016/j.aca.2007.12.025;10.1016/j.a…
R13	10.1016/j.trac.2012.10.011	DLLME for chemical speciation …	10.1007/s00604-010-0406-1;10.1016/j.ab.2008.05.008;10.1002/jccs.200800054;10.1016/j.talanta.2007.11.009;10.1007/s00604-009-0162-2;10.1016/j.sab.2009.03.007;10.1007/s00604-009-0253-0;10.1016/j.talanta.2007.10.029;10.1016/j.talanta.2009.11.054;10.1016/j.sab.2009.05.023;10.1016/j.talanta.2011.09.068;10.1016/j.talanta.2010.12.031;10.1016/j.talanta.2010.06.004;10.1016/j.talanta.2009.03.005;10.1016/j.c…
R16	10.1016/j.trac.2013.06.008	Ionic liquids in DLLME	10.1016/j.chroma.2008.11.076;10.1016/j.aca.2009.09.044;10.1016/j.chroma.2009.07.040;10.1016/j.chroma.2009.08.012;10.1007/s00216-009-3133-x;10.1007/s10337-010-1845-x;10.1007/s00216-010-4364-6;10.2478/s11696-011-0071-9;10.1016/j.seppur.2012.02.029;10.1002/bmc.2784;10.1002/elps.201100469;10.1007/s10661-012-2521-4;10.1007/s10337-011-2177-1;10.1002/jssc.201100729;10.1365/s10337-010-1547-4;10.1016/j.ch…
R19	10.1016/j.trac.2014.03.009	Automated in-syringe DLLME	10.1007/s00216-011-5572-4;10.1016/j.talanta.2012.05.063;10.1007/s00216-012-6159-4;10.1007/s00604-012-0866-6;10.1021/ac302083d;10.1016/j.aca.2013.05.049;10.1007/s00216-013-7111-y;10.1002/jssc.201301176;10.1016/j.talanta.2009.03.005;10.1016/j.aca.2009.10.063;10.1016/j.talanta.2010.12.017;10.1007/s00216-011-5700-1;10.1016/j.jhazmat.2009.11.094;10.1039/c0ay00616e;10.1016/j.foodchem.2012.10.054;10.101…
R25	10.1016/j.trac.2015.04.022	Recent advances in DLLME for pesticide …	10.1039/c2ay25451d;10.1002/jssc.201100111;10.1039/c3ay41641k;10.1016/j.supflu.2011.03.005;10.1016/j.aca.2013.02.043;10.1039/c2ay25432h;10.1016/j.aca.2013.07.050;10.1016/j.jchromb.2011.05.047;10.1080/03067310903267315;10.2116/analsci.27.547;10.1039/c3ay26032a;10.1016/j.chroma.2009.12.062;10.1002/jssc.201000088;10.1016/j.foodchem.2013.05.088;10.1016/j.jchromb.2012.03.015;10.3724/SP.J.1123.2012.0601…
R30	10.1016/j.trac.2016.10.003	Automation of DLLME …	10.1016/j.foodchem.2012.10.054;10.1039/c0ay00616e;10.1016/j.talanta.2011.07.065;10.1016/j.jhazmat.2009.11.094;10.1039/c5ay02554k;10.1016/j.aca.2009.10.063;10.1016/j.talanta.2009.03.005;10.1016/j.talanta.2010.12.017;10.1007/s00216-011-5700-1;10.1021/ac404088c;10.1016/j.chroma.2016.02.008;10.1021/acs.analchem.5b03919;10.1002/jssc.201401043;10.1016/j.aca.2015.02.061;10.1021/ac502582f;10.1016/j.aca.2…
R37	10.1016/j.trac.2018.07.009	DLLME coupled with derivatization…	10.1016/j.chroma.2016.05.052;10.1016/j.aca.2011.06.019;10.1039/c3ay41572d;10.1016/j.foodchem.2016.10.002;10.1016/j.chroma.2010.01.081;10.4155/bio-2016-0217;10.1016/j.chroma.2015.08.031;10.1016/j.chroma.2010.05.047;10.1016/j.chroma.2012.06.019;10.1016/j.chroma.2015.07.099;10.1002/jssc.201400612;10.1016/j.chroma.2013.08.048;10.1016/j.jchromb.2016.05.041;10.1016/j.jchromb.2011.10.012;10.1016/j.chrom…
R36	10.1016/j.trac.2018.08.016	DLLME based binary extraction…	10.1016/j.chroma.2007.09.002;10.1016/j.chroma.2007.10.069;10.1016/j.chroma.2009.05.062;10.1021/ac9023632;10.1016/j.supflu.2010.07.008;10.1016/j.foodchem.2010.11.142;10.1002/jssc.201000088;10.1007/s00216-010-4567-x;10.1016/j.chroma.2011.02.042;10.1016/j.aca.2012.09.028;10.1002/jccs.201100660;10.1016/j.chroma.2012.04.054;10.1016/j.jchromb.2012.12.008;10.1016/j.chroma.2013.01.023;10.1016/j.chroma.20…
R50	10.1016/j.trac.2022.116636	DLLME – Evolution in design, …	10.1016/j.chroma.2007.04.062;10.1016/j.aca.2007.01.007;10.1016/j.chroma.2007.09.002;10.1016/j.chroma.2011.02.010;10.1016/j.foodchem.2010.11.142;10.1016/j.supflu.2010.07.008;10.1002/jssc.201000088;10.1016/j.chroma.2011.02.042;10.1016/j.chroma.2015.07.095;10.1016/j.chroma.2015.11.087;10.1007/s00216-016-9922-0;10.1016/j.jchromb.2017.03.012;10.1039/c5ay02619a;10.1016/j.chroma.2016.09.015;10.1039/c3ay…
R55	10.1016/j.trac.2023.117429	Advancements in overcoming ...	10.1016/j.chroma.2006.03.007;10.1016/j.chroma.2008.09.111;10.1038/4361102a;10.1039/c6ra04588j;10.1016/j.aca.2009.07.056;10.1016/j.chroma.2007.10.103;10.1016/j.foodchem.2020.126214;10.1039/c5ay03189c;10.1039/d1ay01788h;10.1016/j.microc.2022.108120;10.1016/j.microc.2021.107118;10.1016/j.lwt.2019.05.096;10.1016/j.chroma.2009.04.086;10.1080/01496395.2017.1290656;10.22034/jchr.2020.578302.0;10.1007/s1…
R01	10.1016/S1872-2040(08)60082-1	Developments of DLLME Technique	10.1016/j.chroma.2006.03.007;10.1016/j.chroma.2006.05.010;10.1365/s10337-007-0226-6;10.1016/j.talanta.2006.10.039;10.1016/j.jhazmat.2008.02.005;10.1016/j.chroma.2007.10.001;10.1016/j.talanta.2008.01.039;10.1016/j.chroma.2007.08.006;10.1016/j.chroma.2007.05.065;10.1007/s00216-008-2208-4;10.1016/j.chroma.2008.02.091;10.1016/j.chroma.2008.04.036;10.1016/j.chroma.2007.04.062;10.1016/j.chroma.2007.09.…
R24	10.1016/S1872-2040(15)60851-9	Progress of Extraction Solvent…	10.1016/j.chroma.2006.03.007;10.1016/j.chroma.2010.06.056;10.1016/j.foodchem.2014.08.065;10.1007/s00216-013-7044-5;10.1016/j.aca.2013.05.049;10.1016/j.aca.2012.03.031;10.1016/j.chroma.2012.02.025;10.1016/j.chroma.2009.04.086;10.1016/j.chroma.2012.09.099;10.1016/j.chroma.2014.06.021;10.1007/s10337-013-2570-z;10.1016/j.chroma.2014.09.057;10.1246/bcsj.20130175;10.1016/j.chemosphere.2013.11.024;10.10…
R18	10.1039/c2ja30175j	The present state of coupling of DLLME…	10.1016/j.aca.2007.01.007;10.1016/j.microc.2007.04.003;10.1016/j.aca.2008.01.020;10.1080/00032710903137400;10.1016/j.talanta.2009.08.009;10.1007/s00604-009-0253-0;10.1016/j.talanta.2010.06.004;10.1016/j.talanta.2010.12.017;10.1039/c1ay05226h;10.1016/j.jhazmat.2010.02.006;10.5012/bkcs.2011.32.11.3923;10.1007/s00604-009-0162-2;10.1002/jccs.201190097;10.1016/j.sab.2009.03.007;10.1016/j.talanta.2007.…
R42	10.1080/00218839.2019.1656701	Ionic liquid DLLME for pesticide …	10.1016/j.chroma.2010.03.031;10.1016/j.foodchem.2014.11.050;10.1039/c5ra00140d;10.1016/j.chroma.2011.07.102;10.1039/c3ra41139g;10.1016/j.talanta.2012.12.056
R15	10.1080/05704928.2012.697087	Five Years of DLLME	10.1016/j.talanta.2011.11.078;10.1007/s00216-011-5572-4;10.1007/s00604-011-0706-0;10.1016/j.microc.2011.09.006;10.1016/j.chroma.2011.10.084;10.1016/j.chroma.2011.10.012;10.1016/j.jhazmat.2011.09.073;10.1016/j.talanta.2011.10.006;10.1109/JSEN.2011.2159970;10.1002/jccs.201190144;10.1002/clen.201000370;10.1016/j.jchromb.2011.10.012;10.1002/jccs.201190145;10.1039/c1ay05349c;10.1039/c1ay05456b;10.2478…
R28	10.1080/05704928.2016.1224240	Ten years of DLLME and derived techniques	10.1016/j.arabjc.2012.03.008;10.1016/j.scitotenv.2016.03.203;10.1016/j.foodchem.2016.02.090;10.1016/j.microc.2016.02.003;10.1016/j.microc.2016.02.011;10.1016/j.talanta.2016.03.098;10.1007/s13738-016-0834-x;10.1016/j.foodchem.2016.01.143;10.1016/j.molliq.2016.02.035;10.1016/j.jpba.2016.02.041;10.1016/j.talanta.2016.02.043;10.1016/j.chroma.2016.03.065;10.1016/j.microc.2015.11.003;10.1016/j.jfca.201…
R46	10.1080/10408347.2020.1808947	Recent Application of DESs …	10.1016/j.chroma.2019.06.050;10.1016/j.foodchem.2018.09.048;10.1002/jssc.201801107;10.1002/jssc.201700052;10.1002/jssc.201801016;10.1039/C5AY03189C;10.1016/j.jfca.2017.12.007;10.1016/j.microc.2019.04.044;10.1002/jsfa.10200;10.1002/jsfa.10203;10.1002/jssc.201701427;10.1002/jssc.201700890;10.1016/j.microc.2019.01.048;10.1016/j.jfca.2019.103389;10.1016/j.chroma.2019.460730;10.1016/j.chroma.2019.4606…
R59	10.1080/10408347.2023.2299280	Recent Advances in DLLME for Pharmaceutical …	10.1016/j.xphs.2019.03.010;10.1016/j.talanta.2020.121659;10.1016/j.talanta.2019.120235;10.1016/j.jchromb.2017.12.031;10.1016/j.scp.2021.100433;10.1016/j.microc.2020.104894;10.1016/j.microc.2022.107373;10.1016/j.jpba.2017.11.024;10.1016/j.ecoenv.2018.12.021;10.1016/j.chemosphere.2018.02.164;10.1016/j.foodchem.2018.08.002;10.1016/j.foodchem.2020.127648;10.1016/j.jpba.2021.113928;10.1016/j.envres.20…
R39	10.1080/15422119.2018.1460851	Recent trends in replacement of …	10.1016/j.sab.2009.05.023;10.1016/j.chroma.2009.07.070;10.1016/j.chroma.2013.06.017;10.1016/j.jpba.2017.04.032;10.1016/j.chroma.2012.02.025;10.1016/j.talanta.2011.08.011;10.2174/157341111797183128;10.1016/j.talanta.2009.11.054;10.1016/j.talanta.2012.06.062;10.1016/j.aca.2012.04.014;10.1016/j.chroma.2007.10.103;10.1016/j.trac.2013.06.008;10.1016/j.jhazmat.2009.11.094;10.1016/j.aca.2009.08.011;10.1…
R45	10.1134/S1061934820100056	DLLME of Organic Compounds	10.1016/j.trac.2012.09.020;10.1134/S1061934811040101;10.1016/j.trac.2018.06.010;10.1016/j.trac.2019.05.012;10.1016/j.microc.2019.103989;10.1016/S1872-2040(08)60082-1;10.1016/j.chroma.2009.11.088;10.1016/j.trac.2010.03.016;10.1016/j.trac.2011.04.014;10.1007/s10337-011-2124-1;10.1016/j.jchromb.2011.02.009;10.1016/j.microc.2011.10.006;10.1016/j.microc.2011.12.002;10.2174/157341112798472170;10.1080/0…
R27	10.1155/2016/4040165	DLLME in the Analysis of Milk…	10.1007/s00216-012-5804-2;10.1039/c4ay00760c;10.1016/j.chroma.2013.01.086;10.1016/j.foodchem.2013.08.008;10.1016/j.foodchem.2012.11.121;10.1007/s00216-013-7277-3;10.1016/j.jchromb.2008.12.050;10.1002/jssc.201000928;10.1002/jssc.201100853;10.1039/c0ay00742k;10.1039/c4ay00848k;10.1002/jssc.201000767;10.1080/19440049.2010.542551;10.1016/j.jchromb.2011.07.001;10.1016/j.chroma.2013.10.055;10.1134/S106…
R41	10.12116/j.issn.1004-5619.2019.03.016	Application of DLLME in …	10.1016/j.chroma.2006.03.007;10.1016/j.jchromb.2012.03.015;10.1002/jssc.201100132;10.1007/s11419-013-0196-3;10.1016/j.jchromb.2013.11.030;10.1039/c2ay25432h;10.1039/c3ay25626j;10.1016/j.aca.2013.01.016;10.1039/c4ay01348d;10.1080/10826076.2011.637277;10.1016/j.microc.2016.04.003;10.1016/j.forsciint.2016.12.026;10.1002/jssc.201300893;10.1016/j.jpba.2013.06.030;10.1002/jat.3035;10.1093/jat/bku136;10…
R03	10.1365/s10337-009-1104-1	Separation and Preconcentration by DLLME Procedure	10.1016/j.chroma.2006.03.007;10.1365/s10337-008-0885-y;10.2116/analsci.24.623;10.1016/j.talanta.2008.01.039;10.1016/j.chroma.2006.05.010;10.1016/j.chroma.2007.10.069;10.1016/j.chroma.2008.03.072;10.1365/s10337-007-0226-6;10.1016/j.talanta.2006.10.039;10.1016/j.chroma.2007.09.002;10.1016/j.chroma.2007.04.062;10.1016/j.jhazmat.2008.02.005;10.1007/s00216-008-2296-1;10.1016/j.chroma.2008.09.111;10.10…
R34	10.17576/mjas-2018-2202-01	A review on extraction …	10.1002/elps.201500519;10.1002/elps.201600107;10.1002/jssc.201100853;10.1002/jssc.201500205;10.1002/jssc.201500547;10.1002/jssc.201600098;10.1002/jssc.201600405;10.1007/s00216-011-5598-7;10.1007/s00216-013-7344-9;10.1007/s00216-013-7467-z;10.1007/s00216-013-7481-1;10.1007/s00216-014-7686-6;10.1007/s00216-015-8594-9;10.1007/s00604-014-1383-5;10.1016/j.aca.2009.01.022;10.1016/j.aca.2010.04.017;10.1…
R11	10.2174/157341112798472170	Recent Advances in DLLME for Organic…	10.1016/j.chroma.2006.03.006;10.1016/j.talanta.2010.02.040;10.1365/s10337-010-1502-3;10.1016/j.talanta.2009.05.044;10.1016/j.jhazmat.2009.10.022;10.1016/j.talanta.2008.01.037;10.1016/j.chroma.2006.05.008;10.1016/j.chroma.2008.03.060;10.1016/j.chroma.2008.03.059;10.1016/j.jhazmat.2008.02.040;10.1016/j.chroma.2007.05.003;10.1365/s10337-007-0308-4;10.1016/j.talanta.2007.01.009;10.1007/s00216-010-394…
R47	10.3390/molecules26237406	Deep Eutectic Solvents…	10.1002/jssc.201900504;10.1016/j.talanta.2019.120485;10.1016/j.microc.2019.103988;10.1016/j.jpba.2021.113889;10.1039/C8RA07300G;10.1007/s00216-021-03605-z;10.1039/c7ra11030h;10.1002/jssc.201700890;10.1016/j.microc.2020.105341;10.1007/s10337-018-3548-7;10.1016/j.aca.2018.06.025;10.1080/03067319.2019.1576866;10.1016/j.talanta.2019.120169;10.1016/j.chroma.2020.461523;10.1016/j.molliq.2018.10.006;10.…
R56	10.3390/separations11070203	DLLME: An Analytical Technique…	10.1016/j.foodchem.2019.125755;10.1016/j.foodchem.2020.127190;10.1016/j.foodchem.2018.02.135;10.1016/j.microc.2021.107011;10.1039/c8ay02834f;10.1016/j.microc.2020.105722;10.1016/j.jcs.2017.09.011;10.1007/s12161-017-1052-6;10.21608/EJCHEM.2021.51117.3047;10.1016/j.aca.2015.02.011;10.1016/j.jpba.2014.02.001;10.1088/2053-1591/aace3a;10.1007/s11356-019-07437-4;10.1080/15569543.2019.1677718;10.1016/j.…
R52	10.3390/separations9070170	Ionic-Liquid Assisted DLLME and SPME…	10.1016/j.chroma.2016.12.013;10.1002/jssc.201700498;10.1016/j.microc.2019.03.037;10.1007/s12161-017-1051-7;10.1016/j.foodchem.2014.11.050;10.1016/j.microc.2020.105833;10.1016/j.chroma.2011.07.102;10.1039/c3ra41139g;10.1016/j.chroma.2012.07.051;10.1007/s12161-016-0637-9;10.1016/j.foodchem.2017.06.074;10.1016/j.foodchem.2014.08.065;10.1016/j.microc.2016.06.015;10.1016/j.chroma.2014.11.009;10.1016/j…
R32	10.3724/SP.J.1123.2014.11015	Recent Developments of DLLME Technique	10.1016/j.chroma.2014.06.009;10.1016/j.chroma.2009.05.062;10.1016/j.chroma.2011.02.042;10.1016/j.foodchem.2014.03.028;10.1016/j.talanta.2011.08.064;10.1002/jssc.201000088;10.1016/j.jchromb.2012.12.008;10.1016/j.talanta.2014.02.066;10.1002/jssc.201400869;10.1016/j.chroma.2014.06.021;10.1016/S1872-2040(13)60672-6;10.1016/j.chroma.2014.08.063;10.1016/j.chroma.2006.03.007;10.1016/j.saa.2014.06.148;10…
R43	10.3724/SP.J.1123.2019.10026	Advances in DLLME and its…	10.1007/s00216-015-9145-9;10.1093/jat/bkv023;10.1016/j.saa.2016.01.053;10.1016/j.ecoenv.2015.12.035;10.1093/chromsci/bmz016;10.1016/j.jpba.2015.03.034;10.1016/j.jpba.2017.12.039;10.1016/j.jpba.2016.02.041;10.1016/j.jchromb.2018.05.001;10.1016/j.jchromb.2017.04.008;10.1002/jssc.201800921;10.1016/j.talanta.2018.04.042;10.1002/jssc.201401115;10.1016/j.saa.2017.06.069;10.1016/j.talanta.2016.03.098;10…
R23	10.4155/bio.15.141	DLLME: trends in the analysis…	10.1007/s00216-011-4874-x;10.1016/j.jchromb.2012.08.037;10.1016/j.aca.2013.01.016;10.1016/j.jpba.2013.07.025;10.1016/j.jchromb.2013.05.013;10.1016/j.jchromb.2012.04.035;10.1016/j.chroma.2010.01.081;10.1016/j.talanta.2012.03.004;10.1016/j.ab.2011.02.004;10.1365/s10337-009-1456-6;10.1016/j.jchromb.2012.12.008;10.1016/j.talanta.2011.11.079;10.1016/j.chroma.2013.07.088;10.1002/jssc.201100132;10.1007/…
