# Supplementary material for: Twenty Years of Dispersive Liquid–Liquid Microextraction: An Umbrella Review of Methodological Quality, Thematic Evolution, and Roadmap for Evidence Integration in Analytical Chemistry
Source: Molecules. 2026 Jun 2;31(11):1918. doi: 10.3390/molecules31111918 (PMC13257464; doi:10.3390/molecules31111918)
Supplement: Supplementary file 1 [file molecules-31-01918-s001.zip › Suppl. FileS5_1_The output data of Overlap Analysis Tool.xlsx]

## Sheet: Core_Study_List_Results.xlsx
Systematic Review Overlap Analysis Report
Generated by: AQAIMPA Universidad de La Laguna
Statistics
Corrected Covered Area (CCA)	0.0186
Unique Primary Studies	2716
Total Study Inclusions	5639
Number of Systematic Reviews	59
Core Studies Count	1084
Mean Overlap %	5.5
Core Primary Studies
Study ID	Inclusion Count	Inclusion Frequency%	Included In Reviews
10.1016/j.chroma.2006.03.007	25	42.4	R21; R08; R09; R44; R57; R05; R17; R20; R07; R26; R10; R12; R54; R38; R04; R06; R55; R01; R24; R15; R41; R03; R56; R52; R32
10.1016/j.chroma.2008.11.076	13	22.0	R53; R08; R09; R05; R17; R20; R26; R38; R29; R04; R06; R16; R15
10.1016/j.aca.2007.01.007	13	22.0	R05; R17; R20; R26; R22; R02; R06; R37; R50; R01; R18; R15; R03
10.1016/j.chroma.2008.09.111	12	20.3	R53; R08; R05; R17; R20; R26; R12; R29; R06; R55; R15; R03
10.1016/j.jhazmat.2010.09.067	12	20.3	R21; R08; R09; R17; R20; R26; R38; R06; R16; R18; R15; R28
10.1016/j.chroma.2007.04.062	12	20.3	R21; R05; R17; R20; R04; R06; R37; R50; R01; R15; R03; R56
10.1016/j.sab.2009.05.023	12	20.3	R08; R05; R17; R20; R22; R38; R06; R13; R16; R18; R15; R39
10.1016/j.talanta.2009.03.005	12	20.3	R08; R05; R20; R22; R12; R02; R06; R13; R19; R30; R18; R15
10.1016/j.microc.2007.04.003	12	20.3	R09; R05; R20; R22; R10; R02; R06; R13; R37; R18; R15; R03
10.1016/j.chroma.2009.08.012	12	20.3	R09; R05; R17; R20; R26; R38; R35; R04; R06; R16; R15; R52
10.1016/j.ab.2008.05.008	12	20.3	R05; R20; R07; R22; R02; R06; R13; R01; R18; R15; R41; R03
10.1016/j.chroma.2007.05.006	11	18.6	R14; R21; R09; R05; R17; R20; R04; R06; R01; R15; R03
10.1002/jssc.200900109	11	18.6	R21; R17; R20; R26; R12; R38; R33; R04; R06; R15; R27
10.1016/j.chroma.2007.09.002	11	18.6	R21; R05; R17; R20; R04; R06; R36; R50; R01; R15; R03
10.1002/jssc.201000088	11	18.6	R21; R08; R17; R20; R29; R06; R25; R36; R50; R15; R32
10.1016/j.chroma.2009.07.040	11	18.6	R09; R05; R17; R20; R26; R38; R04; R06; R16; R15; R23
10.1016/j.chroma.2011.02.042	10	16.9	R14; R21; R09; R17; R20; R36; R50; R15; R28; R32
10.1016/j.chroma.2008.03.072	10	16.9	R14; R09; R05; R20; R26; R29; R04; R01; R15; R03
10.1016/j.chroma.2006.05.010	10	16.9	R21; R09; R05; R20; R29; R04; R06; R01; R15; R03
10.1016/j.talanta.2010.08.028	10	16.9	R21; R08; R17; R20; R10; R12; R55; R18; R15; R28
10.1016/j.microc.2011.09.006	10	16.9	R21; R17; R20; R10; R12; R19; R30; R24; R15; R28
10.1016/j.supflu.2010.07.008	10	16.9	R21; R08; R09; R17; R20; R06; R36; R50; R15; R28
10.1016/j.aca.2009.10.063	10	16.9	R21; R08; R09; R20; R12; R06; R19; R30; R18; R15
10.1016/j.talanta.2010.06.004	10	16.9	R08; R09; R17; R20; R22; R06; R13; R18; R15; R28
10.1016/j.talanta.2010.12.017	10	16.9	R08; R09; R20; R12; R35; R19; R30; R18; R15; R28
10.1016/j.desal.2010.08.032	10	16.9	R08; R17; R20; R38; R35; R06; R16; R18; R15; R28
10.1016/j.talanta.2007.10.029	10	16.9	R09; R05; R20; R22; R02; R06; R13; R18; R15; R03
10.1016/j.chroma.2007.10.103	9	15.3	R21; R17; R38; R29; R04; R55; R01; R15; R39
10.1016/j.chroma.2009.04.086	9	15.3	R08; R05; R17; R20; R29; R04; R55; R24; R15
10.1016/j.chroma.2009.12.062	9	15.3	R08; R40; R26; R12; R29; R25; R55; R24; R15
10.1016/j.chroma.2010.11.030	9	15.3	R08; R09; R20; R38; R35; R29; R16; R15; R28
10.1016/j.jhazmat.2010.02.006	9	15.3	R08; R17; R20; R26; R12; R06; R13; R18; R15
10.1016/j.jhazmat.2009.04.005	9	15.3	R08; R05; R17; R22; R33; R35; R13; R18; R15
10.1016/j.aca.2010.04.059	9	15.3	R08; R17; R20; R22; R35; R06; R13; R18; R15
10.1016/j.talanta.2010.04.020	9	15.3	R08; R09; R17; R20; R12; R33; R06; R18; R15
10.1016/j.talanta.2010.10.052	9	15.3	R08; R09; R20; R35; R06; R13; R18; R15; R28
10.1016/j.chroma.2007.10.069	9	15.3	R09; R05; R20; R04; R06; R36; R01; R15; R03
10.1365/s10337-008-0885-y	9	15.3	R09; R05; R20; R04; R06; R37; R50; R15; R03
10.1016/j.talanta.2008.01.039	9	15.3	R09; R05; R17; R07; R29; R04; R01; R15; R03
10.1016/j.chroma.2007.05.065	9	15.3	R09; R05; R17; R20; R29; R06; R01; R15; R03
10.1016/j.chroma.2009.05.062	9	15.3	R09; R05; R17; R26; R29; R04; R36; R15; R32
10.1016/j.talanta.2007.10.036	9	15.3	R09; R05; R20; R04; R06; R37; R01; R15; R03
10.1016/j.chroma.2007.10.001	9	15.3	R09; R05; R17; R20; R04; R06; R01; R15; R03
10.1002/jccs.200800054	9	15.3	R09; R05; R22; R13; R37; R01; R18; R15; R03
10.1016/j.aca.2007.03.040	9	15.3	R05; R17; R20; R35; R04; R06; R01; R15; R03
10.1016/j.chroma.2008.05.007	9	15.3	R05; R20; R29; R04; R06; R01; R15; R27; R03
10.1016/j.aca.2011.09.018	8	13.6	R14; R38; R16; R37; R50; R24; R15; R28
10.1016/j.chroma.2009.07.070	8	13.6	R14; R09; R05; R17; R04; R24; R15; R39
10.1016/j.microc.2010.09.010	8	13.6	R14; R08; R20; R10; R06; R13; R15; R28
10.1016/j.talanta.2011.07.065	8	13.6	R14; R38; R16; R19; R30; R18; R15; R28
10.1016/j.chroma.2011.05.069	8	13.6	R21; R40; R20; R26; R12; R15; R28; R32
10.1016/j.chroma.2010.06.056	8	13.6	R21; R08; R17; R20; R26; R24; R15; R28
10.1016/j.talanta.2010.11.076	8	13.6	R21; R08; R20; R12; R29; R15; R28; R39
10.1016/j.chroma.2009.05.048	8	13.6	R21; R05; R17; R20; R04; R06; R36; R15
10.1016/j.supflu.2011.03.005	8	13.6	R21; R08; R09; R17; R26; R25; R15; R28
10.1016/j.chroma.2008.11.068	8	13.6	R21; R05; R17; R29; R04; R06; R37; R15
10.1016/j.talanta.2010.12.031	8	13.6	R21; R08; R17; R22; R13; R18; R15; R28
10.1016/j.foodchem.2010.11.142	8	13.6	R08; R17; R20; R26; R36; R50; R15; R28
10.1016/j.chroma.2010.07.065	8	13.6	R08; R09; R40; R17; R12; R29; R15; R28
10.1021/ac9023632	8	13.6	R08; R17; R20; R06; R36; R55; R15; R27
10.1016/j.chroma.2011.01.035	8	13.6	R08; R09; R20; R38; R29; R16; R15; R28
10.1016/j.chroma.2010.01.081	8	13.6	R08; R09; R17; R07; R12; R37; R15; R23
10.1007/s00604-009-0162-2	8	13.6	R08; R09; R05; R22; R13; R18; R15; R15
10.1016/j.talanta.2009.11.054	8	13.6	R08; R17; R22; R06; R13; R18; R15; R39
10.1016/j.cclet.2010.10.049	8	13.6	R08; R22; R12; R13; R18; R15; R28; R32
10.1016/j.sab.2009.03.007	8	13.6	R08; R09; R05; R22; R02; R13; R18; R15
10.1016/j.chroma.2009.11.046	8	13.6	R08; R09; R20; R12; R35; R06; R18; R15
10.1016/j.jhazmat.2010.12.080	8	13.6	R08; R09; R17; R12; R13; R18; R15; R28
10.1002/jssc.200800112	8	13.6	R09; R05; R17; R20; R04; R06; R15; R03
10.1016/j.chroma.2009.09.004	8	13.6	R09; R17; R20; R12; R29; R04; R06; R15
10.1016/j.aca.2012.03.031	8	13.6	R44; R17; R20; R55; R24; R28; R39; R27
10.1016/j.chroma.2007.08.006	8	13.6	R05; R17; R20; R04; R06; R01; R15; R03
10.1016/j.chroma.2008.04.003	8	13.6	R05; R02; R04; R13; R37; R01; R15; R03
10.1002/jssc.200700291	8	13.6	R05; R17; R20; R04; R06; R01; R15; R03
10.1016/j.aca.2007.12.025	8	13.6	R05; R17; R20; R04; R06; R01; R15; R03
10.1016/j.talanta.2007.12.035	8	13.6	R05; R22; R02; R13; R01; R18; R15; R03
10.1016/j.talanta.2007.11.009	8	13.6	R05; R22; R02; R13; R01; R18; R15; R03
10.1016/j.aca.2008.01.020	8	13.6	R05; R20; R02; R06; R01; R18; R15; R03
10.1016/j.aca.2007.07.009	8	13.6	R05; R22; R10; R02; R13; R01; R15; R03
10.1016/j.chroma.2009.07.032	8	13.6	R05; R17; R20; R38; R04; R06; R16; R15
10.1016/j.aca.2009.01.028	8	13.6	R05; R17; R20; R26; R12; R04; R06; R15
10.1016/j.chroma.2011.07.102	8	13.6	R17; R38; R16; R24; R42; R15; R28; R52
10.1016/j.chroma.2008.02.094	8	13.6	R26; R58; R38; R04; R16; R01; R15; R39
10.1007/s00216-011-4682-3	7	11.9	R14; R08; R09; R20; R25; R15; R28
10.1016/j.aca.2008.11.020	7	11.9	R14; R05; R17; R20; R26; R04; R15
10.1007/s00216-009-3133-x	7	11.9	R14; R09; R20; R04; R06; R16; R15
10.1007/s00216-010-4567-x	7	11.9	R14; R21; R08; R20; R36; R15; R28
10.1002/jssc.200900027	7	11.9	R14; R09; R05; R20; R04; R06; R15
10.1002/jssc.201000767	7	11.9	R14; R08; R09; R20; R15; R28; R27
10.1007/s00216-008-2296-1	7	11.9	R14; R09; R05; R20; R04; R15; R03
10.1002/jssc.201000928	7	11.9	R14; R08; R09; R17; R15; R28; R27
10.1016/j.aca.2010.10.010	7	11.9	R14; R17; R20; R35; R24; R15; R28
10.1016/j.chroma.2010.09.013	7	11.9	R21; R08; R17; R20; R06; R15; R28
10.1007/s00604-011-0587-2	7	11.9	R21; R08; R09; R38; R16; R15; R28
10.1016/j.talanta.2012.07.050	7	11.9	R21; R38; R16; R24; R28; R27; R52
10.1016/j.chroma.2010.03.031	7	11.9	R21; R08; R17; R20; R42; R15; R52
10.1016/j.jchromb.2012.12.008	7	11.9	R21; R57; R26; R36; R28; R32; R23
10.1016/j.chroma.2010.10.032	7	11.9	R21; R08; R09; R20; R35; R15; R28
10.1016/j.chroma.2010.05.047	7	11.9	R21; R08; R09; R29; R37; R50; R15
10.1016/j.talanta.2010.08.048	7	11.9	R08; R09; R20; R06; R15; R28; R23
10.1016/j.chroma.2011.02.010	7	11.9	R08; R09; R17; R36; R50; R15; R28
10.1016/j.talanta.2010.08.002	7	11.9	R08; R09; R17; R06; R24; R15; R28
10.1016/j.chroma.2008.12.091	7	11.9	R08; R09; R05; R17; R29; R04; R15
10.1002/jssc.201000590	7	11.9	R08; R09; R17; R20; R06; R15; R28
10.1016/j.microc.2009.07.009	7	11.9	R08; R09; R05; R17; R10; R18; R15
10.1007/s00604-010-0421-2	7	11.9	R08; R09; R22; R13; R18; R15; R28
10.1016/j.jhazmat.2009.11.094	7	11.9	R08; R19; R30; R24; R18; R15; R39
10.1016/j.aca.2010.04.026	7	11.9	R08; R09; R17; R20; R06; R18; R15
10.1016/j.talanta.2007.08.022	7	11.9	R08; R09; R05; R02; R01; R18; R15
10.1365/s10337-007-0226-6	7	11.9	R09; R05; R04; R06; R01; R15; R03
10.1016/j.aca.2009.02.055	7	11.9	R09; R05; R17; R20; R04; R06; R15
10.1002/jssc.201000728	7	11.9	R09; R17; R20; R12; R29; R15; R28
10.1016/j.talanta.2011.04.030	7	11.9	R09; R17; R10; R12; R13; R15; R28
10.1016/j.jpba.2013.06.030	7	11.9	R57; R31; R26; R33; R28; R41; R43
10.1016/j.aca.2008.03.038	7	11.9	R05; R20; R04; R06; R01; R15; R03
10.1016/j.talanta.2008.10.033	7	11.9	R05; R17; R26; R02; R18; R15; R03
10.1080/03067310701809128	7	11.9	R05; R10; R02; R13; R01; R15; R03
10.1007/s10967-007-7220-1	7	11.9	R05; R20; R02; R06; R01; R15; R03
10.1016/j.chroma.2008.12.092	7	11.9	R05; R20; R04; R06; R36; R50; R15
10.1007/s00216-009-3078-0	7	11.9	R17; R58; R38; R04; R16; R55; R15
10.1039/c0ay00524j	7	11.9	R17; R20; R12; R06; R18; R15; R28
10.1016/j.chroma.2013.02.073	7	11.9	R20; R26; R51; R29; R24; R28; R39
10.1002/jssc.201201108	7	11.9	R20; R38; R29; R16; R28; R39; R32
10.1016/j.aca.2012.04.014	7	11.9	R20; R38; R29; R16; R24; R28; R39
10.1016/j.chroma.2012.07.051	7	11.9	R38; R29; R16; R25; R28; R52; R32
10.1016/j.aca.2013.05.049	7	11.9	R51; R19; R30; R24; R28; R39; R32
10.1016/j.aca.2006.12.049	6	10.2	R53; R08; R05; R20; R12; R15
10.1016/j.talanta.2011.10.033	6	10.2	R14; R21; R17; R26; R25; R28
10.1016/j.jchromb.2008.12.050	6	10.2	R14; R09; R05; R04; R15; R27
10.1016/j.jchromb.2010.11.017	6	10.2	R14; R21; R08; R20; R15; R28
10.1365/s10337-010-1661-3	6	10.2	R14; R08; R20; R25; R15; R28
10.1016/j.aca.2011.02.033	6	10.2	R14; R17; R35; R24; R15; R28
10.1016/j.chroma.2010.09.058	6	10.2	R14; R08; R09; R20; R15; R28
10.1016/j.talanta.2006.10.039	6	10.2	R21; R05; R04; R01; R15; R03
10.1007/s00216-010-4009-9	6	10.2	R21; R08; R09; R35; R15; R28
10.1007/s00216-010-4347-7	6	10.2	R21; R08; R09; R20; R15; R28
10.1016/j.talanta.2010.02.035	6	10.2	R21; R08; R20; R12; R06; R15
10.1016/j.aca.2009.09.034	6	10.2	R21; R20; R12; R04; R06; R15
10.1016/j.microc.2011.03.008	6	10.2	R21; R10; R12; R13; R15; R28
10.1039/c1ay05137g	6	10.2	R21; R17; R38; R16; R15; R28
10.1016/j.chroma.2013.04.014	6	10.2	R21; R26; R38; R29; R16; R28
10.1016/j.talanta.2011.08.037	6	10.2	R21; R38; R16; R37; R15; R28
10.1016/j.aca.2010.06.023	6	10.2	R08; R20; R12; R06; R15; R28
10.1016/j.chroma.2010.06.008	6	10.2	R08; R09; R17; R24; R15; R28
10.1016/j.jpba.2010.08.007	6	10.2	R08; R17; R20; R06; R15; R28
10.1016/j.chroma.2009.03.046	6	10.2	R08; R38; R29; R06; R16; R15
10.1016/j.aca.2010.01.003	6	10.2	R08; R09; R17; R12; R29; R15
10.1016/j.talanta.2010.06.008	6	10.2	R08; R09; R38; R16; R15; R28
10.1007/s00604-011-0577-4	6	10.2	R08; R09; R38; R16; R15; R28
10.1365/s10337-010-1702-y	6	10.2	R08; R20; R29; R06; R15; R28
10.1016/j.aca.2010.11.003	6	10.2	R08; R17; R12; R06; R15; R28
10.1016/j.aca.2010.01.012	6	10.2	R08; R38; R16; R18; R15; R23
10.1007/s00604-010-0406-1	6	10.2	R08; R22; R13; R18; R15; R28
10.1016/j.jhazmat.2010.07.080	6	10.2	R08; R17; R10; R13; R15; R28
10.1039/c0ja00121j	6	10.2	R08; R17; R38; R16; R15; R28
10.1016/j.fct.2010.11.017	6	10.2	R08; R09; R17; R10; R15; R28
10.1016/j.aca.2010.09.021	6	10.2	R08; R09; R07; R15; R28; R41
10.1016/j.jhazmat.2011.01.123	6	10.2	R08; R17; R26; R18; R15; R28
10.1016/j.aca.2009.03.028	6	10.2	R08; R38; R16; R18; R15; R39
10.1016/j.aca.2009.07.040	6	10.2	R08; R17; R38; R16; R18; R15
10.1007/s00604-010-0402-5	6	10.2	R08; R09; R13; R18; R15; R28
10.1016/j.chroma.2008.02.091	6	10.2	R08; R05; R20; R01; R24; R15
10.1365/s10337-009-1208-7	6	10.2	R09; R05; R04; R37; R50; R15
10.1016/j.jhazmat.2008.02.005	6	10.2	R09; R05; R04; R01; R15; R03
10.1002/elps.201000285	6	10.2	R09; R17; R35; R29; R15; R28
10.1016/j.aca.2008.07.020	6	10.2	R09; R05; R04; R06; R15; R03
10.1021/ac404088c	6	10.2	R44; R40; R30; R24; R28; R32
10.1016/j.aca.2015.12.019	6	10.2	R44; R58; R38; R35; R28; R52
10.1016/j.jchromb.2011.10.012	6	10.2	R57; R37; R50; R15; R28; R23
10.1016/j.aca.2013.01.016	6	10.2	R57; R26; R24; R28; R41; R23
10.1002/jssc.200800273	6	10.2	R05; R20; R04; R06; R15; R03
10.1007/s00604-008-0003-8	6	10.2	R05; R02; R13; R01; R15; R03
10.1016/j.aca.2008.10.068	6	10.2	R05; R17; R26; R04; R15; R03
10.1365/s10337-008-0753-9	6	10.2	R05; R20; R04; R06; R15; R03
10.1016/j.chroma.2008.08.052	6	10.2	R05; R17; R04; R06; R15; R03
10.1002/jssc.200900337	6	10.2	R17; R20; R38; R04; R06; R16
10.1002/jssc.201000802	6	10.2	R17; R38; R29; R16; R15; R28
10.1002/jssc.201100132	6	10.2	R17; R35; R15; R28; R41; R23
10.1002/jssc.201100434	6	10.2	R17; R29; R36; R50; R15; R28
10.1002/jssc.201100577	6	10.2	R17; R38; R16; R15; R28; R32
10.1016/j.talanta.2011.08.011	6	10.2	R17; R35; R24; R15; R28; R39
10.1039/c1ay05226h	6	10.2	R17; R38; R16; R18; R15; R28
10.1016/j.microc.2019.103988	6	10.2	R49; R54; R46; R59; R47; R56
10.1016/j.aca.2009.09.044	6	10.2	R38; R29; R04; R06; R16; R15
10.1016/j.aca.2009.08.011	6	10.2	R38; R29; R04; R16; R15; R39
10.1007/s00604-011-0653-9	6	10.2	R38; R38; R16; R18; R15; R28
10.5012/bkcs.2011.32.11.3923	6	10.2	R38; R16; R18; R15; R28; R41
10.1016/j.chroma.2015.08.031	6	10.2	R35; R51; R30; R37; R50; R28
10.1016/j.talanta.2014.06.063	6	10.2	R35; R51; R30; R28; R39; R32
10.1039/c0ay00616e	6	10.2	R16; R19; R30; R18; R15; R28
10.1016/j.aca.2009.10.008	5	8.5	R14; R17; R20; R04; R15
10.1007/s00604-010-0451-9	5	8.5	R14; R08; R25; R15; R28
10.1016/j.chroma.2010.05.057	5	8.5	R14; R08; R29; R06; R15
10.1016/j.chroma.2013.01.041	5	8.5	R14; R33; R37; R50; R28
10.1016/j.talanta.2011.11.079	5	8.5	R14; R21; R17; R28; R23
10.1365/s10337-010-1646-2	5	8.5	R14; R08; R09; R15; R28
10.1002/jssc.200900480	5	8.5	R14; R09; R04; R06; R15
10.1016/j.chroma.2008.11.081	5	8.5	R14; R05; R35; R04; R15
10.1039/c0ay00742k	5	8.5	R14; R17; R15; R28; R27
10.1002/jssc.201000631	5	8.5	R14; R08; R09; R15; R28
10.1007/s10337-010-1875-4	5	8.5	R14; R08; R20; R15; R28
10.1007/s00604-009-0282-8	5	8.5	R21; R08; R09; R10; R15
10.1016/j.jpba.2012.11.041	5	8.5	R21; R31; R26; R33; R28
10.1016/j.aca.2011.01.024	5	8.5	R21; R08; R38; R16; R15
10.1016/j.jchromb.2011.09.019	5	8.5	R21; R38; R16; R15; R28
10.1016/j.jchromb.2012.03.015	5	8.5	R21; R57; R25; R28; R41
10.1016/j.chroma.2011.08.066	5	8.5	R21; R38; R36; R15; R28
10.1016/j.aca.2011.06.019	5	8.5	R21; R17; R37; R15; R28
10.1016/j.aca.2010.06.024	5	8.5	R08; R09; R10; R15; R28
10.1007/s00604-011-0564-9	5	8.5	R08; R08; R09; R15; R28
10.1002/clen.201000124	5	8.5	R08; R09; R10; R15; R28
10.1002/jssc.200900716	5	8.5	R08; R09; R17; R25; R15
10.1365/s10337-010-1732-5	5	8.5	R08; R29; R25; R15; R28
10.1365/s10337-010-1719-2	5	8.5	R08; R12; R06; R15; R28
10.1080/03067310903267315	5	8.5	R08; R09; R29; R25; R15
10.1016/j.chroma.2010.06.030	5	8.5	R08; R06; R37; R15; R28
10.1016/j.chroma.2010.09.015	5	8.5	R08; R09; R35; R15; R28
10.1016/j.chroma.2011.01.055	5	8.5	R08; R20; R35; R15; R28
10.1039/c1ay00006c	5	8.5	R08; R17; R35; R15; R28
10.1007/s00216-010-3790-9	5	8.5	R08; R12; R29; R25; R15
10.1016/j.jhazmat.2010.08.124	5	8.5	R08; R29; R06; R15; R28
10.1016/j.talanta.2010.08.035	5	8.5	R08; R09; R35; R15; R28
10.1016/j.chroma.2010.01.054	5	8.5	R08; R17; R20; R06; R15
10.1016/j.chroma.2011.02.049	5	8.5	R08; R24; R15; R28; R39
10.1016/j.talanta.2010.10.037	5	8.5	R08; R09; R06; R15; R28
10.1016/j.forsciint.2010.12.003	5	8.5	R08; R09; R26; R15; R28
10.1016/j.talanta.2009.08.009	5	8.5	R08; R05; R17; R18; R15
10.1007/s00604-009-0253-0	5	8.5	R08; R22; R13; R18; R15
10.1016/j.talanta.2010.01.012	5	8.5	R08; R20; R10; R06; R15
10.1007/s10661-010-1622-1	5	8.5	R08; R35; R18; R15; R28
10.1134/S1061934810020097	5	8.5	R08; R22; R10; R13; R15
10.1080/03067310802272994	5	8.5	R08; R22; R10; R13; R15
10.1016/j.sab.2010.12.003	5	8.5	R08; R09; R17; R15; R28
10.1002/jccs.201000144	5	8.5	R08; R09; R18; R15; R28
10.1007/s00604-009-0186-7	5	8.5	R08; R22; R13; R18; R15
10.1007/s00604-009-0206-7	5	8.5	R08; R05; R22; R18; R15
10.1021/es8030566	5	8.5	R08; R05; R38; R16; R37
10.1016/j.chroma.2011.04.014	5	8.5	R08; R09; R15; R28; R23
10.1016/j.chroma.2010.01.060	5	8.5	R08; R25; R24; R15; R32
10.1016/j.chroma.2011.05.028	5	8.5	R09; R09; R35; R15; R28
10.1007/s00216-008-2208-4	5	8.5	R09; R05; R01; R15; R03
10.2116/analsci.27.547	5	8.5	R09; R29; R25; R15; R28
10.1016/j.chroma.2009.08.017	5	8.5	R09; R05; R17; R04; R15
10.1016/j.jpba.2008.11.036	5	8.5	R09; R05; R26; R04; R15
10.1016/j.talanta.2009.06.022	5	8.5	R09; R05; R35; R04; R15
10.2116/analsci.24.623	5	8.5	R09; R05; R04; R15; R03
10.1007/s00604-008-0104-4	5	8.5	R09; R05; R04; R15; R03
10.1016/j.ab.2011.02.004	5	8.5	R09; R17; R15; R28; R23
10.1002/jssc.200900444	5	8.5	R09; R38; R04; R16; R15
10.1007/s00216-010-4364-6	5	8.5	R09; R38; R16; R15; R28
10.1365/s10337-008-0912-z	5	8.5	R09; R05; R35; R04; R15
10.1016/j.talanta.2012.03.004	5	8.5	R57; R17; R28; R41; R23
10.1016/j.jpba.2016.02.041	5	8.5	R57; R31; R35; R28; R43
10.1016/j.jpba.2014.01.044	5	8.5	R57; R33; R28; R41; R43
10.1016/j.aca.2012.02.001	5	8.5	R40; R17; R26; R29; R28
10.1016/j.aca.2009.07.028	5	8.5	R05; R17; R29; R04; R15
10.1365/s10337-008-0815-z	5	8.5	R05; R04; R06; R15; R03
10.1016/j.talanta.2008.12.021	5	8.5	R05; R17; R26; R04; R15
10.1016/j.cclet.2008.05.024	5	8.5	R05; R04; R01; R15; R03
10.1016/j.talanta.2009.07.005	5	8.5	R05; R17; R29; R04; R15
10.1016/j.chroma.2009.08.001	5	8.5	R05; R20; R07; R12; R15
10.1002/elps.201100142	5	8.5	R17; R29; R15; R28; R11
10.1002/jssc.201000630	5	8.5	R17; R26; R15; R28; R32
10.1002/jssc.201000912	5	8.5	R17; R38; R16; R15; R28
10.1002/jssc.201100111	5	8.5	R17; R29; R25; R15; R28
10.1016/j.aca.2011.04.011	5	8.5	R17; R26; R25; R15; R28
10.1016/j.arabjc.2012.03.008	5	8.5	R17; R33; R13; R18; R28
10.1016/j.cclet.2010.07.010	5	8.5	R17; R38; R16; R15; R28
10.1016/j.chroma.2009.10.051	5	8.5	R17; R20; R04; R24; R15
10.1016/j.microc.2011.07.002	5	8.5	R17; R10; R12; R15; R28
10.1039/b9ay00115h	5	8.5	R17; R20; R06; R25; R15
10.1039/c0ay00570c	5	8.5	R17; R38; R16; R15; R28
10.1039/c0ay00619j	5	8.5	R17; R38; R16; R15; R28
10.1039/c0ay00708k	5	8.5	R17; R38; R16; R15; R28
10.1039/c0ay00741b	5	8.5	R17; R12; R54; R15; R28
10.1016/j.chroma.2010.06.006	5	8.5	R20; R51; R29; R24; R15
10.1016/j.chroma.2015.11.087	5	8.5	R31; R35; R36; R50; R28
10.1016/j.talanta.2011.06.050	5	8.5	R26; R38; R16; R15; R28
10.1007/s10337-010-1845-x	5	8.5	R26; R38; R16; R15; R28
10.1016/j.aca.2008.12.017	5	8.5	R38; R16; R24; R15; R52
10.1007/s00604-011-0607-2	5	8.5	R38; R29; R16; R15; R28
10.2174/157341111797183128	5	8.5	R38; R16; R15; R28; R39
10.1002/jssc.201000552	5	8.5	R38; R35; R16; R15; R28
10.1016/j.aca.2012.08.042	5	8.5	R38; R29; R16; R24; R28
10.1016/j.talanta.2011.09.068	5	8.5	R38; R13; R16; R18; R28
10.1007/s00216-013-7111-y	5	8.5	R51; R19; R30; R24; R28
10.1007/s00216-011-5700-1	5	8.5	R19; R30; R55; R18; R23
10.1016/j.aca.2015.12.004	4	6.8	R53; R38; R30; R28
10.1039/c5ay03189c	4	6.8	R53; R44; R55; R28
10.1016/j.chroma.2019.460695	4	6.8	R53; R54; R46; R56
10.1039/c0an00951b	4	6.8	R14; R17; R15; R28
10.1002/jssc.201101060	4	6.8	R14; R38; R16; R28
10.1016/j.talanta.2013.01.052	4	6.8	R14; R21; R28; R27
10.1016/j.jchromb.2013.02.011	4	6.8	R14; R33; R25; R28
10.1016/j.talanta.2009.10.051	4	6.8	R14; R35; R04; R15
10.1016/j.foodcont.2011.10.052	4	6.8	R14; R37; R24; R28
10.1016/j.foodchem.2012.01.036	4	6.8	R14; R17; R33; R29
10.1016/j.jchromb.2011.05.047	4	6.8	R14; R25; R15; R28
10.1016/j.talanta.2010.05.035	4	6.8	R14; R08; R20; R15
10.1039/c1ay05188a	4	6.8	R14; R18; R15; R28
10.1016/j.foodchem.2012.01.028	4	6.8	R21; R17; R26; R25
10.1016/j.jchromb.2011.08.033	4	6.8	R21; R17; R15; R28
10.1007/s00216-011-4874-x	4	6.8	R21; R15; R28; R23
10.1007/s00216-011-5598-7	4	6.8	R21; R35; R28; R34
10.1016/j.chroma.2012.11.055	4	6.8	R21; R38; R16; R28
10.1016/j.chroma.2013.01.029	4	6.8	R21; R35; R36; R28
10.1016/j.foodchem.2011.12.063	4	6.8	R21; R17; R35; R36
10.1007/s00216-011-5138-5	4	6.8	R21; R25; R15; R28
10.1016/j.chroma.2013.01.030	4	6.8	R21; R20; R36; R28
10.1016/j.talanta.2011.08.064	4	6.8	R21; R20; R28; R32
10.1016/j.chroma.2013.03.061	4	6.8	R21; R35; R28; R23
10.1016/j.aca.2012.03.019	4	6.8	R21; R37; R50; R28
10.1016/j.microc.2011.09.009	4	6.8	R21; R35; R18; R28
10.2478/s11532-010-0032-0	4	6.8	R08; R09; R10; R15
10.1002/jssc.201000376	4	6.8	R08; R06; R15; R28
10.1007/s10337-010-1895-0	4	6.8	R08; R29; R15; R28
10.1080/03067310903525167	4	6.8	R08; R09; R15; R28
10.1016/j.chroma.2010.11.007	4	6.8	R08; R35; R15; R28
10.1007/s11426-010-3169-y	4	6.8	R08; R29; R15; R28
10.1365/s10337-010-1547-4	4	6.8	R08; R38; R16; R15
10.1007/s00604-010-0458-2	4	6.8	R08; R29; R15; R28
10.1365/s10337-009-1456-6	4	6.8	R08; R06; R15; R23
10.1002/jssc.201000526	4	6.8	R08; R09; R15; R28
10.1016/j.talanta.2011.04.017	4	6.8	R08; R29; R15; R28
10.1016/j.aca.2010.03.004	4	6.8	R08; R17; R29; R15
10.1080/00032710903137400	4	6.8	R08; R09; R18; R15
10.1007/s00604-009-0167-x	4	6.8	R08; R05; R18; R15
10.5012/bkcs.2011.32.3.829	4	6.8	R08; R18; R15; R28
10.2116/analsci.25.73	4	6.8	R09; R05; R04; R15
10.1002/jssc.200800677	4	6.8	R09; R05; R04; R15
10.1007/s00604-011-0611-6	4	6.8	R09; R18; R15; R28
10.1039/c1ay05013c	4	6.8	R09; R17; R15; R28
10.1016/j.jhazmat.2009.09.161	4	6.8	R09; R17; R04; R15
10.1002/jssc.200900360	4	6.8	R09; R12; R04; R15
10.1002/jssc.201000529	4	6.8	R09; R17; R15; R28
10.1002/clen.201000244	4	6.8	R09; R18; R15; R28
10.1016/j.microc.2015.05.009	4	6.8	R44; R57; R31; R28
10.1016/j.jpba.2017.04.032	4	6.8	R44; R57; R59; R39
10.1016/j.jpba.2017.12.039	4	6.8	R44; R59; R39; R43
10.1016/j.chroma.2016.12.013	4	6.8	R44; R48; R38; R52
10.1016/j.chroma.2016.02.008	4	6.8	R44; R40; R30; R28
10.1021/acs.analchem.5b03919	4	6.8	R44; R30; R55; R28
10.1016/j.jchromb.2017.04.008	4	6.8	R57; R59; R39; R43
10.1093/jat/bkv023	4	6.8	R57; R31; R28; R43
10.1016/j.jchromb.2015.02.039	4	6.8	R57; R31; R28; R43
10.1016/j.chroma.2012.05.048	4	6.8	R57; R26; R35; R25
10.1039/c3ay42308e	4	6.8	R57; R31; R33; R28
10.1016/j.chroma.2013.07.088	4	6.8	R57; R28; R32; R23
10.1002/jat.3035	4	6.8	R57; R35; R28; R41
10.1016/j.jchromb.2016.01.031	4	6.8	R57; R31; R36; R28
10.1016/j.jpba.2014.08.008	4	6.8	R57; R31; R35; R28
10.1093/jat/bku136	4	6.8	R57; R31; R28; R41
10.1016/j.chemosphere.2013.11.024	4	6.8	R40; R29; R24; R28
10.1016/j.aca.2017.04.036	4	6.8	R48; R49; R38; R52
10.1016/j.aca.2009.07.041	4	6.8	R05; R29; R04; R15
10.2478/s11532-009-0013-3	4	6.8	R05; R29; R04; R15
10.1016/j.cclet.2007.10.036	4	6.8	R05; R04; R01; R15
10.1016/j.jhazmat.2009.04.030	4	6.8	R05; R20; R04; R15
10.1002/jssc.201100403	4	6.8	R17; R35; R15; R28
10.1002/jssc.201100729	4	6.8	R17; R38; R16; R28
10.1002/jssc.201100853	4	6.8	R17; R28; R27; R34
10.1016/j.chroma.2011.04.050	4	6.8	R17; R29; R15; R28
10.1016/j.chroma.2012.02.078	4	6.8	R17; R36; R50; R28
10.1016/j.jpba.2012.03.036	4	6.8	R17; R26; R35; R28
10.1039/c1ja10131e	4	6.8	R17; R18; R15; R28
10.1016/j.chroma.2012.02.025	4	6.8	R20; R33; R24; R39
10.1007/s00604-011-0757-2	4	6.8	R20; R35; R18; R28
10.1016/j.chroma.2011.11.019	4	6.8	R20; R26; R29; R28
10.1002/jssc.201000443	4	6.8	R20; R06; R15; R28
10.1002/clen.200900257	4	6.8	R20; R35; R06; R15
10.1016/j.talanta.2009.11.005	4	6.8	R20; R29; R15; R39
10.1002/jssc.201401367	4	6.8	R31; R35; R28; R27
10.4155/bio.13.23	4	6.8	R31; R33; R35; R23
10.1016/j.jpba.2013.07.024	4	6.8	R31; R26; R33; R28
10.1002/jssc.201401115	4	6.8	R31; R33; R28; R43
10.1002/bmc.3205	4	6.8	R31; R33; R28; R43
10.1002/jssc.201500636	4	6.8	R31; R33; R35; R28
10.1002/bmc.2784	4	6.8	R26; R38; R16; R28
10.1007/s12011-011-9078-x	4	6.8	R12; R33; R18; R28
10.1007/s00216-013-7044-5	4	6.8	R54; R24; R28; R39
10.1016/j.aca.2018.06.025	4	6.8	R54; R46; R59; R47
10.1007/s00604-011-0636-x	4	6.8	R38; R16; R15; R28
10.2478/s11696-011-0071-9	4	6.8	R38; R16; R15; R28
10.1016/j.aca.2015.07.028	4	6.8	R38; R36; R28; R52
10.1007/s00604-011-0672-6	4	6.8	R38; R16; R15; R28
10.1039/c2ay25302j	4	6.8	R38; R35; R16; R28
10.1016/j.foodchem.2014.11.050	4	6.8	R38; R42; R28; R52
10.1016/j.foodchem.2012.10.054	4	6.8	R38; R16; R19; R30
10.1007/s00604-015-1507-7	4	6.8	R33; R29; R28; R47
10.1134/S1061934814040078	4	6.8	R33; R35; R28; R27
10.1016/j.saa.2014.06.148	4	6.8	R35; R24; R28; R32
10.1016/j.aca.2015.03.013	4	6.8	R35; R36; R50; R28
10.1080/03067310903045455	4	6.8	R35; R29; R06; R15
10.1002/jssc.201301176	4	6.8	R35; R19; R30; R28
10.1039/c2ay25432h	4	6.8	R35; R25; R28; R41
10.1016/j.chroma.2013.10.055	4	6.8	R35; R24; R28; R27
10.1016/j.foodchem.2013.08.024	4	6.8	R35; R36; R24; R28
10.1016/j.talanta.2015.10.031	4	6.8	R35; R51; R30; R28
10.1016/j.jpba.2014.02.001	4	6.8	R35; R36; R28; R56
10.1016/j.talanta.2009.09.057	4	6.8	R35; R29; R15; R27
10.1021/ac302083d	4	6.8	R35; R19; R30; R32
10.1016/j.chroma.2014.06.009	4	6.8	R35; R29; R28; R32
10.1007/s00604-012-0866-6	4	6.8	R51; R19; R30; R28
10.1016/j.chroma.2014.06.032	4	6.8	R29; R25; R24; R28
10.1039/c5ay02619a	4	6.8	R29; R36; R50; R28
10.1007/s00216-011-5572-4	4	6.8	R19; R30; R15; R28
10.1039/c3ra41139g	4	6.8	R25; R42; R28; R52
10.1016/j.talanta.2014.04.095	4	6.8	R30; R24; R28; R39
10.1016/j.chroma.2014.06.021	4	6.8	R55; R24; R28; R32
10.1016/j.aca.2013.11.029	4	6.8	R55; R24; R28; R27
10.1016/j.talanta.2014.10.020	4	6.8	R55; R24; R28; R27
10.1016/j.foodchem.2014.08.065	4	6.8	R24; R28; R52; R32
10.1016/j.talanta.2019.120587	3	5.1	R53; R48; R51
10.1016/j.chroma.2018.10.041	3	5.1	R53; R59; R56
10.1002/jssc.201700890	3	5.1	R53; R46; R47
10.1002/jssc.201700052	3	5.1	R53; R44; R46
10.1016/j.microc.2019.03.003	3	5.1	R53; R48; R46
10.1016/j.chroma.2019.06.050	3	5.1	R53; R49; R46
10.1016/j.chroma.2020.461523	3	5.1	R53; R59; R47
10.1002/jccs.201190035	3	5.1	R14; R15; R28
10.1016/j.aca.2011.11.036	3	5.1	R14; R21; R17
10.1007/s00604-011-0735-8	3	5.1	R14; R25; R28
10.1007/s12161-011-9200-x	3	5.1	R14; R15; R28
10.1016/j.jchromb.2012.12.034	3	5.1	R14; R21; R28
10.1021/jf400669b	3	5.1	R14; R25; R28
10.1007/s00604-012-0843-0	3	5.1	R14; R35; R28
10.1016/j.foodchem.2012.11.121	3	5.1	R14; R28; R27
10.1007/s00216-012-5804-2	3	5.1	R14; R28; R27
10.1016/j.foodchem.2012.03.103	3	5.1	R14; R21; R26
10.1080/03067311003628638	3	5.1	R14; R25; R28
10.2116/analsci.27.943	3	5.1	R14; R35; R15
10.1016/j.foodchem.2012.03.073	3	5.1	R14; R26; R28
10.1002/jssc.200900581	3	5.1	R14; R20; R15
10.1021/jf904396g	3	5.1	R14; R20; R15
10.1021/jf104622x	3	5.1	R14; R15; R28
10.1016/j.foodchem.2012.05.009	3	5.1	R21; R35; R28
10.1002/jssc.201300085	3	5.1	R21; R35; R28
10.1016/j.chroma.2013.02.054	3	5.1	R21; R28; R39
10.1016/j.chroma.2012.11.047	3	5.1	R21; R20; R28
10.1016/j.talanta.2009.09.059	3	5.1	R21; R38; R16
10.1016/j.talanta.2011.04.054	3	5.1	R21; R38; R16
10.1016/j.chroma.2011.12.097	3	5.1	R21; R38; R16
10.1016/j.talanta.2010.04.060	3	5.1	R21; R38; R16
10.1007/s00216-011-5508-z	3	5.1	R21; R28; R23
10.1016/j.foodchem.2012.05.112	3	5.1	R21; R26; R28
10.1016/j.aca.2013.02.043	3	5.1	R21; R25; R28
10.1016/j.chroma.2012.01.044	3	5.1	R21; R17; R28
10.1016/j.chroma.2012.05.085	3	5.1	R21; R57; R23
10.1016/j.chroma.2012.04.054	3	5.1	R21; R20; R36
10.1016/j.talanta.2012.07.089	3	5.1	R21; R37; R28
10.1016/j.chroma.2012.02.045	3	5.1	R21; R20; R28
10.1002/jssc.201000510	3	5.1	R08; R15; R28
10.1007/s00706-011-0483-9	3	5.1	R08; R15; R28
10.1016/j.talanta.2010.04.050	3	5.1	R08; R09; R15
10.1007/s11596-011-0266-x	3	5.1	R08; R15; R28
10.1007/s00216-010-3894-2	3	5.1	R08; R15; R28
10.1007/s00216-010-3841-2	3	5.1	R08; R15; R28
10.1007/s00216-010-3496-z	3	5.1	R08; R09; R15
10.1365/s10337-009-1455-7	3	5.1	R08; R29; R15
10.1093/chromsci/48.6.450	3	5.1	R08; R09; R15
10.1021/jf903274z	3	5.1	R08; R09; R15
10.1016/j.talanta.2009.09.037	3	5.1	R08; R18; R15
10.2478/s11532-010-0030-2	3	5.1	R08; R18; R15
10.1016/j.aca.2009.09.010	3	5.1	R08; R18; R15
10.1007/s00604-009-0267-7	3	5.1	R08; R18; R15
10.1080/00032711003731381	3	5.1	R08; R18; R15
10.1021/ac101615w	3	5.1	R08; R15; R28
10.1002/jssc.200900460	3	5.1	R08; R35; R15
10.1016/j.molliq.2009.12.003	3	5.1	R08; R09; R17
10.1016/j.talanta.2009.06.037	3	5.1	R09; R04; R15
10.1002/jssc.200900438	3	5.1	R09; R04; R15
10.1016/j.talanta.2011.04.076	3	5.1	R09; R15; R28
10.1016/j.talanta.2016.10.035	3	5.1	R44; R48; R29
10.1016/j.jchromb.2013.05.013	3	5.1	R57; R28; R23
10.1016/j.jpba.2017.11.024	3	5.1	R57; R59; R43
10.1016/j.microc.2015.11.017	3	5.1	R57; R31; R28
10.1016/j.jchromb.2017.01.024	3	5.1	R57; R31; R59
10.1002/jssc.201301306	3	5.1	R57; R28; R39
10.1016/j.jchromb.2015.07.007	3	5.1	R57; R28; R43
10.5935/0103-5053.20150081	3	5.1	R40; R35; R28
10.1007/s10661-013-3564-x	3	5.1	R40; R29; R28
10.1016/j.talanta.2012.02.026	3	5.1	R40; R18; R28
10.1002/jssc.201200849	3	5.1	R40; R29; R28
10.5935/0103-5053.20160060	3	5.1	R40; R33; R29
10.1016/j.talanta.2015.06.047	3	5.1	R40; R29; R28
10.1039/c7ay01332a	3	5.1	R48; R49; R46
10.1007/s13738-018-1543-4	3	5.1	R48; R58; R55
10.1021/ac010561o	3	5.1	R05; R20; R27
10.1021/ac990055n	3	5.1	R05; R26; R24
10.1002/jccs.200900085	3	5.1	R05; R04; R15
10.1016/j.chroma.2009.02.021	3	5.1	R05; R04; R15
10.1002/jssc.200900050	3	5.1	R05; R04; R15
10.1007/s00216-009-2625-z	3	5.1	R05; R04; R15
10.1016/j.aca.2009.02.017	3	5.1	R05; R04; R15
10.1002/jssc.201000855	3	5.1	R17; R15; R28
10.1002/jssc.201100588	3	5.1	R17; R15; R28
10.1002/jssc.201100675	3	5.1	R17; R35; R28
10.1002/jssc.201100753	3	5.1	R17; R25; R28
10.1016/j.aca.2011.11.030	3	5.1	R17; R29; R28
10.1016/j.aca.2011.11.063	3	5.1	R17; R35; R28
10.1016/j.cclet.2008.10.047	3	5.1	R17; R04; R15
10.1016/j.chroma.2011.12.011	3	5.1	R17; R29; R28
10.1016/j.jhazmat.2011.09.073	3	5.1	R17; R15; R28
10.1016/j.jchromb.2012.04.035	3	5.1	R17; R31; R23
10.1016/j.talanta.2011.10.049	3	5.1	R17; R28; R23
10.1039/c1an15502d	3	5.1	R17; R15; R28
10.1039/c1ay05221g	3	5.1	R17; R15; R28
10.1039/c1ay05044c	3	5.1	R17; R15; R28
10.1039/c1ja10143a	3	5.1	R17; R15; R28
10.1016/j.chroma.2012.12.017	3	5.1	R20; R28; R32
10.1016/j.chroma.2011.05.096	3	5.1	R20; R24; R45
10.1080/00032719.2016.1151890	3	5.1	R49; R36; R50
10.1016/j.microc.2019.104405	3	5.1	R49; R46; R47
10.1016/j.talanta.2014.05.064	3	5.1	R31; R30; R28
10.1007/s00216-015-9145-9	3	5.1	R31; R28; R43
10.1016/j.jpba.2015.03.034	3	5.1	R31; R28; R43
10.1002/jssc.201401078	3	5.1	R31; R35; R28
10.1007/s10337-015-2920-0	3	5.1	R31; R33; R28
10.1002/jssc.201600010	3	5.1	R31; R33; R43
10.1016/j.tox.2016.04.008	3	5.1	R31; R59; R43
10.1016/j.microc.2016.04.003	3	5.1	R31; R35; R41
10.1016/S1872-2040(13)60672-6	3	5.1	R26; R36; R32
10.1016/j.chroma.2012.06.089	3	5.1	R26; R35; R29
10.1016/j.jpba.2013.07.025	3	5.1	R26; R28; R23
10.1016/j.talanta.2011.08.021	3	5.1	R12; R54; R39
10.1016/j.lwt.2019.05.096	3	5.1	R54; R55; R52
10.1002/jssc.201800921	3	5.1	R54; R46; R43
10.1016/j.foodchem.2013.05.088	3	5.1	R54; R25; R39
10.1016/j.chroma.2020.461498	3	5.1	R54; R47; R56
10.1039/d1ay01288f	3	5.1	R54; R55; R47
10.1016/j.aca.2008.02.057	3	5.1	R38; R16; R39
10.1016/j.saa.2016.01.053	3	5.1	R38; R28; R43
10.1016/j.jchromb.2016.05.041	3	5.1	R38; R37; R50
10.1016/j.talanta.2015.05.077	3	5.1	R38; R35; R28
10.1016/j.foodchem.2014.09.053	3	5.1	R38; R24; R28
10.1016/j.talanta.2012.12.056	3	5.1	R38; R42; R28
10.1016/j.chroma.2014.11.009	3	5.1	R38; R28; R52
10.1007/s12161-016-0727-8	3	5.1	R38; R39; R52
10.1002/elps.201100469	3	5.1	R38; R16; R28
10.1007/s10337-011-2177-1	3	5.1	R38; R16; R28
10.1016/j.foodchem.2014.03.028	3	5.1	R38; R28; R32
10.1007/s12161-016-0635-y	3	5.1	R38; R36; R50
10.1007/s10661-012-2521-4	3	5.1	R38; R16; R28
10.1002/jssc.201200553	3	5.1	R38; R16; R28
10.1007/s00604-012-0783-8	3	5.1	R38; R16; R28
10.1002/jssc.201200989	3	5.1	R38; R16; R28
10.1007/s00604-012-0847-9	3	5.1	R38; R16; R28
10.1002/jssc.201200801	3	5.1	R38; R16; R28
10.1016/j.foodchem.2015.05.055	3	5.1	R38; R28; R27
10.1039/c5ra15311e	3	5.1	R33; R35; R28
10.1016/j.talanta.2014.06.049	3	5.1	R33; R28; R32
10.1016/j.chroma.2013.02.027	3	5.1	R33; R35; R28
10.1039/c6ra17889h	3	5.1	R33; R35; R55
10.1002/jssc.201301058	3	5.1	R33; R29; R28
10.5935/0103-5053.20150185	3	5.1	R33; R35; R28
10.1016/j.talanta.2015.04.089	3	5.1	R33; R29; R28
10.1016/j.aca.2013.10.052	3	5.1	R33; R35; R28
10.1016/j.chroma.2013.02.038	3	5.1	R33; R25; R28
10.1002/jssc.201501347	3	5.1	R33; R36; R50
10.1002/jssc.201400075	3	5.1	R33; R35; R28
10.1016/j.talanta.2015.02.007	3	5.1	R35; R30; R28
10.1016/j.aca.2012.10.010	3	5.1	R35; R28; R27
10.1016/j.chroma.2011.05.037	3	5.1	R35; R15; R28
10.1039/c5ra11959f	3	5.1	R35; R29; R28
10.1016/j.talanta.2015.01.031	3	5.1	R35; R36; R28
10.1039/c3ay26032a	3	5.1	R35; R25; R28
10.1016/j.chroma.2015.01.016	3	5.1	R35; R29; R28
10.1039/c4ay01305k	3	5.1	R35; R29; R28
10.1016/j.talanta.2014.11.069	3	5.1	R35; R24; R28
10.1016/j.talanta.2012.06.062	3	5.1	R35; R24; R39
10.1016/j.chroma.2012.10.011	3	5.1	R35; R28; R41
10.1002/jssc.201401043	3	5.1	R35; R30; R28
10.5935/0103-5053.20150168	3	5.1	R35; R29; R28
10.1080/00032719.2015.1048351	3	5.1	R35; R29; R28
10.1016/j.talanta.2014.02.066	3	5.1	R35; R28; R32
10.1039/c2ay25125f	3	5.1	R35; R28; R41
10.1002/jssc.201200150	3	5.1	R35; R25; R28
10.1016/j.saa.2013.11.072	3	5.1	R35; R29; R28
10.1007/s00216-013-7277-3	3	5.1	R35; R28; R27
10.1039/c4ay01348d	3	5.1	R35; R28; R41
10.1002/jssc.201000623	3	5.1	R35; R15; R28
10.1039/c3ay26507b	3	5.1	R51; R29; R28
10.1021/jf5036096	3	5.1	R51; R24; R28
10.1039/c4ay01695e	3	5.1	R51; R30; R39
10.1007/s00216-015-8464-1	3	5.1	R51; R30; R28
10.1016/j.chroma.2010.07.055	3	5.1	R29; R15; R28
10.1016/j.talanta.2011.07.048	3	5.1	R29; R15; R28
10.1007/s10337-011-1992-8	3	5.1	R29; R15; R28
10.1039/c2ay25460c	3	5.1	R29; R36; R28
10.1093/chromsci/bms058	3	5.1	R29; R25; R28
10.1016/j.cclet.2014.01.026	3	5.1	R29; R28; R39
10.1016/j.talanta.2016.09.069	3	5.1	R29; R36; R50
10.1016/j.talanta.2012.05.063	3	5.1	R19; R30; R28
10.1039/c3ay41572d	3	5.1	R37; R50; R28
10.1016/j.chroma.2015.07.099	3	5.1	R37; R50; R28
10.1002/jssc.201400074	3	5.1	R37; R50; R28
10.1039/c3ay41658e	3	5.1	R37; R50; R28
10.1016/j.jchromb.2013.11.030	3	5.1	R37; R28; R41
10.1016/j.aca.2012.09.028	3	5.1	R36; R28; R56
10.1016/j.chroma.2015.07.095	3	5.1	R36; R50; R28
10.1002/jssc.201500022	3	5.1	R36; R50; R28
10.1016/j.aca.2015.02.011	3	5.1	R36; R50; R56
10.1016/j.aca.2015.05.025	3	5.1	R36; R50; R28
10.1007/s00216-012-6389-5	3	5.1	R36; R50; R28
10.1016/j.jchromb.2017.03.012	3	5.1	R36; R50; R59
10.1016/j.jchromb.2016.02.039	3	5.1	R55; R28; R39
10.1016/j.jchromb.2014.02.032	3	5.1	R24; R28; R39
10.1016/j.talanta.2013.11.073	3	5.1	R24; R28; R39
10.1016/j.chroma.2013.06.017	3	5.1	R24; R28; R39
10.1016/j.chroma.2011.08.029	3	5.1	R24; R15; R28
10.1002/jccs.201190097	3	5.1	R18; R15; R28
10.1590/S0103-50532011000900026	3	5.1	R18; R15; R28
10.1002/jccs.201190145	3	5.1	R18; R15; R28
10.1002/jccs.201190144	3	5.1	R18; R15; R28
10.1002/jccs.201000199	3	5.1	R18; R15; R28
10.1016/j.desal.2011.03.008	3	5.1	R18; R15; R28
10.1002/clen.201000370	3	5.1	R18; R15; R28
10.1590/S0100-40422011000700004	3	5.1	R18; R15; R28
10.1039/c1ay05329a	3	5.1	R18; R15; R28
10.1080/19440049.2010.542551	3	5.1	R15; R28; R27
10.1016/j.aca.2010.09.009	3	5.1	R15; R28; R32
10.1002/jssc.201500205	3	5.1	R28; R27; R34
10.1016/j.foodchem.2014.03.043	3	5.1	R28; R27; R32
10.1016/j.foodchem.2018.09.048	3	5.1	R46; R59; R56
10.1016/j.jchromb.2019.06.004	3	5.1	R46; R59; R47
10.1016/j.talanta.2019.02.078	3	5.1	R59; R56; R43
10.1021/ac071555g	2	3.4	R53; R20
10.1016/j.talanta.2018.03.001	2	3.4	R53; R57
10.1016/j.chroma.2008.06.029	2	3.4	R53; R57
10.1016/j.foodchem.2017.10.135	2	3.4	R53; R44
10.1016/j.aca.2019.03.038	2	3.4	R53; R55
10.1016/j.microc.2020.104837	2	3.4	R53; R54
10.1016/j.foodcont.2012.11.003	2	3.4	R14; R28
10.1016/j.chroma.2012.12.022	2	3.4	R14; R28
10.1016/j.talanta.2013.06.050	2	3.4	R14; R28
10.1039/c2ay26287h	2	3.4	R14; R28
10.1365/s10337-009-1099-7	2	3.4	R14; R15
10.1039/c2ay25444a	2	3.4	R14; R28
10.1007/s11426-011-4403-y	2	3.4	R14; R28
10.1080/10826076.2011.637272	2	3.4	R14; R28
10.1016/j.talanta.2013.10.053	2	3.4	R14; R35
10.1080/19440049.2012.736029	2	3.4	R14; R28
10.1016/j.chroma.2010.08.021	2	3.4	R14; R20
10.1016/j.aca.2013.02.032	2	3.4	R21; R28
10.1016/j.talanta.2012.04.031	2	3.4	R21; R29
10.1007/s00216-012-5907-9	2	3.4	R21; R28
10.1016/j.chroma.2012.01.026	2	3.4	R21; R28
10.1007/s00216-012-6474-9	2	3.4	R21; R28
10.1016/j.aca.2012.04.015	2	3.4	R21; R28
10.1016/j.microc.2012.05.020	2	3.4	R21; R28
10.1016/j.saa.2012.10.080	2	3.4	R21; R28
10.1016/j.talanta.2012.11.061	2	3.4	R21; R28
10.1365/s10337-010-1616-8	2	3.4	R08; R15
10.1039/c0an00441c	2	3.4	R08; R15
10.1002/dta.131	2	3.4	R08; R15
10.1016/j.chemosphere.2010.03.062	2	3.4	R08; R15
10.2174/157341109789077687	2	3.4	R08; R15
10.1080/03067310902874673	2	3.4	R08; R15
10.1007/s00604-010-0291-7	2	3.4	R08; R15
10.1080/03067310903131958	2	3.4	R08; R15
10.1080/03067310903180468	2	3.4	R08; R15
10.1365/s10337-009-1356-9	2	3.4	R08; R15
10.1002/jssc.201000080	2	3.4	R09; R15
10.1016/j.microc.2016.02.011	2	3.4	R44; R28
10.1016/j.chemosphere.2018.02.164	2	3.4	R44; R59
10.1016/j.microc.2016.10.020	2	3.4	R44; R33
10.1016/j.talanta.2015.07.021	2	3.4	R44; R38
10.1016/j.microc.2017.02.014	2	3.4	R44; R48
10.1016/j.foodchem.2017.08.100	2	3.4	R44; R54
10.1016/j.foodchem.2017.06.074	2	3.4	R44; R52
10.1016/j.talanta.2016.11.036	2	3.4	R44; R48
10.1016/j.chroma.2018.07.070	2	3.4	R44; R54
10.1016/j.chroma.2016.08.007	2	3.4	R44; R38
10.1007/s00216-017-0246-5	2	3.4	R44; R55
10.1016/j.chroma.2018.04.054	2	3.4	R44; R54
10.1016/j.talanta.2018.01.060	2	3.4	R44; R54
10.1016/j.microc.2020.105870	2	3.4	R57; R59
10.1016/j.jchromb.2019.121823	2	3.4	R57; R59
10.1016/j.jpba.2018.10.005	2	3.4	R57; R59
10.1016/S1872-2040(13)60697-0	2	3.4	R57; R28
10.1016/j.jpba.2022.115185	2	3.4	R57; R59
10.1016/j.talanta.2017.12.044	2	3.4	R57; R59
10.1007/s10337-015-2850-x	2	3.4	R57; R28
10.1016/j.jchromb.2015.01.004	2	3.4	R57; R39
10.4155/bio.15.162	2	3.4	R57; R28
10.1007/s00216-018-1428-5	2	3.4	R57; R56
10.1016/j.jpba.2021.113928	2	3.4	R57; R59
10.1016/j.forsciint.2016.12.026	2	3.4	R57; R41
10.1016/j.saa.2017.06.069	2	3.4	R57; R43
10.1016/j.jchromb.2020.122256	2	3.4	R57; R54
10.1016/j.talanta.2013.03.008	2	3.4	R57; R28
10.1002/ansa.202000121	2	3.4	R57; R56
10.1016/j.aca.2020.01.024	2	3.4	R57; R56
10.1016/j.jpha.2020.11.004	2	3.4	R57; R59
10.1016/j.talanta.2020.121976	2	3.4	R57; R59
10.1002/elps.201200355	2	3.4	R40; R28
10.1016/j.measurement.2014.02.010	2	3.4	R40; R28
10.1007/s00216-016-0158-9	2	3.4	R40; R55
10.1016/j.chroma.2017.12.059	2	3.4	R48; R36
10.1016/j.chroma.2018.12.032	2	3.4	R48; R58
10.1007/s10661-018-6786-0	2	3.4	R48; R54
10.1016/j.foodchem.2019.01.197	2	3.4	R48; R54
10.1016/j.chroma.2015.11.007	2	3.4	R48; R35
10.1016/j.talanta.2019.01.018	2	3.4	R48; R54
10.1016/j.talanta.2017.07.063	2	3.4	R48; R46
10.1080/19440049.2019.1619939	2	3.4	R48; R54
10.1007/s00216-018-0973-2	2	3.4	R48; R55
10.1016/j.jpba.2016.12.016	2	3.4	R48; R38
10.1002/jssc.201700270	2	3.4	R48; R52
10.1016/j.talanta.2014.08.031	2	3.4	R48; R38
10.1016/j.molliq.2017.09.120	2	3.4	R48; R55
10.2166/wst.2018.480	2	3.4	R48; R55
10.1021/ac00218a019	2	3.4	R05; R24
10.1021/ac960814r	2	3.4	R05; R24
10.1039/b001581o	2	3.4	R05; R02
10.1016/j.aca.2007.11.032	2	3.4	R05; R20
10.1039/c2ay05665h	2	3.4	R17; R28
10.1039/c2ay05866a	2	3.4	R17; R28
10.1039/c2ay05901k	2	3.4	R17; R28
10.1039/c2ja10378h	2	3.4	R17; R28
10.1016/j.trac.2012.09.020	2	3.4	R20; R45
10.1039/c3ay00001j	2	3.4	R20; R28
10.1016/j.chroma.2012.09.099	2	3.4	R20; R24
10.1016/j.chroma.2012.06.019	2	3.4	R20; R37
10.1016/j.microc.2011.12.002	2	3.4	R20; R45
10.1039/c2an16117f	2	3.4	R20; R28
10.1016/j.trac.2011.04.014	2	3.4	R20; R45
10.1016/j.chroma.2010.03.039	2	3.4	R20; R15
10.1016/j.chroma.2008.11.034	2	3.4	R20; R15
10.1016/j.talanta.2015.11.039	2	3.4	R49; R28
10.1016/j.microc.2019.104091	2	3.4	R49; R54
10.1134/S1061934820080043	2	3.4	R49; R58
10.1080/00986445.2020.1865935	2	3.4	R49; R54
10.1039/c3ay42317d	2	3.4	R49; R28
10.1016/j.saa.2018.04.061	2	3.4	R49; R52
10.1016/j.chroma.2018.08.013	2	3.4	R49; R58
10.1039/c9ay00029a	2	3.4	R49; R54
10.1007/s13738-015-0783-9	2	3.4	R49; R28
10.1039/d1nj01393a	2	3.4	R49; R47
10.1007/s11694-018-9941-y	2	3.4	R49; R54
10.1016/j.jchromb.2009.04.039	2	3.4	R07; R26
10.1016/j.jchromb.2009.09.006	2	3.4	R07; R26
10.1016/j.talanta.2008.11.020	2	3.4	R07; R10
10.1016/j.sab.2008.04.011	2	3.4	R07; R26
10.1016/j.jchromb.2010.08.032	2	3.4	R07; R26
10.1021/ac035437e	2	3.4	R07; R10
10.1016/j.aca.2010.03.028	2	3.4	R07; R26
10.1016/j.talanta.2014.12.008	2	3.4	R31; R28
10.1007/s13361-014-1061-2	2	3.4	R31; R28
10.1093/chromsci/bmu118	2	3.4	R31; R28
10.1002/elps.201500260	2	3.4	R31; R28
10.1016/j.jpba.2015.02.039	2	3.4	R31; R28
10.1039/c4ay01996b	2	3.4	R31; R28
10.1016/j.aca.2016.05.014	2	3.4	R31; R33
10.4155/bio.12.326	2	3.4	R31; R23
10.1016/j.aca.2013.05.006	2	3.4	R26; R28
10.1016/j.microc.2013.01.006	2	3.4	R26; R28
10.1016/j.jhazmat.2008.11.052	2	3.4	R26; R12
10.1016/j.jhazmat.2008.10.128	2	3.4	R10; R39
10.1080/03067319.2010.537750	2	3.4	R10; R12
10.2174/15734110113099990003	2	3.4	R54; R28
10.1093/chromsci/bmu147	2	3.4	R54; R28
10.1016/j.jpba.2021.113889	2	3.4	R54; R47
10.1080/03067319.2021.1931853	2	3.4	R54; R56
10.1007/s00216-021-03605-z	2	3.4	R54; R47
10.1016/j.jfca.2021.104291	2	3.4	R54; R59
10.1016/j.talanta.2019.120209	2	3.4	R54; R46
10.1016/j.scp.2022.100825	2	3.4	R54; R59
10.1016/j.chroma.2019.460730	2	3.4	R54; R46
10.1016/j.talanta.2014.06.066	2	3.4	R54; R28
10.1039/d1ay01788h	2	3.4	R54; R55
10.1016/j.microc.2021.106488	2	3.4	R54; R59
10.1016/j.microc.2020.105915	2	3.4	R54; R47
10.1039/d1ay01218e	2	3.4	R54; R47
10.1016/j.microc.2019.104130	2	3.4	R54; R46
10.1016/j.chroma.2018.12.049	2	3.4	R54; R46
10.1016/j.microc.2022.108124	2	3.4	R54; R59
10.1002/jsfa.9230	2	3.4	R54; R47
10.1039/c4ay01723d	2	3.4	R54; R28
10.1016/j.foodchem.2021.129817	2	3.4	R54; R47
10.1016/j.foodchem.2021.129106	2	3.4	R54; R47
10.1080/01496395.2020.1788594	2	3.4	R54; R47
10.1016/j.microc.2020.105571	2	3.4	R54; R52
10.1016/j.chroma.2020.460876	2	3.4	R54; R47
10.1002/jssc.201900504	2	3.4	R54; R47
10.1039/c9ra07348e	2	3.4	R54; R58
10.1016/j.chroma.2018.08.022	2	3.4	R54; R46
10.1080/03067319.2019.1686144	2	3.4	R54; R47
10.1016/j.microc.2019.01.048	2	3.4	R54; R46
10.1016/j.microc.2021.106686	2	3.4	R54; R59
10.1016/j.chroma.2018.05.035	2	3.4	R54; R56
10.1016/j.jchromb.2019.121932	2	3.4	R54; R59
10.1002/jssc.201901184	2	3.4	R54; R46
10.1016/j.jchromb.2018.08.004	2	3.4	R54; R59
10.1016/j.microc.2021.107118	2	3.4	R54; R55
10.1002/jssc.202100590	2	3.4	R54; R47
10.1016/j.jfca.2019.103389	2	3.4	R54; R46
10.1080/03067319.2019.1664494	2	3.4	R54; R55
10.1016/j.molliq.2019.111299	2	3.4	R54; R46
10.1080/00032719.2021.1897990	2	3.4	R54; R47
10.1016/j.foodcont.2013.05.013	2	3.4	R54; R28
10.1016/j.lwt.2014.10.018	2	3.4	R54; R28
10.1016/j.microc.2019.04.044	2	3.4	R54; R46
10.1039/c8ay02834f	2	3.4	R54; R56
10.1002/jssc.201801107	2	3.4	R54; R46
10.1016/j.foodchem.2022.132414	2	3.4	R54; R55
10.1038/s41598-020-61755-z	2	3.4	R54; R52
10.1016/j.jchromb.2021.122721	2	3.4	R54; R52
10.1016/j.foodchem.2020.126424	2	3.4	R54; R47
10.1002/jssc.202000136	2	3.4	R54; R46
10.1016/j.molliq.2022.120411	2	3.4	R58; R59
10.1080/10826076.2017.1295057	2	3.4	R58; R38
10.1016/j.jpba.2022.114903	2	3.4	R58; R59
10.1039/c4ay02033b	2	3.4	R38; R28
10.1016/j.talanta.2013.04.063	2	3.4	R38; R28
10.1016/j.talanta.2012.07.073	2	3.4	R38; R16
10.1016/j.talanta.2015.04.023	2	3.4	R38; R28
10.1016/j.chroma.2015.05.075	2	3.4	R38; R28
10.1007/s00216-015-9098-z	2	3.4	R38; R28
10.1002/jssc.201500330	2	3.4	R38; R28
10.1080/19440049.2016.1189807	2	3.4	R38; R55
10.1016/j.talanta.2013.08.002	2	3.4	R38; R28
10.1016/j.talanta.2015.09.022	2	3.4	R38; R28
10.1016/j.microc.2016.06.015	2	3.4	R38; R52
10.1016/j.talanta.2015.11.009	2	3.4	R38; R28
10.1016/j.fct.2010.03.005	2	3.4	R38; R16
10.1134/S1061934812010170	2	3.4	R38; R16
10.1016/j.chroma.2014.12.004	2	3.4	R38; R28
10.1021/ac60312a009	2	3.4	R02; R39
10.1016/j.chroma.2008.04.036	2	3.4	R02; R01
10.1021/jf5006403	2	3.4	R33; R28
10.1007/s11783-010-0030-7	2	3.4	R33; R15
10.5740/jaoacint.11-105	2	3.4	R33; R28
10.1016/j.molliq.2015.06.031	2	3.4	R33; R28
10.1007/s12011-013-9853-y	2	3.4	R33; R28
10.1080/02772248.2013.856912	2	3.4	R33; R28
10.5740/jaoacint.11-495	2	3.4	R33; R28
10.1080/03067319.2013.840831	2	3.4	R33; R28
10.5935/0103-5053.20130287	2	3.4	R33; R28
10.1134/S1070427214060044	2	3.4	R33; R28
10.2116/analsci.31.119	2	3.4	R33; R28
10.1007/s10661-013-3236-x	2	3.4	R33; R28
10.1016/j.talanta.2012.10.082	2	3.4	R33; R28
10.1039/c3ay00036b	2	3.4	R33; R28
10.1039/c6an00008h	2	3.4	R33; R28
10.1080/10826076.2012.725700	2	3.4	R33; R28
10.1002/jssc.201600405	2	3.4	R33; R34
10.1016/j.jchromb.2014.08.010	2	3.4	R33; R28
10.1002/jssc.201400010	2	3.4	R33; R28
10.1002/elps.201200348	2	3.4	R33; R28
10.1016/j.chroma.2013.03.076	2	3.4	R33; R28
10.1080/00387010.2015.1104359	2	3.4	R33; R28
10.3136/fstr.21.659	2	3.4	R33; R28
10.1039/c4ra14959a	2	3.4	R33; R28
10.14233/ajchem.2014.16259	2	3.4	R33; R28
10.1007/s10337-013-2403-0	2	3.4	R33; R28
10.1590/S0100-40422013000100012	2	3.4	R33; R28
10.1039/c5ay00897b	2	3.4	R33; R28
10.1111/ics.12221	2	3.4	R33; R28
10.1080/19440049.2015.1049565	2	3.4	R33; R28
10.1016/j.talanta.2013.08.034	2	3.4	R33; R28
10.1002/jssc.201200872	2	3.4	R33; R28
10.1002/jssc.201300599	2	3.4	R35; R28
10.1007/s00217-011-1635-1	2	3.4	R35; R28
10.1007/s12161-011-9245-x	2	3.4	R35; R28
10.4067/S0717-97072013000300023	2	3.4	R35; R28
10.1556/AChrom.26.2014.3.1	2	3.4	R35; R28
10.1016/j.jchromb.2016.01.024	2	3.4	R35; R28
10.1016/j.jchromb.2014.04.013	2	3.4	R35; R28
10.1007/s13738-015-0719-4	2	3.4	R35; R28
10.1016/j.foodcont.2015.10.016	2	3.4	R35; R28
10.1016/j.talanta.2013.11.071	2	3.4	R35; R28
10.1016/j.talanta.2015.02.051	2	3.4	R35; R28
10.1007/s00706-015-1442-7	2	3.4	R35; R28
10.1016/j.chroma.2011.12.034	2	3.4	R35; R28
10.1039/c5ja00325c	2	3.4	R35; R28
10.1039/c4ja00151f	2	3.4	R35; R28
10.1016/j.microc.2015.03.007	2	3.4	R35; R28
10.1016/j.chroma.2014.06.034	2	3.4	R35; R28
10.1016/j.talanta.2013.05.063	2	3.4	R35; R28
10.1080/19443994.2015.1033469	2	3.4	R35; R39
10.1002/jssc.201200452	2	3.4	R35; R28
10.1007/s13738-013-0403-5	2	3.4	R35; R28
10.1177/0960327112455672	2	3.4	R35; R28
10.1007/s00604-014-1261-2	2	3.4	R35; R28
10.1007/s00216-013-7415-y	2	3.4	R35; R24
10.1016/j.talanta.2013.11.042	2	3.4	R35; R24
10.1002/jssc.201500007	2	3.4	R35; R28
10.1039/c4ra10223a	2	3.4	R35; R28
10.1039/c3ay40478a	2	3.4	R35; R28
10.1002/jssc.201300535	2	3.4	R35; R28
10.1039/c5ra02214b	2	3.4	R35; R28
10.1002/cem.2639	2	3.4	R35; R28
10.1007/s12161-012-9469-4	2	3.4	R35; R28
10.1016/j.jfca.2014.12.004	2	3.4	R35; R28
10.1016/j.chroma.2013.01.072	2	3.4	R35; R28
10.1021/jf500959g	2	3.4	R35; R28
10.1016/j.meatsci.2015.01.001	2	3.4	R35; R28
10.1007/s00217-014-2343-4	2	3.4	R35; R28
10.1007/s10337-013-2570-z	2	3.4	R35; R24
10.1016/j.microc.2016.08.014	2	3.4	R35; R29
10.1016/j.talanta.2015.10.049	2	3.4	R35; R28
10.1039/c4ay00373j	2	3.4	R35; R28
10.1002/jssc.201200640	2	3.4	R35; R28
10.1016/j.chroma.2013.06.020	2	3.4	R35; R28
10.1016/j.foodchem.2015.09.018	2	3.4	R35; R28
10.1016/j.foodchem.2015.06.059	2	3.4	R35; R28
10.1016/j.saa.2014.04.119	2	3.4	R35; R28
10.1016/j.jpba.2014.10.031	2	3.4	R35; R28
10.1007/s13738-015-0744-3	2	3.4	R35; R28
10.1039/c2ay26313k	2	3.4	R35; R28
10.1007/s00216-013-7181-x	2	3.4	R35; R28
10.1016/j.talanta.2014.05.016	2	3.4	R35; R28
10.1016/j.talanta.2013.12.048	2	3.4	R35; R28
10.1016/j.chroma.2014.12.012	2	3.4	R35; R28
10.1016/j.talanta.2014.07.083	2	3.4	R35; R28
10.1016/j.talanta.2013.08.011	2	3.4	R35; R28
10.1016/j.arabjc.2013.12.014	2	3.4	R35; R28
10.1002/jssc.201500468	2	3.4	R35; R28
10.1002/jssc.201400030	2	3.4	R51; R28
10.1039/c2ja30243h	2	3.4	R51; R28
10.1016/j.talanta.2014.12.007	2	3.4	R51; R30
10.1016/j.chroma.2016.03.036	2	3.4	R51; R30
10.1016/j.jpba.2012.11.026	2	3.4	R29; R28
10.1016/j.talanta.2009.06.015	2	3.4	R29; R15
10.1002/clen.201100372	2	3.4	R29; R28
10.1002/jssc.201200241	2	3.4	R29; R28
10.1007/s00216-011-5573-3	2	3.4	R29; R28
10.1016/j.aca.2013.07.050	2	3.4	R29; R25
10.1007/s10337-013-2441-7	2	3.4	R29; R28
10.1016/j.chroma.2013.02.033	2	3.4	R29; R28
10.1016/j.microc.2013.03.018	2	3.4	R29; R28
10.1039/c4ay00774c	2	3.4	R29; R28
10.1039/c4ay00521j	2	3.4	R29; R28
10.1007/s11356-014-3383-9	2	3.4	R29; R28
10.1016/j.foodchem.2016.02.090	2	3.4	R29; R28
10.1134/S1061934815100184	2	3.4	R29; R28
10.1016/j.chroma.2015.03.032	2	3.4	R29; R28
10.1016/j.talanta.2014.11.067	2	3.4	R29; R28
10.1002/jssc.201400933	2	3.4	R29; R28
10.1134/S1061934809100074	2	3.4	R04; R15
10.1016/j.chroma.2009.09.057	2	3.4	R04; R15
10.1080/03067310802627239	2	3.4	R04; R15
10.1002/jssc.200800436	2	3.4	R04; R15
10.1016/j.seppur.2012.02.029	2	3.4	R16; R28
10.1007/s00216-012-6159-4	2	3.4	R19; R30
10.1039/c2ay25451d	2	3.4	R25; R28
10.1039/c3ay41641k	2	3.4	R25; R28
10.1016/j.aca.2013.05.033	2	3.4	R25; R28
10.1007/s10337-012-2278-5	2	3.4	R25; R28
10.1134/S1061934813070022	2	3.4	R25; R28
10.5740/jaoacint.12-194	2	3.4	R25; R28
10.2478/s11532-012-0173-4	2	3.4	R25; R28
10.1134/S106193481311004X	2	3.4	R25; R28
10.1080/01932691.2013.859623	2	3.4	R25; R28
10.1093/chromsci/bmt124	2	3.4	R25; R28
10.1016/j.talanta.2014.10.056	2	3.4	R25; R28
10.1039/c5ay02554k	2	3.4	R30; R28
10.1016/j.aca.2015.02.061	2	3.4	R30; R28
10.1016/j.talanta.2015.07.076	2	3.4	R30; R28
10.1007/s00216-014-8286-6	2	3.4	R30; R28
10.1039/c4ay00179f	2	3.4	R30; R28
10.1016/j.aca.2015.11.017	2	3.4	R30; R28
10.4155/bio-2016-0217	2	3.4	R37; R50
10.1002/jssc.201400612	2	3.4	R37; R28
10.1016/j.chroma.2013.08.048	2	3.4	R37; R28
10.1002/rcm.7634	2	3.4	R37; R50
10.1016/j.chroma.2013.01.023	2	3.4	R36; R28
10.1016/j.aca.2015.05.031	2	3.4	R36; R28
10.1002/jssc.201401418	2	3.4	R36; R28
10.1016/j.chroma.2016.09.015	2	3.4	R36; R50
10.5935/0103-5053.20160101	2	3.4	R36; R50
10.1016/j.foodchem.2015.06.079	2	3.4	R36; R28
10.1016/j.jchromb.2015.12.059	2	3.4	R36; R28
10.1039/c5ay03219a	2	3.4	R36; R28
10.1007/s00216-016-9727-1	2	3.4	R36; R50
10.1016/j.chroma.2016.06.079	2	3.4	R36; R50
10.1007/s00604-015-1474-z	2	3.4	R36; R28
10.1016/j.foodcont.2013.03.028	2	3.4	R36; R28
10.1007/s00604-016-1761-3	2	3.4	R36; R28
10.1016/j.chroma.2016.02.017	2	3.4	R36; R28
10.1007/s00216-016-9922-0	2	3.4	R36; R50
10.1039/C4RA14959A	2	3.4	R36; R50
10.1039/c3ay42244e	2	3.4	R50; R28
10.1039/c6ra04588j	2	3.4	R55; R28
10.1080/01496395.2017.1290656	2	3.4	R55; R39
10.1016/j.foodchem.2020.127342	2	3.4	R55; R52
10.1016/j.chroma.2021.462653	2	3.4	R55; R59
10.1016/j.talanta.2017.07.091	2	3.4	R55; R56
10.1016/j.chroma.2014.09.057	2	3.4	R24; R28
10.1016/j.talanta.2014.06.027	2	3.4	R24; R28
10.1016/j.talanta.2014.08.021	2	3.4	R24; R28
10.1016/j.foodres.2014.04.034	2	3.4	R24; R28
10.1016/j.chroma.2014.04.067	2	3.4	R24; R28
10.1007/s00604-012-0776-7	2	3.4	R24; R28
10.1016/j.chroma.2014.07.070	2	3.4	R24; R39
10.1016/j.aca.2014.11.021	2	3.4	R24; R39
10.1016/j.talanta.2014.03.013	2	3.4	R24; R28
10.1016/j.chroma.2014.08.013	2	3.4	R24; R28
10.4314/bcse.v26i1.2	2	3.4	R18; R28
10.1016/j.aca.2011.11.024	2	3.4	R18; R28
10.1007/s10967-012-1742-x	2	3.4	R18; R28
10.1002/clen.201100203	2	3.4	R18; R28
10.1590/S0100-40422012000100034	2	3.4	R18; R28
10.1016/j.talanta.2011.11.078	2	3.4	R15; R28
10.1007/s00604-011-0706-0	2	3.4	R15; R28
10.1016/j.chroma.2011.10.084	2	3.4	R15; R28
10.1016/j.chroma.2011.10.012	2	3.4	R15; R28
10.1016/j.talanta.2011.10.006	2	3.4	R15; R28
10.1109/JSEN.2011.2159970	2	3.4	R15; R28
10.1039/c1ay05349c	2	3.4	R15; R28
10.1039/c1ay05456b	2	3.4	R15; R28
10.1556/AChrom.23.2011.4.3	2	3.4	R15; R28
10.1007/s00604-011-0679-z	2	3.4	R15; R28
10.5740/jaoacint.10-376	2	3.4	R15; R28
10.1002/jssc.201100520	2	3.4	R15; R28
10.1007/s00216-011-5387-3	2	3.4	R15; R28
10.1016/j.microc.2011.05.010	2	3.4	R15; R28
10.1134/S1061934811100078	2	3.4	R15; R28
10.1093/chrsci/49.9.689	2	3.4	R15; R28
10.1016/j.chroma.2011.07.054	2	3.4	R15; R28
10.1016/j.talanta.2009.08.029	2	3.4	R15; R15
10.1016/j.aca.2011.04.058	2	3.4	R15; R28
10.1016/j.microc.2011.03.006	2	3.4	R15; R28
10.2116/analsci.27.865	2	3.4	R15; R28
10.46770/AS.2011.04.004	2	3.4	R15; R28
10.1002/jssc.201100145	2	3.4	R15; R28
10.1007/s10337-011-2048-9	2	3.4	R15; R28
10.1002/jccs.201190034	2	3.4	R15; R28
10.1002/jssc.201000919	2	3.4	R15; R28
10.1248/yakushi.131.977	2	3.4	R15; R28
10.1016/j.aca.2011.02.043	2	3.4	R15; R28
10.1007/s00604-011-0553-z	2	3.4	R15; R28
10.1016/j.jchromb.2011.01.018	2	3.4	R15; R28
10.46770/AS.2011.02.003	2	3.4	R15; R28
10.1590/S0103-50532011000300006	2	3.4	R15; R28
10.1590/S0103-50532011000100014	2	3.4	R15; R28
10.1016/j.chemosphere.2010.09.028	2	3.4	R15; R28
10.1365/s10337-010-1791-7	2	3.4	R15; R28
10.1016/j.chroma.2010.08.046	2	3.4	R15; R28
10.1039/c0ay00131g	2	3.4	R15; R28
10.2116/analsci.26.973	2	3.4	R15; R28
10.1016/j.talanta.2016.03.098	2	3.4	R28; R43
10.1016/j.microc.2015.11.003	2	3.4	R28; R34
10.1016/j.jfca.2015.04.012	2	3.4	R28; R39
10.1016/j.foodchem.2015.04.015	2	3.4	R28; R39
10.1002/jssc.201500547	2	3.4	R28; R34
10.1016/j.talanta.2015.05.011	2	3.4	R28; R39
10.1016/j.foodchem.2015.02.074	2	3.4	R28; R27
10.1016/j.talanta.2014.11.007	2	3.4	R28; R27
10.1016/j.saa.2014.08.068	2	3.4	R28; R39
10.1002/elps.201400452	2	3.4	R28; R27
10.1016/j.foodchem.2014.07.015	2	3.4	R28; R32
10.1016/j.talanta.2014.07.099	2	3.4	R28; R32
10.1002/jssc.201400869	2	3.4	R28; R32
10.1007/s11743-014-1625-y	2	3.4	R28; R27
10.1016/j.talanta.2014.05.048	2	3.4	R28; R32
10.1016/j.chroma.2014.08.063	2	3.4	R28; R32
10.1016/j.foodchem.2014.04.033	2	3.4	R28; R32
10.1134/S1061934814030071	2	3.4	R28; R27
10.1016/j.foodchem.2013.08.008	2	3.4	R28; R27
10.1080/19440049.2013.859742	2	3.4	R28; R27
10.1039/c4ay00760c	2	3.4	R28; R27
10.1007/s11419-013-0196-3	2	3.4	R28; R41
10.4155/bio.13.45	2	3.4	R28; R23
10.1016/j.chroma.2013.01.086	2	3.4	R28; R27
10.1039/c3ay25626j	2	3.4	R28; R41
10.1016/j.chroma.2012.10.028	2	3.4	R28; R23
10.1016/j.jpba.2012.05.001	2	3.4	R28; R23
10.1016/j.talanta.2012.08.019	2	3.4	R28; R39
10.1016/j.jchromb.2012.08.037	2	3.4	R28; R23
10.1080/10826076.2011.637277	2	3.4	R28; R41
10.1016/j.jchromb.2011.07.001	2	3.4	R28; R27
10.1016/j.talanta.2019.120485	2	3.4	R46; R47
10.1080/03067319.2018.1517872	2	3.4	R46; R56
10.1016/j.chroma.2019.01.022	2	3.4	R46; R56
10.1016/j.jchromb.2017.12.031	2	3.4	R59; R43
10.1016/j.talanta.2017.06.076	2	3.4	R59; R43
10.1016/j.jpba.2018.03.030	2	3.4	R59; R56
10.1016/j.envadv.2022.100180	2	3.4	R59; R56
10.1016/j.trac.2013.06.008	2	3.4	R39; R45
10.1007/s00216-013-7467-z	2	3.4	R45; R34
10.1007/s00216-013-7344-9	2	3.4	R45; R34
10.1039/d0ay02121k	2	3.4	R47; R56

## Sheet: Overlap_Matrix_Results.xlsx
Overlap Matrix (Count of Shared Primary Studies)
Reviews codes	R53	R14	R21	R08	R09	R44	R57	R40	R48	R05	R17	R20	R49	R07	R31	R26	R22	R10	R12	R54	R58	R38	R02	R33	R35	R51	R29	R04	R06	R13	R16	R19	R25	R30	R37	R36	R50	R55	R01	R24	R18	R42	R15	R28	R46	R59	R39	R45	R27
R53	41	0	0	3	1	3	2	0	2	3	2	4	1	0	0	2	0	0	2	2	0	2	0	0	0	1	2	1	2	0	1	0	0	1	0	0	0	3	0	0	0	0	3	2	5	2	0	0	0
R14	0	72	10	14	15	0	0	0	0	8	14	21	0	0	0	5	0	1	0	0	0	3	0	3	7	0	3	12	6	1	4	1	9	1	3	2	3	0	2	5	2	0	42	47	0	0	1	0	7
R21	0	10	92	22	14	1	4	1	0	8	28	30	0	1	1	13	1	5	10	1	0	17	0	2	9	0	8	11	15	2	13	2	7	2	7	12	7	3	7	4	5	1	44	61	0	0	3	0	3
R08	3	14	22	166	67	1	1	2	0	18	49	50	0	3	0	11	17	13	22	1	0	18	3	2	16	0	25	4	39	22	17	4	11	4	4	6	5	6	3	10	45	1	163	86	0	0	6	0	3
R09	1	15	14	67	130	1	1	1	0	41	43	40	0	4	0	10	7	9	13	1	0	12	4	1	13	0	17	40	33	11	12	2	5	2	7	5	6	1	14	4	22	0	122	56	0	0	1	0	3
R44	3	0	1	1	1	50	3	2	4	1	2	2	0	1	1	1	0	1	1	5	1	5	0	1	1	0	1	1	1	0	0	0	0	3	0	0	0	5	1	3	0	0	1	8	1	3	3	0	1
R57	2	0	4	1	1	3	71	0	0	1	2	1	0	1	11	5	0	1	1	2	0	1	0	3	4	0	0	1	1	0	0	0	2	0	1	2	1	1	1	2	0	0	2	25	0	12	4	0	0
R40	0	0	1	2	1	2	0	20	0	0	2	1	0	0	0	3	0	0	3	0	0	0	0	1	1	0	8	0	0	0	0	0	1	2	0	0	0	2	0	3	1	0	3	13	0	0	0	0	0
R48	2	0	0	0	0	4	0	0	131	0	0	0	2	0	0	0	0	0	0	4	2	4	0	0	1	1	1	0	0	0	0	0	0	0	0	1	0	4	0	0	0	0	0	0	3	0	0	0	0
R05	3	8	8	18	41	1	1	0	0	111	38	47	0	4	0	15	14	5	6	1	0	7	17	1	6	0	15	68	42	15	6	1	0	1	10	5	6	3	36	7	19	0	97	0	0	0	2	0	3
R17	2	14	28	49	43	2	2	2	0	38	163	53	0	3	1	25	7	8	19	2	1	25	2	5	16	0	27	39	45	11	22	1	9	1	5	12	10	8	13	13	23	2	130	90	0	0	6	0	6
R20	4	21	30	50	40	2	1	1	0	47	53	153	0	3	0	17	8	6	22	1	0	14	7	3	13	2	20	39	69	10	13	4	4	4	6	12	9	6	21	14	21	1	108	49	0	0	8	4	6
R49	1	0	0	0	0	0	0	0	2	0	0	0	37	0	0	0	0	0	0	5	2	1	0	0	0	0	0	0	0	0	0	0	0	0	0	1	1	0	0	0	0	0	0	3	4	1	0	0	0
R07	0	0	1	3	4	1	1	0	0	4	3	3	0	47	0	6	1	3	3	1	0	1	1	0	0	0	1	2	2	1	0	0	0	0	1	0	0	1	3	1	1	0	6	1	0	0	0	0	0
R31	0	0	1	0	0	1	11	0	0	0	1	0	0	0	41	3	0	0	0	0	0	0	0	11	8	0	0	0	0	0	0	0	0	1	0	2	1	0	0	0	0	0	0	28	0	2	0	0	1
R26	2	5	13	11	10	1	5	3	0	15	25	17	0	6	3	93	1	1	8	1	1	11	2	4	4	1	10	13	10	1	9	0	6	0	1	4	2	3	4	6	5	0	29	28	0	0	2	0	1
R22	0	0	1	17	7	0	0	0	0	14	7	8	0	1	0	1	26	4	2	0	0	1	9	1	2	0	0	0	9	23	1	1	0	1	3	0	1	0	6	0	22	0	25	5	0	0	2	0	0
R10	0	1	5	13	9	1	1	0	0	5	8	6	0	3	0	1	4	46	7	1	0	1	3	0	0	0	0	1	4	9	0	1	0	1	1	0	0	2	3	2	3	0	20	10	0	0	1	0	0
R12	2	0	10	22	13	1	1	3	0	6	19	22	0	3	0	8	2	7	40	3	0	2	1	3	2	0	8	6	16	6	0	4	2	4	1	0	0	4	1	3	11	0	36	18	0	0	2	0	1
R54	2	0	1	1	1	5	2	0	4	1	2	1	5	1	0	1	0	1	3	195	1	1	0	0	0	0	0	1	1	0	0	0	1	0	0	0	0	7	1	2	0	0	2	8	16	9	3	0	0
R58	0	0	0	0	0	1	0	0	2	0	1	0	2	0	0	1	0	0	0	1	26	4	0	0	1	0	0	2	0	0	2	0	0	0	0	0	0	2	1	0	0	0	2	1	0	2	1	0	0
R38	2	3	17	18	12	5	1	0	4	7	25	14	1	1	0	11	1	1	2	1	4	147	0	1	7	0	14	13	12	2	81	2	1	3	4	3	3	4	3	8	11	3	54	75	0	0	10	0	3
R02	0	0	0	3	4	0	0	0	0	17	2	7	0	1	0	2	9	3	1	0	0	0	36	0	0	0	0	1	7	11	0	1	0	1	3	0	1	0	12	0	11	0	16	0	0	0	1	0	0
R33	0	3	2	2	1	1	3	1	0	1	5	3	0	0	11	4	1	0	3	0	0	1	0	89	10	0	5	1	2	2	0	0	2	0	1	1	2	1	0	1	4	0	4	54	0	0	1	0	2
R35	0	7	9	16	13	1	4	1	1	6	16	13	0	0	8	4	2	0	2	0	1	7	0	10	192	3	13	6	8	3	5	3	4	8	1	7	3	1	1	11	9	0	36	131	0	0	4	0	6
R51	1	0	0	0	0	0	0	0	1	0	0	2	0	0	0	1	0	0	0	0	0	0	0	0	3	32	3	0	0	0	0	3	0	10	1	0	1	0	0	5	0	0	1	12	0	0	4	0	0
R29	2	3	8	25	17	1	0	8	1	15	27	20	0	1	0	10	0	0	8	0	0	14	0	5	13	3	115	17	14	0	13	0	11	0	2	6	5	4	6	8	0	0	57	68	0	0	8	0	2
R04	1	12	11	4	40	1	1	0	0	68	39	39	0	2	0	13	0	1	6	1	2	13	1	1	6	0	17	92	39	1	11	0	0	0	6	5	5	4	24	4	0	0	91	0	0	0	4	0	3
R06	2	6	15	39	33	1	1	0	0	42	45	69	0	2	0	10	9	4	16	1	0	12	7	2	8	0	14	39	88	11	11	2	2	2	7	7	7	3	20	2	19	0	87	21	0	0	2	0	3
R13	0	1	2	22	11	0	0	0	0	15	11	10	0	1	0	1	23	9	6	0	0	2	11	2	3	0	0	1	11	37	2	1	0	1	3	0	0	0	8	0	26	0	34	14	0	0	2	0	0
R16	1	4	13	17	12	0	0	0	0	6	22	13	0	0	0	9	1	0	0	0	2	81	0	0	5	0	13	11	11	2	84	3	1	3	3	0	1	1	1	6	12	1	52	55	0	0	8	0	1
R19	0	1	2	4	2	0	0	0	0	1	1	4	0	0	0	0	1	1	4	0	0	2	1	0	3	3	0	0	2	1	3	17	0	17	0	0	0	1	0	4	7	0	8	10	0	0	2	0	0
R25	0	9	7	11	5	0	2	1	0	0	9	4	0	0	0	6	0	0	2	1	0	1	0	2	4	0	11	0	2	0	1	0	56	0	0	1	1	1	0	3	0	1	17	37	0	0	1	0	0
R30	1	1	2	4	2	3	0	2	0	1	1	4	0	0	1	0	1	1	4	0	0	3	1	0	8	10	0	0	2	1	3	17	0	44	1	0	1	2	0	6	7	0	8	28	0	0	5	0	0
R37	0	3	7	4	7	0	1	0	0	10	5	6	0	1	0	1	3	1	1	0	0	4	3	1	1	1	2	6	7	3	3	0	0	1	39	0	17	0	5	2	3	0	16	17	0	0	0	0	0
R36	0	2	12	6	5	0	2	0	1	5	12	12	1	0	2	4	0	0	0	0	0	3	0	1	7	0	6	5	7	0	0	0	1	0	0	70	28	1	2	1	0	0	14	35	0	1	0	0	1
R50	0	3	7	5	6	0	1	0	0	6	10	9	1	0	1	2	1	0	0	0	0	3	1	2	3	1	5	5	7	0	1	0	1	1	17	28	46	0	3	1	1	0	15	23	0	1	0	0	0
R55	3	0	3	6	1	5	1	2	4	3	8	6	0	1	0	3	0	2	4	7	2	4	0	1	1	0	4	4	3	0	1	1	1	2	0	1	0	63	2	7	2	0	8	9	0	1	4	0	4
R01	0	2	7	3	14	1	1	0	0	36	13	21	0	3	0	4	6	3	1	1	1	3	12	0	1	0	6	24	20	8	1	0	0	0	5	2	3	2	39	2	7	0	38	0	0	0	2	0	1
R24	0	5	4	10	4	3	2	3	0	7	13	14	0	1	0	6	0	2	3	2	0	8	0	1	11	5	8	4	2	0	6	4	3	6	2	1	1	7	2	85	1	1	21	46	0	0	17	1	5
R18	0	2	5	45	22	0	0	1	0	19	23	21	0	1	0	5	22	3	11	0	0	11	11	4	9	0	0	0	19	26	12	7	0	7	3	0	1	2	7	1	87	0	73	46	0	0	4	0	0
R42	0	0	1	1	0	0	0	0	0	0	2	1	0	0	0	0	0	0	0	0	0	3	0	0	0	0	0	0	0	0	1	0	1	0	0	0	0	0	0	1	0	6	2	4	0	0	0	0	0
R15	3	42	44	163	122	1	2	3	0	97	130	108	0	6	0	29	25	20	36	2	2	54	16	4	36	1	57	91	87	34	52	8	17	8	16	14	15	8	38	21	73	2	429	218	0	0	13	0	9
R28	2	47	61	86	56	8	25	13	0	0	90	49	3	1	28	28	5	10	18	8	1	75	0	54	131	12	68	0	21	14	55	10	37	28	17	35	23	9	0	46	46	4	218	1232	0	0	24	0	30
R46	5	0	0	0	0	1	0	0	3	0	0	0	4	0	0	0	0	0	0	16	0	0	0	0	0	0	0	0	0	0	0	0	0	0	0	0	0	0	0	0	0	0	0	0	44	4	0	0	0
R59	2	0	0	0	0	3	12	0	0	0	0	0	1	0	2	0	0	0	0	9	2	0	0	0	0	0	0	0	0	0	0	0	0	0	0	1	1	1	0	0	0	0	0	0	4	85	3	0	0
R39	0	1	3	6	1	3	4	0	0	2	6	8	0	0	0	2	2	1	2	3	1	10	1	1	4	4	8	4	2	2	8	2	1	5	0	0	0	4	2	17	4	0	13	24	0	3	59	1	1
R45	0	0	0	0	0	0	0	0	0	0	0	4	0	0	0	0	0	0	0	0	0	0	0	0	0	0	0	0	0	0	0	0	0	0	0	0	0	0	0	1	0	0	0	0	0	0	1	68	0
R27	0	7	3	3	3	1	0	0	0	3	6	6	0	0	1	1	0	0	1	0	0	3	0	2	6	0	2	3	3	0	1	0	0	0	0	1	0	4	1	5	0	0	9	30	0	0	1	0	41
R41	0	0	2	2	2	1	9	0	0	2	3	2	0	3	3	3	1	1	1	1	0	2	1	2	7	0	0	1	2	1	1	0	2	0	1	0	0	1	2	2	2	0	5	18	0	0	0	0	0
R03	1	3	6	2	21	1	1	0	0	48	17	28	0	3	0	6	8	4	2	1	0	1	13	0	1	0	6	32	30	10	0	0	0	0	7	2	4	2	33	1	9	0	48	0	0	0	0	0	1
R34	0	0	1	0	0	0	0	0	0	0	1	0	0	0	0	0	0	0	0	0	0	0	0	1	1	0	0	0	0	0	0	0	0	0	0	0	0	0	0	0	0	0	0	5	0	0	0	2	2
R11	0	0	0	0	0	0	0	0	0	0	1	0	0	0	0	0	0	0	0	0	0	0	0	0	0	0	1	0	0	0	0	0	0	0	0	0	0	0	0	0	0	0	1	1	0	0	0	0	0
R47	2	0	0	0	0	0	0	0	0	0	0	0	3	0	0	0	0	0	0	18	0	0	0	1	0	0	1	0	0	0	0	0	0	0	0	0	0	1	0	0	0	0	0	1	6	4	0	0	0
R56	2	0	2	1	1	1	4	0	0	2	2	2	1	1	0	1	0	1	1	7	0	1	0	0	1	0	0	2	2	0	0	0	0	0	1	3	2	2	2	1	0	0	2	2	5	6	0	0	0
R52	0	0	3	2	2	4	1	0	3	2	4	3	2	1	0	2	0	1	1	5	1	14	0	0	2	0	1	2	2	0	5	0	2	0	0	1	0	3	1	5	0	4	5	9	0	0	1	0	1
R32	0	1	6	4	3	2	3	2	0	2	6	7	0	1	0	6	1	1	3	1	0	5	0	1	5	2	5	2	2	1	3	2	3	4	0	5	2	2	1	7	1	0	10	29	0	0	3	0	1
R43	0	0	0	0	0	1	9	0	0	0	0	0	0	0	10	1	0	0	0	1	0	1	0	5	1	0	0	0	0	0	0	0	0	0	0	0	0	0	0	0	0	0	0	12	1	7	2	0	0
R23	0	1	6	5	5	0	7	0	0	1	8	2	0	1	3	4	0	0	1	0	0	2	0	1	3	0	0	1	3	0	2	1	0	1	2	1	1	1	0	1	2	0	10	20	0	0	0	0	0
[truncated: 10 more columns]

## Sheet: Systematic_Review_Overlap_Stati
Pairwise C-Index Matrix of Primary Studies [C-Index Interpretation: Values range from 0 (no overlap) to 1 (complete overlap). Shows pairwise overlap between systematic reviews.]
Reviews code	R53	R14	R21	R08	R09	R44	R57	R40	R48	R05	R17	R20	R49	R07	R31	R26	R22	R10	R12	R54	R58	R38	R02	R33	R35	R51	R29	R04	R06	R13	R16	R19	R25	R30	R37	R36	R50	R55	R01	R24	R18	R42	R15	R28	R46	R59	R39	R45	R27
R53	1	0	0	0.0147	0.0059	0.0341	0.0182	0	0.0118	0.0201	0.0099	0.0211	0.013	0	0	0.0152	0	0	0.0253	0.0085	0	0.0108	0	0	0	0.0139	0.013	0.0076	0.0157	0	0.0081	0	0	0.0119	0	0	0	0.0297	0	0	0	0	0.0064	0.0016	0.0625	0.0161	0	0	0
R14	0	1	0.0649	0.0625	0.0802	0	0	0	0	0.0457	0.0633	0.1029	0	0	0	0.0313	0	0.0085	0	0	0	0.0139	0	0.019	0.0272	0	0.0163	0.0789	0.039	0.0093	0.0263	0.0114	0.0756	0.0087	0.0278	0.0143	0.0261	0	0.0183	0.0329	0.0127	0	0.0915	0.0374	0	0	0.0077	0	0.066
R21	0	0.0649	1	0.0932	0.0673	0.0071	0.0252	0.009	0	0.041	0.1233	0.1395	0	0.0072	0.0076	0.0756	0.0085	0.0376	0.082	0.0035	0	0.0766	0	0.0112	0.0327	0	0.0402	0.0636	0.0909	0.0157	0.0798	0.0187	0.0496	0.0149	0.0565	0.08	0.0534	0.0197	0.0565	0.0231	0.0287	0.0103	0.0922	0.0483	0	0	0.0203	0	0.0231
R08	0.0147	0.0625	0.0932	1	0.2926	0.0047	0.0042	0.0109	0	0.0695	0.175	0.1859	0	0.0143	0	0.0444	0.0971	0.0653	0.1196	0.0028	0	0.061	0.0151	0.0079	0.0468	0	0.0977	0.0157	0.1814	0.1215	0.073	0.0223	0.0521	0.0194	0.0199	0.0261	0.0242	0.0269	0.0149	0.0415	0.2163	0.0058	0.3773	0.0655	0	0	0.0274	0	0.0147
R09	0.0059	0.0802	0.0673	0.2926	1	0.0056	0.005	0.0067	0	0.205	0.172	0.1646	0	0.0231	0	0.0469	0.047	0.0539	0.0828	0.0031	0	0.0453	0.0247	0.0046	0.0421	0	0.0746	0.2198	0.1784	0.0705	0.0594	0.0138	0.0276	0.0116	0.0432	0.0256	0.0353	0.0052	0.0903	0.019	0.1128	0	0.2792	0.0429	0	0	0.0053	0	0.0179
R44	0.0341	0	0.0071	0.0047	0.0056	1	0.0254	0.0294	0.0226	0.0063	0.0095	0.01	0	0.0104	0.0111	0.007	0	0.0105	0.0112	0.0208	0.0133	0.026	0	0.0072	0.0041	0	0.0061	0.0071	0.0073	0	0	0	0	0.033	0	0	0	0.0463	0.0114	0.0227	0	0	0.0021	0.0063	0.0108	0.0227	0.0283	0	0.0111
R57	0.0182	0	0.0252	0.0042	0.005	0.0254	1	0	0	0.0055	0.0086	0.0045	0	0.0085	0.1089	0.0314	0	0.0086	0.0091	0.0076	0	0.0046	0	0.0191	0.0154	0	0	0.0062	0.0063	0	0	0	0.016	0	0.0092	0.0144	0.0086	0.0075	0.0092	0.013	0	0	0.004	0.0196	0	0.0833	0.0317	0	0
R40	0	0	0.009	0.0109	0.0067	0.0294	0	1	0	0	0.011	0.0058	0	0	0	0.0273	0	0	0.0526	0	0	0	0	0.0093	0.0047	0	0.063	0	0	0	0	0	0.0133	0.0323	0	0	0	0.0247	0	0.0294	0.0094	0	0.0067	0.0105	0	0	0	0	0
R48	0.0118	0	0	0	0	0.0226	0	0	1	0	0	0	0.012	0	0	0	0	0	0	0.0124	0.0129	0.0146	0	0	0.0031	0.0062	0.0041	0	0	0	0	0	0	0	0	0.005	0	0.0211	0	0	0	0	0	0	0.0174	0	0	0	0
R05	0.0201	0.0457	0.041	0.0695	0.205	0.0063	0.0055	0	0	1	0.161	0.2166	0	0.026	0	0.0794	0.1138	0.0329	0.0414	0.0033	0	0.0279	0.1308	0.005	0.0202	0	0.0711	0.5037	0.2675	0.1128	0.0317	0.0079	0	0.0065	0.0714	0.0284	0.0397	0.0175	0.3158	0.037	0.1061	0	0.219	0	0	0	0.0119	0	0.0201
R17	0.0099	0.0633	0.1233	0.175	0.172	0.0095	0.0086	0.011	0	0.161	1	0.2015	0	0.0145	0.0049	0.1082	0.0385	0.0398	0.1033	0.0056	0.0053	0.0877	0.0102	0.0202	0.0472	0	0.1076	0.1806	0.2184	0.0582	0.0978	0.0056	0.0429	0.0049	0.0254	0.0543	0.0503	0.0367	0.0688	0.0553	0.1013	0.012	0.2814	0.069	0	0	0.0278	0	0.0303
R20	0.0211	0.1029	0.1395	0.1859	0.1646	0.01	0.0045	0.0058	0	0.2166	0.2015	1	0	0.0152	0	0.0742	0.0468	0.0311	0.1287	0.0029	0	0.049	0.0385	0.0126	0.0392	0.0109	0.0806	0.1893	0.4012	0.0556	0.058	0.0241	0.0195	0.0207	0.0323	0.0569	0.0474	0.0286	0.1228	0.0625	0.0959	0.0063	0.2278	0.0367	0	0	0.0392	0.0184	0.0319
R49	0.013	0	0	0	0	0	0	0	0.012	0	0	0	1	0	0	0	0	0	0	0.022	0.0328	0.0055	0	0	0	0	0	0	0	0	0	0	0	0	0	0.0094	0.0122	0	0	0	0	0	0	0.0024	0.0519	0.0083	0	0	0
R07	0	0	0.0072	0.0143	0.0231	0.0104	0.0085	0	0	0.026	0.0145	0.0152	0	1	0	0.0448	0.0139	0.0333	0.0357	0.0041	0	0.0052	0.0122	0	0	0	0.0062	0.0146	0.015	0.012	0	0	0	0	0.0118	0	0	0.0092	0.0361	0.0076	0.0075	0	0.0128	0.0008	0	0	0	0	0
R31	0	0	0.0076	0	0	0.0111	0.1089	0	0	0	0.0049	0	0	0	1	0.0229	0	0	0	0	0	0	0	0.0924	0.0356	0	0	0	0	0	0	0	0	0.0119	0	0.0183	0.0116	0	0	0	0	0	0	0.0225	0	0.0161	0	0	0.0123
R26	0.0152	0.0313	0.0756	0.0444	0.0469	0.007	0.0314	0.0273	0	0.0794	0.1082	0.0742	0	0.0448	0.0229	1	0.0085	0.0072	0.064	0.0035	0.0085	0.048	0.0157	0.0225	0.0142	0.0081	0.0505	0.0756	0.0585	0.0078	0.0536	0	0.042	0	0.0076	0.0252	0.0146	0.0196	0.0313	0.0349	0.0286	0	0.0588	0.0216	0	0	0.0133	0	0.0075
R22	0	0	0.0085	0.0971	0.047	0	0	0	0	0.1138	0.0385	0.0468	0	0.0139	0	0.0085	1	0.0588	0.0313	0	0	0.0058	0.1698	0.0088	0.0093	0	0	0	0.0857	0.575	0.0092	0.0238	0	0.0145	0.0484	0	0.0141	0	0.1017	0	0.2418	0	0.0581	0.004	0	0	0.0241	0	0
R10	0	0.0085	0.0376	0.0653	0.0539	0.0105	0.0086	0	0	0.0329	0.0398	0.0311	0	0.0333	0	0.0072	0.0588	1	0.0886	0.0042	0	0.0052	0.038	0	0	0	0	0.0073	0.0308	0.1216	0	0.0161	0	0.0112	0.0119	0	0	0.0187	0.0366	0.0155	0.0231	0	0.044	0.0079	0	0	0.0096	0	0
R12	0.0253	0	0.082	0.1196	0.0828	0.0112	0.0091	0.0526	0	0.0414	0.1033	0.1287	0	0.0357	0	0.064	0.0313	0.0886	1	0.0129	0	0.0108	0.0133	0.0238	0.0087	0	0.0544	0.0476	0.1429	0.0845	0	0.0755	0.0213	0.05	0.0128	0	0	0.0404	0.0128	0.0246	0.0948	0	0.0831	0.0144	0	0	0.0206	0	0.0125
R54	0.0085	0	0.0035	0.0028	0.0031	0.0208	0.0076	0	0.0124	0.0033	0.0056	0.0029	0.022	0.0041	0	0.0035	0	0.0042	0.0129	1	0.0045	0.0029	0	0	0	0	0	0.0035	0.0035	0	0	0	0.004	0	0	0	0	0.0279	0.0043	0.0072	0	0	0.0032	0.0056	0.0717	0.0332	0.012	0	0
R58	0	0	0	0	0	0.0133	0	0	0.0129	0	0.0053	0	0.0328	0	0	0.0085	0	0	0	0.0045	1	0.0237	0	0	0.0046	0	0	0.0172	0	0	0.0185	0	0	0	0	0	0	0.023	0.0156	0	0	0	0.0044	0.0008	0	0.0183	0.0119	0	0
R38	0.0108	0.0139	0.0766	0.061	0.0453	0.026	0.0046	0	0.0146	0.0279	0.0877	0.049	0.0055	0.0052	0	0.048	0.0058	0.0052	0.0108	0.0029	0.0237	1	0	0.0043	0.0211	0	0.0565	0.0575	0.0538	0.011	0.54	0.0123	0.005	0.016	0.022	0.014	0.0158	0.0194	0.0164	0.0357	0.0493	0.02	0.1034	0.0575	0	0	0.051	0	0.0162
R02	0	0	0	0.0151	0.0247	0	0	0	0	0.1308	0.0102	0.0385	0	0.0122	0	0.0157	0.1698	0.038	0.0133	0	0	0	1	0	0	0	0	0.0079	0.0598	0.1774	0	0.0192	0	0.0127	0.0417	0	0.0123	0	0.1905	0	0.0982	0	0.0356	0	0	0	0.0106	0	0
R33	0	0.019	0.0112	0.0079	0.0046	0.0072	0.0191	0.0093	0	0.005	0.0202	0.0126	0	0	0.0924	0.0225	0.0088	0	0.0238	0	0	0.0043	0	1	0.0369	0	0.0251	0.0056	0.0114	0.0161	0	0	0.014	0	0.0079	0.0063	0.015	0.0066	0	0.0058	0.0233	0	0.0078	0.0426	0	0	0.0068	0	0.0156
R35	0	0.0272	0.0327	0.0468	0.0421	0.0041	0.0154	0.0047	0.0031	0.0202	0.0472	0.0392	0	0	0.0356	0.0142	0.0093	0	0.0087	0	0.0046	0.0211	0	0.0369	1	0.0136	0.0442	0.0216	0.0294	0.0133	0.0185	0.0146	0.0164	0.0351	0.0043	0.0275	0.0128	0.0039	0.0043	0.0414	0.0333	0	0.0615	0.1013	0	0	0.0162	0	0.0264
R51	0.0139	0	0	0	0	0	0	0	0.0062	0	0	0.0109	0	0	0	0.0081	0	0	0	0	0	0	0	0	0.0136	1	0.0208	0	0	0	0	0.0652	0	0.1515	0.0143	0	0.013	0	0	0.0446	0	0	0.0022	0.0096	0	0	0.046	0	0
R29	0.013	0.0163	0.0402	0.0977	0.0746	0.0061	0	0.063	0.0041	0.0711	0.1076	0.0806	0	0.0062	0	0.0505	0	0	0.0544	0	0	0.0565	0	0.0251	0.0442	0.0208	1	0.0895	0.0741	0	0.0699	0	0.0688	0	0.0132	0.0335	0.0321	0.023	0.0405	0.0417	0	0	0.117	0.0532	0	0	0.0482	0	0.013
R04	0.0076	0.0789	0.0636	0.0157	0.2198	0.0071	0.0062	0	0	0.5037	0.1806	0.1893	0	0.0146	0	0.0756	0	0.0073	0.0476	0.0035	0.0172	0.0575	0.0079	0.0056	0.0216	0	0.0895	1	0.2766	0.0078	0.0667	0	0	0	0.048	0.0318	0.0376	0.0265	0.2243	0.0231	0	0	0.2116	0	0	0	0.0272	0	0.0231
R06	0.0157	0.039	0.0909	0.1814	0.1784	0.0073	0.0063	0	0	0.2675	0.2184	0.4012	0	0.015	0	0.0585	0.0857	0.0308	0.1429	0.0035	0	0.0538	0.0598	0.0114	0.0294	0	0.0741	0.2766	1	0.0965	0.0683	0.0194	0.0141	0.0154	0.0583	0.0464	0.0551	0.0203	0.1869	0.0117	0.1218	0	0.2023	0.0162	0	0	0.0138	0	0.0238
R13	0	0.0093	0.0157	0.1215	0.0705	0	0	0	0	0.1128	0.0582	0.0556	0	0.012	0	0.0078	0.575	0.1216	0.0845	0	0	0.011	0.1774	0.0161	0.0133	0	0	0.0078	0.0965	1	0.0168	0.0189	0	0.0125	0.0411	0	0	0	0.1176	0	0.2653	0	0.0787	0.0112	0	0	0.0213	0	0
R16	0.0081	0.0263	0.0798	0.073	0.0594	0	0	0	0	0.0317	0.0978	0.058	0	0	0	0.0536	0.0092	0	0	0	0.0185	0.54	0	0	0.0185	0	0.0699	0.0667	0.0683	0.0168	1	0.0306	0.0072	0.024	0.025	0	0.0078	0.0068	0.0082	0.0368	0.0755	0.0112	0.1128	0.0436	0	0	0.0593	0	0.0081
R19	0	0.0114	0.0187	0.0223	0.0138	0	0	0	0	0.0079	0.0056	0.0241	0	0	0	0	0.0238	0.0161	0.0755	0	0	0.0123	0.0192	0	0.0146	0.0652	0	0	0.0194	0.0189	0.0306	1	0	0.3864	0	0	0	0.0127	0	0.0408	0.0722	0	0.0183	0.0081	0	0	0.027	0	0
R25	0	0.0756	0.0496	0.0521	0.0276	0	0.016	0.0133	0	0	0.0429	0.0195	0	0	0	0.042	0	0	0.0213	0.004	0	0.005	0	0.014	0.0164	0	0.0688	0	0.0141	0	0.0072	0	1	0	0	0.008	0.0099	0.0085	0	0.0217	0	0.0164	0.0363	0.0296	0	0	0.0088	0	0
R30	0.0119	0.0087	0.0149	0.0194	0.0116	0.033	0	0.0323	0	0.0065	0.0049	0.0207	0	0	0.0119	0	0.0145	0.0112	0.05	0	0	0.016	0.0127	0	0.0351	0.1515	0	0	0.0154	0.0125	0.024	0.3864	0	1	0.0122	0	0.0112	0.019	0	0.0488	0.0565	0	0.0172	0.0224	0	0	0.051	0	0
R37	0	0.0278	0.0565	0.0199	0.0432	0	0.0092	0	0	0.0714	0.0254	0.0323	0	0.0118	0	0.0076	0.0484	0.0119	0.0128	0	0	0.022	0.0417	0.0079	0.0043	0.0143	0.0132	0.048	0.0583	0.0411	0.025	0	0	0.0122	1	0	0.25	0	0.0685	0.0164	0.0244	0	0.0354	0.0136	0	0	0	0	0
R36	0	0.0143	0.08	0.0261	0.0256	0	0.0144	0	0.005	0.0284	0.0543	0.0569	0.0094	0	0.0183	0.0252	0	0	0	0	0	0.014	0	0.0063	0.0275	0	0.0335	0.0318	0.0464	0	0	0	0.008	0	0	1	0.3182	0.0076	0.0187	0.0065	0	0	0.0289	0.0276	0	0.0065	0	0	0.0091
R50	0	0.0261	0.0534	0.0242	0.0353	0	0.0086	0	0	0.0397	0.0503	0.0474	0.0122	0	0.0116	0.0146	0.0141	0	0	0	0	0.0158	0.0123	0.015	0.0128	0.013	0.0321	0.0376	0.0551	0	0.0078	0	0.0099	0.0112	0.25	0.3182	1	0	0.0366	0.0077	0.0076	0	0.0326	0.0183	0	0.0077	0	0	0
R55	0.0297	0	0.0197	0.0269	0.0052	0.0463	0.0075	0.0247	0.0211	0.0175	0.0367	0.0286	0	0.0092	0	0.0196	0	0.0187	0.0404	0.0279	0.023	0.0194	0	0.0066	0.0039	0	0.023	0.0265	0.0203	0	0.0068	0.0127	0.0085	0.019	0	0.0076	0	1	0.02	0.0496	0.0135	0	0.0165	0.007	0	0.0068	0.0339	0	0.04
R01	0	0.0183	0.0565	0.0149	0.0903	0.0114	0.0092	0	0	0.3158	0.0688	0.1228	0	0.0361	0	0.0313	0.1017	0.0366	0.0128	0.0043	0.0156	0.0164	0.1905	0	0.0043	0	0.0405	0.2243	0.1869	0.1176	0.0082	0	0	0	0.0685	0.0187	0.0366	0.02	1	0.0164	0.0588	0	0.0884	0	0	0	0.0208	0	0.0127
R24	0	0.0329	0.0231	0.0415	0.019	0.0227	0.013	0.0294	0	0.037	0.0553	0.0625	0	0.0076	0	0.0349	0	0.0155	0.0246	0.0072	0	0.0357	0	0.0058	0.0414	0.0446	0.0417	0.0231	0.0117	0	0.0368	0.0408	0.0217	0.0488	0.0164	0.0065	0.0077	0.0496	0.0164	1	0.0058	0.0111	0.0426	0.0362	0	0	0.1339	0.0066	0.0413
R18	0	0.0127	0.0287	0.2163	0.1128	0	0	0.0094	0	0.1061	0.1013	0.0959	0	0.0075	0	0.0286	0.2418	0.0231	0.0948	0	0	0.0493	0.0982	0.0233	0.0333	0	0	0	0.1218	0.2653	0.0755	0.0722	0	0.0565	0.0244	0	0.0076	0.0135	0.0588	0.0058	1	0	0.1648	0.0361	0	0	0.0282	0	0
R42	0	0	0.0103	0.0058	0	0	0	0	0	0	0.012	0.0063	0	0	0	0	0	0	0	0	0	0.02	0	0	0	0	0	0	0	0	0.0112	0	0.0164	0	0	0	0	0	0	0.0111	0	1	0.0046	0.0032	0	0	0	0	0
R15	0.0064	0.0915	0.0922	0.3773	0.2792	0.0021	0.004	0.0067	0	0.219	0.2814	0.2278	0	0.0128	0	0.0588	0.0581	0.044	0.0831	0.0032	0.0044	0.1034	0.0356	0.0078	0.0615	0.0022	0.117	0.2116	0.2023	0.0787	0.1128	0.0183	0.0363	0.0172	0.0354	0.0289	0.0326	0.0165	0.0884	0.0426	0.1648	0.0046	1	0.1511	0	0	0.0274	0	0.0195
R28	0.0016	0.0374	0.0483	0.0655	0.0429	0.0063	0.0196	0.0105	0	0	0.069	0.0367	0.0024	0.0008	0.0225	0.0216	0.004	0.0079	0.0144	0.0056	0.0008	0.0575	0	0.0426	0.1013	0.0096	0.0532	0	0.0162	0.0112	0.0436	0.0081	0.0296	0.0224	0.0136	0.0276	0.0183	0.007	0	0.0362	0.0361	0.0032	0.1511	1	0	0	0.0189	0	0.0241
R46	0.0625	0	0	0	0	0.0108	0	0	0.0174	0	0	0	0.0519	0	0	0	0	0	0	0.0717	0	0	0	0	0	0	0	0	0	0	0	0	0	0	0	0	0	0	0	0	0	0	0	0	1	0.032	0	0	0
R59	0.0161	0	0	0	0	0.0227	0.0833	0	0	0	0	0	0.0083	0	0.0161	0	0	0	0	0.0332	0.0183	0	0	0	0	0	0	0	0	0	0	0	0	0	0	0.0065	0.0077	0.0068	0	0	0	0	0	0	0.032	1	0.0213	0	0
R39	0	0.0077	0.0203	0.0274	0.0053	0.0283	0.0317	0	0	0.0119	0.0278	0.0392	0	0	0	0.0133	0.0241	0.0096	0.0206	0.012	0.0119	0.051	0.0106	0.0068	0.0162	0.046	0.0482	0.0272	0.0138	0.0213	0.0593	0.027	0.0088	0.051	0	0	0	0.0339	0.0208	0.1339	0.0282	0	0.0274	0.0189	0	0.0213	1	0.0079	0.0101
R45	0	0	0	0	0	0	0	0	0	0	0	0.0184	0	0	0	0	0	0	0	0	0	0	0	0	0	0	0	0	0	0	0	0	0	0	0	0	0	0	0	0.0066	0	0	0	0	0	0	0.0079	1	0
R27	0	0.066	0.0231	0.0147	0.0179	0.0111	0	0	0	0.0201	0.0303	0.0319	0	0	0.0123	0.0075	0	0	0.0125	0	0	0.0162	0	0.0156	0.0264	0	0.013	0.0231	0.0238	0	0.0081	0	0	0	0	0.0091	0	0.04	0.0127	0.0413	0	0	0.0195	0.0241	0	0	0.0101	0	1
R41	0	0	0.0175	0.0106	0.0132	0.0137	0.1047	0	0	0.015	0.0163	0.0114	0	0.0441	0.0484	0.0263	0.0204	0.0145	0.0159	0.0046	0	0.0118	0.0169	0.018	0.0335	0	0	0.0087	0.0182	0.0167	0.0093	0	0.0256	0	0.0161	0	0	0.0116	0.0328	0.0187	0.0183	0	0.0112	0.0145	0	0	0	0	0
R03	0.0114	0.0256	0.0448	0.0094	0.1338	0.0103	0.0085	0	0	0.4324	0.0876	0.1618	0	0.0326	0	0.0444	0.1212	0.0444	0.0233	0.0041	0	0.0052	0.1831	0	0.0042	0	0.0382	0.2963	0.283	0.1333	0	0	0	0	0.0875	0.0172	0.0444	0.0183	0.6111	0.0076	0.0714	0	0.1119	0	0	0	0	0	0.0114
R34	0	0	0.0065	0	0	0	0	0	0	0	0.0044	0	0	0	0	0	0	0	0	0	0	0	0	0.0066	0.0039	0	0	0	0	0	0	0	0	0	0	0	0	0	0	0	0	0	0	0.0039	0	0	0	0.0154	0.0194
R11	0	0	0	0	0	0	0	0	0	0	0.0041	0	0	0	0	0	0	0	0	0	0	0	0	0	0	0	0.0051	0	0	0	0	0	0	0	0	0	0	0	0	0	0	0	0.002	0.0008	0	0	0	0	0
R47	0.0233	0	0	0	0	0	0	0	0	0	0	0	0.037	0	0	0	0	0	0	0.0804	0	0	0	0.0074	0	0	0.0062	0	0	0	0	0	0	0	0	0	0	0.0092	0	0	0	0	0	0.0008	0.0706	0.0313	0	0	0
R56	0.0215	0	0.0139	0.0046	0.0055	0.0097	0.0331	0	0	0.0123	0.0093	0.0098	0.0111	0.01	0	0.0068	0	0.0101	0.0108	0.0289	0	0.005	0	0	0.0041	0	0	0.0139	0.0143	0	0	0	0	0	0.0109	0.0248	0.0204	0.0174	0.022	0.0072	0	0	0.0042	0.0016	0.0538	0.0451	0	0	0
R52	0	0	0.0238	0.01	0.0121	0.0482	0.0093	0	0.0182	0.0137	0.0204	0.016	0.0278	0.012	0	0.0156	0	0.0122	0.0132	0.022	0.0161	0.0824	0	0	0.0088	0	0.0066	0.0157	0.0163	0	0.0431	0	0.022	0	0	0.0094	0	0.0309	0.0133	0.0427	0	0.1026	0.0108	0.0071	0	0	0.0105	0	0.013
R32	0	0.0094	0.0496	0.0203	0.0185	0.0241	0.0291	0.0377	0	0.0139	0.0313	0.0387	0	0.0123	0	0.0492	0.0167	0.0125	0.0417	0.0044	0	0.0282	0	0.0081	0.0225	0.0308	0.0345	0.016	0.0165	0.0141	0.0259	0.04	0.0341	0.0533	0	0.05	0.0253	0.0208	0.0137	0.0619	0.0083	0	0.022	0.0234	0	0	0.033	0	0.0133
R43	0	0	0	0	0	0.0118	0.0918	0	0	0	0	0	0	0	0.1493	0.0078	0	0	0	0.0043	0	0.0055	0	0.0417	0.0044	0	0	0	0	0	0	0	0	0	0	0	0	0	0	0	0	0	0	0.0096	0.0127	0.0614	0.0215	0	0
R23	0	0.0096	0.0504	0.0258	0.0316	0	0.0722	0	0	0.007	0.0426	0.0109	0	0.0127	0.0423	0.0328	0	0	0.0139	0	0	0.0112	0	0.0083	0.0135	0	0	0.0081	0.0254	0	0.0174	0.0204	0	0.0132	0.0286	0.0098	0.0128	0.0105	0	0.0085	0.0169	0	0.0221	0.0161	0	0	0	0	0
[truncated: 10 more columns]
