# Supplementary material for: Twenty Years of Dispersive Liquid–Liquid Microextraction: An Umbrella Review of Methodological Quality, Thematic Evolution, and Roadmap for Evidence Integration in Analytical Chemistry
Source: Molecules. 2026 Jun 2;31(11):1918. doi: 10.3390/molecules31111918 (PMC13257464; doi:10.3390/molecules31111918)
Supplement: Supplementary file 1 [file molecules-31-01918-s001.zip › Supplementary File S2_Data_Extraction_Form.json]

//Supplementary File S2: Data Extraction Form. This Json file provides the structured fields used for data extraction, representing the JSON schema used for data entry.//

{
  "section1_review_article_identification": {
    "article_doi_pmid_scopus_wos_id": "............",
    "full_review_article_title": "....................",
    "lead_authors": "...................",
    "publication_year": ".............",
    "journal_name": ".....................",
    "country_affiliation_of_lead_authors": ".............",
    "self_declared_review_type": ".............."
  },
  "section2_review_objective_and_scope": {
    "main_objective_of_review": "........................................",
    "main_research_questions_stated": "...........................",
    "thematic_scope": "......................................",
    "time_period_covered_by_review": "......................................."
  },
  "section3_methodology_of_the_primary_review": {
    "protocol_registered": "......................",
    "eligibility_criteria_for_primary_studies": "..................",
    "information_sources_databases_searched": "....................",
    "search_strategy_reported": "....................",
    "screening_and_selection_process": {
      "num_reviewers_title_abstract": ".....................",
      "num_reviewers_full_text": "....................",
      "conflict_resolution_reported_screening": "................."
    },
    "data_extraction_process": {
      "num_reviewers_data_extraction": "......................",
      "conflict_resolution_reported_data_extraction": "......................"
    },
    "quality_risk_of_bias_assessment_of_primary_studies": {
      "assessment_conducted": "..............................",
      "tool_used": ".........................................",
      "results_reported": ".........................."
    },
    "data_synthesis_method": "...........................",
    "funding_sources": ".................................",
    "conflict_of_interest_statement": "........................"
  },
  "section4_key_findings_and_highlighted_trends": {
    "main_dllme_applications_highlighted": [
      ".............",
      ".............",
      ".............",
      ".............",
      "............."
    ],
    "main_analytes_highlighted": [
      ".................",
      ".................",
      ".................",
      ".................",
      ".................."
    ],
    "highlighted_methodological_advancements": [
      ".................",
      ".................",
      ".................",
      "................."
    ],
    "main_challenges_and_limitations_mentioned": [
      ".................",
      ".................",
      ".................",
      ".................",
      ".................."
    ],
    "recommendations_for_future_research": [
      ".................",
      ".................",
      ".................",
      "................."
    ]
  },
  "section5_green_sample_preparation_gsp_aspects": {
    "explicitly_mentions_green_chemistry_gsp": .....,
    "gsp_aspects_discussed": [
      "................",
      "................",
      "................",
      "................",
      "................"
    ],
    "dllme_methods_evaluated_compared_for_greenness": ....,
    "advancements_highlighted_for_greenness": ....
  },
  "section6_overlap_assessment_information": {
    "total_num_primary_studies_included_in_this_review": ....,
    "dois_pmids_of_included_primary_studies": [
      ".......................",
      ".......................",
      ".......................",
      ".......................",
      ".......................",
      ".......................",
      ".......................",
     ]
  },
  "section7_reviewer_notes_and_observations": {
    "general_notes": "................................................"
  },
  "section8_amstar2_appraisal_results": {
    "amstar2_overall_confidence_rating": "............",
    "amstar2_items": {
      "item1_protocol_registered": {
        "suggested_rating": ".......",
        "justification_and_notes": ".................................."
      },
      "item2_adequate_search": {
        "suggested_rating": "...............",
        "justification_and_notes": ".................................."
      },
      "item3_selection_of_studies": {
        "suggested_rating": "........",
        "justification_and_notes": ".................................."
      },
      "item4_data_extraction": {
        "suggested_rating": ".........",
        "justification_and_notes": ".................................."
      },
      "item5_sources_of_funding_for_primary_studies": {
        "suggested_rating": "..............",
        "justification_and_notes": ".................................."
      },
      "item6_completeness_of_reported_data": {
        "suggested_rating": "..................",
        "justification_and_notes": ".................................."
      },
      "item7_risk_of_bias_primary_studies": {
        "suggested_rating": "..........",
        "justification_and_notes": ".................................."
      },
      "item8_meta_analysis_appropriate": {
        "suggested_rating": "..........",
        "justification_and_notes": ".................................."
      },
      "item9_methods_for_meta_analysis": {
        "suggested_rating": "..........",
        "justification_and_notes": ".................................."
      },
      "item10_assessment_of_publication_bias": {
        "suggested_rating": "..........",
        "justification_and_notes": ".................................."
      },
      "item11_conflict_of_interest_review_authors": {
        "suggested_rating": "..........",
        "justification_and_notes": ".................................."
      },
      "item12_funding_for_review": {
        "suggested_rating": "..........",
        "justification_and_notes": ".................................."
      },
      "item13_heterogeneity_addressed": {
        "suggested_rating": "..........",
        "justification_and_notes": ".................................."
      },
      "item14_reasons_for_heterogeneity": {
        "suggested_rating": "..........",
        "justification_and_notes": ".................................."
      },
      "item15_impact_of_risk_of_bias_on_results": {
        "suggested_rating": "..........",
        "justification_and_notes": "................................."
      },
      "item16_explanation_of_findings": {
        "suggested_rating": "..........",
        "justification_and_notes": ".................................."
      }
    }
  }
}
---END_OF_ARTICLE---
